# Supplementary material for: 4,4′-(Acridine-2,7-di­yl)bis­(2-methyl­but-3-yn-2-ol)
Source: IUCrdata. 2025 Oct 31;10(Pt 10):x250915. doi: 10.1107/S2414314625009150 (PMC12598893; doi:10.1107/S2414314625009150)
Supplement: Supplementary file 1 [file x-10-x250915-sup1.cif]

##############################################################################
#                                                                            #
# This CIF contains the data for a data article accepted for                 #
# publication in IUCrData. It conforms to the requirements of                #
# Notes for Authors for IUCrData, and has been                               #
# peer reviewed under the auspices of IUCrData.                              #
#                                                                            #
# Full details of the Crystallographic Information File format               #
# are given in the paper "The Crystallographic Information File (CIF):       #
# a New Standard Archive File for Crystallography" by S. R. Hall, F. H.      #
# Allen and I. D. Brown [Acta Cryst. (1991), A47, 655-685].                  #
#                                                                            #
# The current version of the core CIF dictionary is obtainable from          #
# ftp://ftp.iucr.org/pub/cif_core.dic.                                       #
#                                                                            #
# Software is freely available for graphical display of the structure(s)     #
# in this CIF. For information consult the CIF software page                 #
# http://www.iucr.org/resources/cif/software.                                #
#                                                                            #
# This file may be used for bona fide research purposes within the           #
# scientific community so long as proper attribution is given to the data    # 
# article from which it was obtained.                                        #
#                                                                            #
##############################################################################
data_I
_audit_creation_method     'SHELXL-2019/1'
_journal_date_recd_electronic     2025-10-16
_journal_date_accepted     2025-10-18
_journal_name_full     'IUCrData'
_journal_year     2025
_journal_volume     10
_journal_issue      1
_journal_page_first     0
_journal_page_last     0
_journal_paper_category     HO
_journal_paper_doi     10.1107/S2414314625009150
_journal_coeditor_code     BX4038
_publ_contact_author_name     'Masaki Yamamura'
_publ_contact_author_address
;
Department of Liberal Arts and Science, Faculty of Engineering, Toyama
Prefectural University, Toyama 939-0398,
Japan
;
_publ_contact_author_email     'yamamura@pu-toyama.ac.jp'
_publ_contact_author_fax     ?
_publ_contact_author_phone     ?
_publ_section_title
;
4,4'-(Acridine-2,7-diyl)bis(2-methylbut-3-yn-2-ol)
;
loop_
    _publ_author_name
    _publ_author_footnote
    _publ_author_address
    'Yamamura, Masaki' .
;
Center for Liberal Arts and Sciences, Faculty of Engineering, 
Toyama Prefectural University, 5180, Kurokawa, Imizu, Toyama 939-0398,
Japan
;
    'Ikuma, Seira' .
;
Graduate School of Pure and Applied Sciences, Tsukuba Research Center for
Interdisciplinary Materials Science (TIMS), University of Tsukuba, 1-1-1,
Tennodai, Tsukuba, Ibaraki 305-8571, Japan
;
    'Nabeshima, Tatsuya' .
;
Graduate School of Pure and Applied Sciences, Tsukuba Research Center for
Interdisciplinary Materials Science (TIMS), University of Tsukuba, 1-1-1,
Tennodai, Tsukuba, Ibaraki 305-8571, Japan
;
_publ_section_synopsis
;
The title acridine derivative, which has two 2-methylbut-3-yn-2-ol moieties at
the 2,7-positions, was synthesized by Sonogashira coupling reaction. In
crystal, a columnar structure is formed by the \p--\p stacking of acridine
units. The 2-methylbut-3-yn-2-ol moieties form intermolecular hydrogen bonds.
;
_chemical_name_systematic
;
4,4'-(Acridine-2,7-diyl)bis(2-methylbut-3-yn-2-ol)
;
_chemical_name_common     ?
_chemical_formula_moiety     'C23 H21 N O2'
_chemical_formula_sum     'C23 H21 N O2'
_chemical_formula_iupac     'C23 H21 N O2'
_chemical_formula_weight     343.41
_chemical_melting_point     ?
_space_group_crystal_system     monoclinic
_space_group_name_H-M_alt     'P 21/c'
_space_group_name_Hall     '-P 2ybc'
loop_
    _space_group_symop_operation_xyz
    'x, y, z'
    '-x, y+1/2, -z+1/2'
    '-x, -y, -z'
    'x, -y-1/2, z-1/2'
_cell_length_a     16.023(13)
_cell_length_b     9.496(7)
_cell_length_c     12.215(10)
_cell_angle_alpha     90
_cell_angle_beta     99.646(10)
_cell_angle_gamma     90
_cell_volume     1832(2)
_cell_formula_units_Z     4
_cell_measurement_reflns_used     476
_cell_measurement_theta_min     2.47
_cell_measurement_theta_max     26.57
_cell_measurement_temperature     120(2)
_exptl_crystal_description     'Prism'
_exptl_crystal_colour     'Colorless'
_exptl_crystal_size_max     0.200
_exptl_crystal_size_mid     0.200
_exptl_crystal_size_min     0.050
_exptl_crystal_density_diffrn     1.245
_exptl_crystal_density_meas     ?
_exptl_crystal_density_method     ?
_exptl_crystal_F_000     728
_exptl_absorpt_coefficient_mu     0.079
_exptl_absorpt_correction_type     multi-scan
_exptl_absorpt_process_details
;
(SADABS; Krause <i>et al.</i>,  2015)
;
_exptl_absorpt_correction_T_min     0.843
_exptl_absorpt_correction_T_max     0.915
_diffrn_ambient_temperature     120(2)
_diffrn_source     'fine-focus seald tube'
_diffrn_radiation_type     MoK\a
_diffrn_radiation_wavelength     0.71073
_diffrn_measurement_device_type     'Bruler APEXII CCD'
_diffrn_measurement_method     '\f and \w scan'
_diffrn_detector_area_resol_mean     ?
_diffrn_reflns_number     10340
_diffrn_reflns_av_R_equivalents     0.0932
_diffrn_reflns_av_unetI/netI     0.1061
_diffrn_reflns_theta_min     1.289
_diffrn_reflns_theta_max     24.572
_diffrn_reflns_theta_full     24.572
_diffrn_measured_fraction_theta_max     0.996
_diffrn_measured_fraction_theta_full     0.996
_diffrn_reflns_limit_h_min     -18
_diffrn_reflns_limit_h_max     18
_diffrn_reflns_limit_k_min     -11
_diffrn_reflns_limit_k_max     11
_diffrn_reflns_limit_l_min     -14
_diffrn_reflns_limit_l_max     11
_refine_special_details     ?
_reflns_number_total     3058
_reflns_number_gt     1605
_reflns_threshold_expression     'I > 2\s(I)'
_refine_ls_structure_factor_coef     Fsqd
_refine_ls_matrix_type     full
_refine_ls_R_factor_all     0.1447
_refine_ls_R_factor_gt     0.0559
_refine_ls_wR_factor_gt     0.0964
_refine_ls_wR_factor_ref     0.1219
_refine_ls_goodness_of_fit_ref     1.009
_refine_ls_restrained_S_all     1.009
_refine_ls_number_reflns     3058
_refine_ls_number_parameters     241
_refine_ls_number_restraints     0
_refine_ls_hydrogen_treatment     constr
_refine_ls_weighting_scheme     calc
_refine_ls_weighting_details
              'w=1/[\s^2^(Fo^2^)+(0.0300P)^2^+1.0000P] where P=(Fo^2^+2Fc^2^)/3'
_atom_sites_solution_hydrogens     geom
_atom_sites_solution_primary     ?
_atom_sites_solution_secondary     ?
_refine_ls_shift/su_max     0.000
_refine_ls_shift/su_mean     0.000
_refine_diff_density_max     0.315
_refine_diff_density_min     -0.277
_refine_ls_extinction_method     none
_refine_ls_extinction_coef     .
loop_
    _atom_type_symbol
    _atom_type_description
    _atom_type_scat_dispersion_real
    _atom_type_scat_dispersion_imag
    _atom_type_scat_source
    'C' 'C' 0.0033 0.0016
                         'International Tables Vol C Tables 4.2.6.8 and 6.1.1.4'
    'H' 'H' 0.0000 0.0000
                         'International Tables Vol C Tables 4.2.6.8 and 6.1.1.4'
    'N' 'N' 0.0061 0.0033
                         'International Tables Vol C Tables 4.2.6.8 and 6.1.1.4'
    'O' 'O' 0.0106 0.0060
                         'International Tables Vol C Tables 4.2.6.8 and 6.1.1.4'
_computing_data_collection
;
APEX2 (Bruker, 2014)
;
_computing_cell_refinement
;
SAINT (Bruker, 2014)
;
_computing_data_reduction
;
SAINT (Bruker, 2014)
;
_computing_structure_solution
;
<i>SHELXT</i> (Sheldrick, 2015a)
;
_computing_structure_refinement
;
SHELXL2019/1 (Sheldrick, 2015b)
;
_computing_molecular_graphics     ?
_computing_publication_material     ?
loop_
    _atom_site_type_symbol
    _atom_site_label
    _atom_site_fract_x
    _atom_site_fract_y
    _atom_site_fract_z
    _atom_site_U_iso_or_equiv
    _atom_site_adp_type
    _atom_site_calc_flag
    _atom_site_occupancy
    _atom_site_disorder_assembly
    _atom_site_disorder_group
    O O1 0.05976(13) 0.6608(2) 0.54622(18) 0.0336(6) Uani d 1 . .
    H H20 0.046205 0.632400 0.480520 0.050 Uiso calc 1 . .
    O O2 0.95459(13) -0.0895(2) 0.8478(2) 0.0391(7) Uani d 1 . .
    H H21 0.936554 -0.016649 0.875071 0.059 Uiso calc 1 . .
    N N1 0.49494(16) 0.2007(3) 0.3889(2) 0.0259(7) Uani d 1 . .
    C C1 0.57022(19) 0.1892(3) 0.5807(3) 0.0222(8) Uani d 1 . .
    C C2 0.51585(19) 0.2890(3) 0.6130(3) 0.0236(8) Uani d 1 . .
    H H1 0.523062 0.319641 0.688064 0.028 Uiso calc 1 . .
    C C3 0.44299(19) 0.2968(3) 0.4223(3) 0.0221(8) Uani d 1 . .
    C C4 0.45037(19) 0.3441(3) 0.5345(3) 0.0201(8) Uani d 1 . .
    C C5 0.55663(19) 0.1465(3) 0.4664(3) 0.0227(8) Uani d 1 . .
    C C6 0.39012(19) 0.4417(3) 0.5630(3) 0.0238(8) Uani d 1 . .
    H H2 0.394231 0.472234 0.637781 0.029 Uiso calc 1 . .
    C C7 0.1346(2) 0.7473(3) 0.5551(3) 0.0269(8) Uani d 1 . .
    C C8 0.60864(19) 0.0387(3) 0.4338(3) 0.0246(8) Uani d 1 . .
    H H3 0.600074 0.008741 0.358542 0.030 Uiso calc 1 . .
    C C9 0.68701(19) 0.0220(3) 0.6217(3) 0.0246(8) Uani d 1 . .
    C C10 0.3259(2) 0.4925(3) 0.4836(3) 0.0263(9) Uani d 1 . .
    C C11 0.3759(2) 0.3515(3) 0.3423(3) 0.0275(9) Uani d 1 . .
    H H4 0.370215 0.321267 0.267231 0.033 Uiso calc 1 . .
    C C12 0.8143(2) -0.1025(3) 0.7458(3) 0.0286(9) Uani d 1 . .
    C C13 0.7548(2) -0.0444(3) 0.6939(3) 0.0257(8) Uani d 1 . .
    C C14 0.88472(19) -0.1841(3) 0.8114(3) 0.0277(8) Uani d 1 . .
    C C15 0.63762(19) 0.1265(3) 0.6553(3) 0.0251(8) Uani d 1 . .
    H H5 0.648782 0.157535 0.730252 0.030 Uiso calc 1 . .
    C C16 0.2620(2) 0.5886(3) 0.5099(3) 0.0274(9) Uani d 1 . .
    C C17 0.2065(2) 0.6609(3) 0.5275(3) 0.0256(8) Uani d 1 . .
    C C18 0.6699(2) -0.0219(3) 0.5076(3) 0.0274(9) Uani d 1 . .
    H H6 0.702629 -0.095674 0.483679 0.033 Uiso calc 1 . .
    C C19 0.3198(2) 0.4463(3) 0.3715(3) 0.0293(9) Uani d 1 . .
    H H7 0.276038 0.482228 0.316502 0.035 Uiso calc 1 . .
    C C20 0.1141(2) 0.8677(3) 0.4733(3) 0.0307(9) Uani d 1 . .
    H H8 0.102475 0.830157 0.397582 0.046 Uiso calc 1 . .
    H H9 0.162315 0.932392 0.480441 0.046 Uiso calc 1 . .
    H H10 0.064129 0.918263 0.489222 0.046 Uiso calc 1 . .
    C C21 0.1557(2) 0.7998(3) 0.6747(3) 0.0335(9) Uani d 1 . .
    H H11 0.108256 0.855329 0.692606 0.050 Uiso calc 1 . .
    H H12 0.206642 0.858645 0.683083 0.050 Uiso calc 1 . .
    H H13 0.165849 0.719074 0.725186 0.050 Uiso calc 1 . .
    C C22 0.8534(2) -0.2498(3) 0.9101(3) 0.0352(9) Uani d 1 . .
    H H14 0.899577 -0.302739 0.954676 0.053 Uiso calc 1 . .
    H H15 0.806286 -0.313714 0.883803 0.053 Uiso calc 1 . .
    H H16 0.834173 -0.175585 0.955753 0.053 Uiso calc 1 . .
    C C23 0.9165(2) -0.2961(3) 0.7380(3) 0.0382(10) Uani d 1 . .
    H H17 0.941707 -0.249937 0.679546 0.057 Uiso calc 1 . .
    H H18 0.868982 -0.355098 0.704005 0.057 Uiso calc 1 . .
    H H19 0.959236 -0.354900 0.783358 0.057 Uiso calc 1 . .
loop_
    _atom_site_aniso_label
    _atom_site_aniso_U_11
    _atom_site_aniso_U_22
    _atom_site_aniso_U_33
    _atom_site_aniso_U_12
    _atom_site_aniso_U_13
    _atom_site_aniso_U_23
    O1 0.0267(13) 0.0324(14) 0.0409(18) -0.0101(11) 0.0031(12) -0.0138(12)
    O2 0.0330(15) 0.0263(14) 0.0553(19) -0.0053(12) -0.0010(13) -0.0019(13)
    N1 0.0270(16) 0.0263(15) 0.0247(19) 0.0009(14) 0.0048(14) 0.0022(13)
    C1 0.0202(18) 0.0209(17) 0.026(2) -0.0004(15) 0.0052(16) 0.0019(16)
    C2 0.0246(19) 0.0260(18) 0.020(2) -0.0046(16) 0.0036(16) -0.0035(16)
    C3 0.0223(19) 0.0203(18) 0.024(2) 0.0011(15) 0.0054(16) 0.0012(16)
    C4 0.0214(18) 0.0194(17) 0.021(2) -0.0019(15) 0.0069(16) -0.0002(15)
    C5 0.0240(19) 0.0218(18) 0.023(2) -0.0006(16) 0.0048(17) 0.0032(16)
    C6 0.025(2) 0.0231(18) 0.025(2) -0.0008(16) 0.0082(17) -0.0020(16)
    C7 0.0214(19) 0.0197(17) 0.039(2) -0.0002(15) 0.0037(16) -0.0033(16)
    C8 0.025(2) 0.0248(18) 0.025(2) 0.0012(16) 0.0070(17) 0.0004(16)
    C9 0.0196(19) 0.0246(19) 0.030(3) -0.0018(16) 0.0048(17) 0.0004(17)
    C10 0.025(2) 0.0237(18) 0.031(3) 0.0000(16) 0.0081(18) 0.0005(17)
    C11 0.030(2) 0.0279(19) 0.023(2) -0.0008(17) -0.0002(17) 0.0030(16)
    C12 0.033(2) 0.0233(18) 0.031(2) 0.0005(17) 0.0073(18) 0.0015(17)
    C13 0.025(2) 0.0222(18) 0.030(2) -0.0017(17) 0.0034(17) -0.0004(16)
    C14 0.0227(19) 0.0238(18) 0.035(2) -0.0020(16) 0.0001(16) -0.0005(17)
    C15 0.026(2) 0.0258(19) 0.023(2) -0.0051(16) 0.0016(16) 0.0018(16)
    C16 0.023(2) 0.0285(19) 0.032(2) 0.0013(17) 0.0071(17) 0.0038(17)
    C17 0.027(2) 0.0202(18) 0.029(2) -0.0016(16) 0.0020(16) 0.0013(15)
    C18 0.026(2) 0.0225(19) 0.036(3) 0.0017(16) 0.0114(18) -0.0033(17)
    C19 0.024(2) 0.030(2) 0.034(3) 0.0030(16) 0.0052(17) 0.0085(18)
    C20 0.0251(19) 0.0263(19) 0.040(2) 0.0039(15) 0.0053(17) 0.0047(17)
    C21 0.039(2) 0.0278(19) 0.034(2) -0.0010(17) 0.0065(18) -0.0082(17)
    C22 0.040(2) 0.035(2) 0.032(2) 0.0013(18) 0.0117(18) 0.0105(18)
    C23 0.029(2) 0.045(2) 0.040(3) 0.0041(18) 0.0023(18) -0.0062(19)
_geom_special_details
;
 All esds (except the esd in the dihedral angle between two l.s. planes)
 are estimated using the full covariance matrix.  The cell esds are taken
 into account individually in the estimation of esds in distances, angles
 and torsion angles; correlations between esds in cell parameters are only
 used when they are defined by crystal symmetry.  An approximate (isotropic)
 treatment of cell esds is used for estimating esds involving l.s. planes.
;
loop_
    _geom_bond_atom_site_label_1
    _geom_bond_atom_site_label_2
    _geom_bond_site_symmetry_2
    _geom_bond_distance
    _geom_bond_publ_flag
    O1 C7 . 1.442(4) ?
    O1 H20 . 0.8400 ?
    O2 C14 . 1.446(4) ?
    O2 H21 . 0.8400 ?
    N1 C3 . 1.344(4) ?
    N1 C5 . 1.351(4) ?
    C1 C2 . 1.388(4) ?
    C1 C15 . 1.422(4) ?
    C1 C5 . 1.435(4) ?
    C2 C4 . 1.400(4) ?
    C2 H1 . 0.9500 ?
    C3 C11 . 1.424(4) ?
    C3 C4 . 1.427(4) ?
    C4 C6 . 1.423(4) ?
    C5 C8 . 1.419(4) ?
    C6 C10 . 1.377(4) ?
    C6 H2 . 0.9500 ?
    C7 C17 . 1.498(4) ?
    C7 C20 . 1.518(4) ?
    C7 C21 . 1.527(4) ?
    C8 C18 . 1.346(4) ?
    C8 H3 . 0.9500 ?
    C9 C15 . 1.374(4) ?
    C9 C13 . 1.427(4) ?
    C9 C18 . 1.436(4) ?
    C10 C19 . 1.425(5) ?
    C10 C16 . 1.448(4) ?
    C11 C19 . 1.362(4) ?
    C11 H4 . 0.9500 ?
    C12 C13 . 1.189(4) ?
    C12 C14 . 1.487(5) ?
    C14 C22 . 1.516(4) ?
    C14 C23 . 1.533(4) ?
    C15 H5 . 0.9500 ?
    C16 C17 . 1.171(4) ?
    C18 H6 . 0.9500 ?
    C19 H7 . 0.9500 ?
    C20 H8 . 0.9800 ?
    C20 H9 . 0.9800 ?
    C20 H10 . 0.9800 ?
    C21 H11 . 0.9800 ?
    C21 H12 . 0.9800 ?
    C21 H13 . 0.9800 ?
    C22 H14 . 0.9800 ?
    C22 H15 . 0.9800 ?
    C22 H16 . 0.9800 ?
    C23 H17 . 0.9800 ?
    C23 H18 . 0.9800 ?
    C23 H19 . 0.9800 ?
loop_
    _geom_angle_atom_site_label_1
    _geom_angle_atom_site_label_2
    _geom_angle_atom_site_label_3
    _geom_angle_site_symmetry_1
    _geom_angle_site_symmetry_3
    _geom_angle
    _geom_angle_publ_flag
    C7 O1 H20 . . 109.5 ?
    C14 O2 H21 . . 109.5 ?
    C3 N1 C5 . . 117.6(3) ?
    C2 C1 C15 . . 123.3(3) ?
    C2 C1 C5 . . 118.0(3) ?
    C15 C1 C5 . . 118.7(3) ?
    C1 C2 C4 . . 119.6(3) ?
    C1 C2 H1 . . 120.2 ?
    C4 C2 H1 . . 120.2 ?
    N1 C3 C11 . . 118.2(3) ?
    N1 C3 C4 . . 123.3(3) ?
    C11 C3 C4 . . 118.4(3) ?
    C2 C4 C6 . . 122.5(3) ?
    C2 C4 C3 . . 118.2(3) ?
    C6 C4 C3 . . 119.3(3) ?
    N1 C5 C8 . . 118.3(3) ?
    N1 C5 C1 . . 123.3(3) ?
    C8 C5 C1 . . 118.4(3) ?
    C10 C6 C4 . . 120.9(3) ?
    C10 C6 H2 . . 119.6 ?
    C4 C6 H2 . . 119.6 ?
    O1 C7 C17 . . 109.4(2) ?
    O1 C7 C20 . . 107.1(3) ?
    C17 C7 C20 . . 110.8(3) ?
    O1 C7 C21 . . 107.8(3) ?
    C17 C7 C21 . . 109.8(3) ?
    C20 C7 C21 . . 111.9(3) ?
    C18 C8 C5 . . 121.2(3) ?
    C18 C8 H3 . . 119.4 ?
    C5 C8 H3 . . 119.4 ?
    C15 C9 C13 . . 123.5(3) ?
    C15 C9 C18 . . 118.3(3) ?
    C13 C9 C18 . . 118.3(3) ?
    C6 C10 C19 . . 119.4(3) ?
    C6 C10 C16 . . 122.5(3) ?
    C19 C10 C16 . . 118.0(3) ?
    C19 C11 C3 . . 121.0(3) ?
    C19 C11 H4 . . 119.5 ?
    C3 C11 H4 . . 119.5 ?
    C13 C12 C14 . . 175.9(3) ?
    C12 C13 C9 . . 174.1(4) ?
    O2 C14 C12 . . 108.7(3) ?
    O2 C14 C22 . . 110.7(3) ?
    C12 C14 C22 . . 108.7(3) ?
    O2 C14 C23 . . 107.1(2) ?
    C12 C14 C23 . . 110.0(3) ?
    C22 C14 C23 . . 111.5(3) ?
    C9 C15 C1 . . 121.6(3) ?
    C9 C15 H5 . . 119.2 ?
    C1 C15 H5 . . 119.2 ?
    C17 C16 C10 . . 175.8(4) ?
    C16 C17 C7 . . 176.7(3) ?
    C8 C18 C9 . . 121.7(3) ?
    C8 C18 H6 . . 119.2 ?
    C9 C18 H6 . . 119.2 ?
    C11 C19 C10 . . 120.9(3) ?
    C11 C19 H7 . . 119.5 ?
    C10 C19 H7 . . 119.5 ?
    C7 C20 H8 . . 109.5 ?
    C7 C20 H9 . . 109.5 ?
    H8 C20 H9 . . 109.5 ?
    C7 C20 H10 . . 109.5 ?
    H8 C20 H10 . . 109.5 ?
    H9 C20 H10 . . 109.5 ?
    C7 C21 H11 . . 109.5 ?
    C7 C21 H12 . . 109.5 ?
    H11 C21 H12 . . 109.5 ?
    C7 C21 H13 . . 109.5 ?
    H11 C21 H13 . . 109.5 ?
    H12 C21 H13 . . 109.5 ?
    C14 C22 H14 . . 109.5 ?
    C14 C22 H15 . . 109.5 ?
    H14 C22 H15 . . 109.5 ?
    C14 C22 H16 . . 109.5 ?
    H14 C22 H16 . . 109.5 ?
    H15 C22 H16 . . 109.5 ?
    C14 C23 H17 . . 109.5 ?
    C14 C23 H18 . . 109.5 ?
    H17 C23 H18 . . 109.5 ?
    C14 C23 H19 . . 109.5 ?
    H17 C23 H19 . . 109.5 ?
    H18 C23 H19 . . 109.5 ?
loop_
    _geom_torsion_atom_site_label_1
    _geom_torsion_atom_site_label_2
    _geom_torsion_atom_site_label_3
    _geom_torsion_atom_site_label_4
    _geom_torsion_site_symmetry_1
    _geom_torsion_site_symmetry_2
    _geom_torsion_site_symmetry_3
    _geom_torsion_site_symmetry_4
    _geom_torsion
    _geom_torsion_publ_flag
    C15 C1 C2 C4 . . . . -179.2(3) ?
    C5 C1 C2 C4 . . . . 0.0(4) ?
    C5 N1 C3 C11 . . . . -178.0(3) ?
    C5 N1 C3 C4 . . . . 0.4(4) ?
    C1 C2 C4 C6 . . . . 177.0(3) ?
    C1 C2 C4 C3 . . . . -1.1(4) ?
    N1 C3 C4 C2 . . . . 1.0(4) ?
    C11 C3 C4 C2 . . . . 179.3(3) ?
    N1 C3 C4 C6 . . . . -177.3(3) ?
    C11 C3 C4 C6 . . . . 1.1(4) ?
    C3 N1 C5 C8 . . . . 176.1(3) ?
    C3 N1 C5 C1 . . . . -1.6(4) ?
    C2 C1 C5 N1 . . . . 1.4(4) ?
    C15 C1 C5 N1 . . . . -179.3(3) ?
    C2 C1 C5 C8 . . . . -176.3(3) ?
    C15 C1 C5 C8 . . . . 2.9(4) ?
    C2 C4 C6 C10 . . . . -179.2(3) ?
    C3 C4 C6 C10 . . . . -1.1(4) ?
    N1 C5 C8 C18 . . . . -178.4(3) ?
    C1 C5 C8 C18 . . . . -0.5(4) ?
    C4 C6 C10 C19 . . . . 0.1(4) ?
    C4 C6 C10 C16 . . . . 178.1(3) ?
    N1 C3 C11 C19 . . . . 178.3(3) ?
    C4 C3 C11 C19 . . . . -0.2(4) ?
    C13 C9 C15 C1 . . . . -179.6(3) ?
    C18 C9 C15 C1 . . . . 0.9(4) ?
    C2 C1 C15 C9 . . . . 176.1(3) ?
    C5 C1 C15 C9 . . . . -3.1(4) ?
    C5 C8 C18 C9 . . . . -1.7(5) ?
    C15 C9 C18 C8 . . . . 1.6(5) ?
    C13 C9 C18 C8 . . . . -178.0(3) ?
    C3 C11 C19 C10 . . . . -0.8(5) ?
    C6 C10 C19 C11 . . . . 0.8(5) ?
    C16 C10 C19 C11 . . . . -177.3(3) ?
loop_
    _geom_hbond_atom_site_label_D
    _geom_hbond_atom_site_label_H
    _geom_hbond_atom_site_label_A
    _geom_hbond_site_symmetry_A
    _geom_hbond_distance_DH
    _geom_hbond_distance_HA
    _geom_hbond_distance_DA
    _geom_hbond_angle_DHA
    _geom_hbond_publ_flag
    O1 H20 O2 4_465 0.84 2.04 2.794(4) 149.4 yes
    O2 H21 O1 2_646 0.84 1.94 2.735(4) 158.4 yes
_shelx_space_group_comment
;
The symmetry employed for this shelxl refinement is uniquely defined
by the following loop, which should always be used as a source of
symmetry information in preference to the above space-group names.
They are only intended as comments.
;
_shelx_estimated_absorpt_T_min     0.984
_shelx_estimated_absorpt_T_max     0.996
_shelx_hkl_file
;
   0   0  -1   -6.70    2.60
   0   0  -2 4607.64  124.79
   0   0   2 4766.42  124.79
   0   0  -2 4742.53  127.19
   0   0  -3   -7.80    6.70
   0   0  -3    4.60    3.60
   0   0  -4   30.50    8.30
   0   0  -5   -1.90    7.90
   0   0  -5    2.00    4.00
   0   0  -6  121.49   13.80
   0   0  -6  147.79    8.50
   0   0  -7   51.69   12.20
   0   0  -8    3.10   10.30
   0   0  -9  -15.60   11.10
   0   0 -10   53.29   15.40
   0   0 -11   -0.10   15.80
   0   0 -12   17.10   18.00
   0   0 -13  -15.60   18.50
   0   0 -14   12.80   20.50
   0  -1   0    0.60    2.30
   0  -1   0    2.90    3.90
   0   1  -1  170.48    8.40
   0  -1  -1  181.48    9.50
   0  -1   1  173.38    7.70
   0  -1   1  176.48    7.40
   0  -1  -1  158.78    8.60
   0   1  -2   21.30    2.80
   0   1  -2   19.40    3.00
   0   1  -2   14.10    5.70
   0  -1  -2   21.70    6.20
   0  -1   2   17.10    3.30
   0  -1  -2   16.10    6.10
   0   1  -3   34.00    7.90
   0   1  -3   37.00    2.60
   0   1  -3   38.60    2.40
   0  -1  -3   44.50    8.00
   0  -1  -3   36.50    6.70
   0   1  -4   15.00    7.50
   0  -1  -4   11.30    5.80
   0  -1  -4   10.80    7.70
   0   1  -5   17.00    8.80
   0  -1  -5    3.60    8.20
   0  -1  -5    1.40    5.70
   0   1  -6  311.07   20.00
   0  -1  -6  339.07   20.60
   0  -1  -6  339.47   15.40
   0   1  -7   48.50   12.70
   0  -1  -7   58.99   12.50
   0  -1  -7   56.89    8.40
   0   1  -8   44.00   12.70
   0  -1  -8   44.90    8.30
   0  -1  -8   50.29   13.00
   0   1  -9   37.90   14.40
   0  -1  -9   11.70   12.80
   0   1 -10   -4.40   11.90
   0  -1 -10   -4.50   13.50
   0   1 -11   16.60   15.30
   0  -1 -11  -14.10   17.30
   0   1 -12   -4.10   15.20
   0  -1 -12    3.50   16.90
   0   1 -13   -5.70   16.00
   0  -1 -13   16.00   19.90
   0   1 -14   -1.70   18.60
   0  -1 -14  -17.50   20.00
   0  -2   0  848.82   24.80
   0  -2   0  841.92   27.50
   0   2  -1   95.39    7.60
   0  -2  -1  109.89   10.00
   0  -2   1   91.79    8.10
   0  -2   1   92.09    7.40
   0  -2  -1  109.69    8.70
   0   2  -2   47.20    7.00
   0   2  -2   59.39    6.10
   0  -2  -2   58.49    9.50
   0  -2   2   53.29    6.60
   0  -2   2   60.89    6.60
   0  -2  -2   37.00    7.00
   0   2  -3  231.68   13.60
   0   2  -3  222.58    9.40
   0  -2  -3  218.48   14.50
   0  -2  -3  223.88   13.60
   0  -2   3  212.88   10.10
   0  -2   3  216.88   11.30
   0   2  -4  106.29    5.90
   0   2  -4  140.79   12.70
   0  -2  -4  123.19   11.00
   0  -2  -4  131.19   11.70
   0   2  -5   47.20   10.30
   0  -2  -5   39.80    8.70
   0  -2  -5   27.60    9.70
   0   2  -6  689.23   30.20
   0  -2  -6  605.84   25.40
   0  -2  -6  658.23   28.90
   0   2  -7   10.00   10.00
   0  -2  -7    7.40    7.80
   0  -2  -7   14.90   11.60
   0   2  -8  176.88   19.10
   0  -2  -8  181.88   18.70
   0  -2  -8  155.18   14.50
   0   2   9   88.59   12.30
   0   2  -9   49.99   15.00
   0  -2  -9   67.29   17.40
   0   2 -10   22.00   13.90
   0  -2 -10   -1.10   14.20
   0   2 -11  -10.70   13.70
   0  -2 -11  -14.30   16.20
   0   2 -12  -10.70   14.70
   0  -2 -12   33.00   19.40
   0   2 -13   12.00   18.20
   0  -2 -13   -2.80   20.00
   0  -3   0   -2.50    4.30
   0  -3   0   -2.60    7.30
   0   3  -1  356.56   15.00
   0  -3  -1  352.26   13.90
   0  -3   1  330.57   13.60
   0  -3   1  333.87   17.10
   0  -3  -1  352.46   17.70
   0   3  -2   63.09    7.40
   0   3  -2   62.99    8.30
   0  -3   2   59.79    8.80
   0  -3  -2   64.29    8.10
   0  -3  -2   59.79    9.80
   0  -3   2   73.19    7.00
   0   3  -3   43.80    8.00
   0   3  -3   40.20    6.20
   0  -3  -3   25.60    8.10
   0  -3  -3   47.70    9.50
   0  -3   3   33.60    6.00
   0  -3   3   34.00    6.70
   0   3  -4    1.80    4.60
   0   3  -4   -1.80    7.10
   0  -3  -4   -1.10    7.50
   0  -3   4    0.60    5.50
   0  -3  -4   -2.20    8.00
   0  -3   4    5.50    5.70
   0   3  -5   92.19    6.80
   0   3  -5   84.19   12.00
   0  -3   5  103.49    7.70
   0  -3  -5   86.19   11.90
   0  -3  -5   96.89   12.80
   0   3  -6    2.10    3.00
   0   3  -6   -0.50    9.50
   0  -3  -6  -13.30    6.90
   0  -3  -6   -9.70    8.80
   0   3  -7   34.30   11.50
   0  -3  -7   36.60   10.80
   0  -3  -7   10.30   10.90
   0   3  -8   89.39   15.30
   0  -3  -8   92.99   13.30
   0  -3  -8   84.79   15.80
   0   3   9   23.70    9.70
   0   3  -9   -1.00   12.20
   0  -3  -9   19.90   14.50
   0  -3  -9    8.20   11.40
   0   3 -10  -12.50   14.70
   0  -3 -10    6.50   15.60
   0   3 -11   -6.60   13.70
   0  -3 -11   22.80   19.80
   0   3 -12   32.30   18.10
   0  -3 -12   43.00   20.10
   0   3 -13    3.80   17.30
   0  -3 -13   -9.70   18.60
   0  -4   0   52.59    6.60
   0  -4   0   38.30   10.80
   0   4  -1  184.68   12.30
   0  -4  -1  180.58   15.10
   0  -4   1  202.28   14.60
   0  -4  -1  177.98   11.20
   0  -4   1  190.38   11.10
   0   4  -2    3.30    6.80
   0   4  -2   10.30    6.90
   0  -4   2    7.50    5.40
   0  -4  -2    7.00    6.30
   0  -4   2    5.60    7.50
   0  -4  -2    5.60    9.10
   0   4  -3    5.50    6.20
   0   4  -3   16.10    7.40
   0  -4  -3   21.10    7.80
   0  -4  -3   13.50    9.60
   0  -4   3    6.30    7.50
   0  -4   3    8.80    6.10
   0   4  -4  273.67   17.60
   0   4  -4  299.07   14.50
   0  -4  -4  267.17   18.70
   0  -4   4  287.57   15.00
   0  -4  -4  299.97   17.50
   0  -4   4  288.07   15.60
   0   4  -5  759.42   25.60
   0   4  -5  869.01   32.70
   0  -4   5  707.53   27.90
   0  -4   5  760.12   26.40
   0  -4  -5  760.42   31.00
   0  -4  -5  775.82   32.00
   0   4  -6  326.97   23.40
   0  -4   6  293.47   13.50
   0  -4  -6  287.07   20.70
   0  -4  -6  309.47   22.00
   0   4  -7    5.80   11.40
   0  -4  -7   14.30   11.30
   0  -4  -7   18.50   12.30
   0   4  -8    3.10   12.00
   0  -4  -8   18.70   11.80
   0  -4  -8    2.20   13.80
   0   4   9   20.30   11.60
   0   4  -9    1.10   13.30
   0  -4  -9  -18.40   12.80
   0  -4  -9    3.60   11.40
   0   4 -10  252.37   25.80
   0  -4 -10  259.87   27.90
   0   4 -11  326.97   31.90
   0  -4 -11  395.26   33.90
   0   4 -12   -1.60   15.70
   0  -4 -12   -6.40   21.00
   0   4 -13  -17.00   17.00
   0  -4 -13   -9.70   19.00
   0  -5   0   -9.70    9.10
   0  -5   0    3.70    5.60
   0   5  -1   14.50    8.60
   0   5  -1   13.70    6.80
   0  -5   1   14.70    6.10
   0  -5  -1   19.30   10.00
   0  -5  -1   21.90    6.50
   0  -5   1   14.90    9.90
   0   5  -2   -1.50    6.90
   0   5  -2   -2.30    8.00
   0  -5  -2    0.50    6.60
   0  -5   2   -0.10    9.50
   0  -5   2   -1.50    5.60
   0  -5  -2    9.50   10.00
   0   5  -3  124.59   12.20
   0   5  -3  124.49   12.60
   0  -5   3  127.79   13.90
   0  -5   3  115.39   10.30
   0  -5  -3  145.49   15.90
   0  -5  -3  113.29   11.90
   0   5  -4   61.29    9.40
   0   5  -4   46.90   10.40
   0  -5  -4   57.69   13.60
   0  -5   4   45.90    8.70
   0  -5   4   51.09   10.50
   0  -5  -4   24.90    9.70
   0   5  -5  107.29   14.60
   0   5  -5   97.79   10.00
   0  -5   5   99.79   11.20
   0  -5   5   72.19   10.80
   0  -5  -5   97.19   13.80
   0  -5  -5  111.29   15.50
   0   5  -6   23.20   11.10
   0  -5  -6   33.90   13.80
   0  -5  -6   41.60   11.90
   0  -5   6   30.20   10.20
   0   5  -7   42.60   13.70
   0  -5  -7   74.39   15.20
   0  -5  -7   38.30   14.70
   0   5   8   -2.90   11.70
   0   5  -8  -20.30   11.90
   0  -5  -8   16.70   13.90
   0  -5  -8   -0.50   13.60
   0   5   9   14.50   12.30
   0   5  -9   -6.00   13.20
   0  -5  -9  -28.40   15.20
   0  -5  -9   -9.10   13.00
   0   5  10   20.90   13.10
   0   5 -10    4.00   16.80
   0  -5 -10  -32.10   14.60
   0   5 -11   48.80   18.80
   0  -5 -11   38.70   20.90
   0   5 -12  -42.10   14.70
   0  -5 -12    5.90   18.60
   0   6   0  398.76   23.10
   0  -6   0  420.16   18.70
   0  -6   0  434.66   24.90
   0   6  -1   84.69   12.80
   0   6  -1   74.59   10.30
   0  -6  -1   70.59   13.70
   0  -6   1   86.29   14.30
   0  -6   1   87.39    9.30
   0  -6  -1   80.19    9.50
   0   6  -2  187.58   16.30
   0   6  -2  191.38   15.70
   0  -6   2  205.18   19.00
   0  -6   2  206.28   14.00
   0  -6  -2  210.38   14.50
   0  -6  -2  173.78   18.60
   0   6  -3   43.40   10.60
   0   6  -3   32.70    9.80
   0  -6  -3   30.90    9.20
   0  -6  -3   45.00   13.50
   0  -6   3   48.60    8.80
   0  -6   3   33.80   11.70
   0   6  -4   79.99   11.10
   0   6  -4   78.89   12.40
   0  -6  -4   58.39   11.20
   0  -6   4   87.59   11.00
   0  -6  -4   63.19   14.80
   0  -6   4   94.69   14.00
   0   6  -5   89.19   11.40
   0   6  -5  143.99   16.70
   0  -6  -5  104.29   13.10
   0  -6   5   93.99   11.70
   0  -6  -5  123.29   19.10
   0  -6   5   78.19   12.70
   0   6  -6   96.69   15.10
   0  -6   6   77.69   12.80
   0  -6  -6  106.09   17.70
   0  -6  -6   67.39   13.40
   0   6   7  155.48   19.50
   0   6  -7  185.68   21.20
   0  -6  -7  156.48   19.60
   0  -6  -7  157.78   22.20
   0   6  -8   -2.40   13.40
   0   6   8   19.60   14.10
   0  -6  -8   18.40   14.50
   0  -6  -8  -20.00   13.90
   0   6   9   38.80   15.80
   0   6  -9   37.30   16.90
   0  -6  -9   42.50   17.80
   0  -6  -9   25.60   15.30
   0   6  10   -0.70   13.90
   0   6 -10   -9.20   17.00
   0  -6 -10   -9.50   18.10
   0  -6 -10  -11.30   13.50
   0   6 -11    6.10   16.90
   0  -6 -11   20.90   20.90
   0   7   0   -8.10   11.40
   0  -7   0    4.10    7.10
   0  -7   0   28.90   14.50
   0   7  -1   34.20   12.10
   0   7  -1   34.50    9.90
   0   7   1   31.20   12.70
   0  -7   1   59.69    9.40
   0  -7  -1   41.40    8.70
   0  -7  -1   45.70   14.60
   0  -7   1   70.19   15.00
   0   7  -2  113.59   14.30
   0   7  -2  124.69   16.10
   0   7   2  153.58   19.40
   0  -7   2  139.89   18.80
   0  -7  -2  135.09   12.50
   0  -7  -2  130.99   20.30
   0  -7   2  120.29   11.80
   0   7  -3    2.70    9.70
   0   7   3   19.80   12.50
   0   7  -3   20.60   10.70
   0  -7  -3   15.40    8.70
   0  -7   3   -0.60    7.90
   0  -7   3   14.20   12.70
   0  -7  -3    6.90   13.30
   0   7  -4    7.20   10.90
   0   7  -4    3.40    9.10
   0   7   4   -6.50   11.20
   0  -7   4    1.20    8.10
   0  -7  -4   -1.90   13.10
   0  -7  -4    7.80    9.50
   0  -7   4   16.90   12.40
   0   7   5   44.30   15.90
   0   7  -5   11.80   11.30
   0  -7  -5    5.30   10.60
   0  -7  -5   15.40   16.10
   0  -7   5   12.20   11.70
   0  -7   5   34.50   10.50
   0   7   6   20.80   13.50
   0   7  -6  -14.10   11.80
   0  -7  -6   -9.90   11.10
   0  -7   6   -3.30    9.50
   0  -7  -6   -3.70   13.70
   0   7  -7   27.10   15.30
   0   7   7   19.70   13.70
   0  -7  -7   15.30   13.80
   0  -7  -7    1.30   17.50
   0   7  -8   41.70   18.50
   0   7   8   35.20   16.30
   0  -7  -8   53.39   17.60
   0  -7  -8   43.80   19.00
   0   7  -9   -4.70   17.60
   0   7   9   35.10   15.00
   0  -7  -9   58.49   18.00
   0  -7  -9   18.90   18.90
   0   7  10  -11.70   14.20
   0   7 -10  -26.60   14.50
   0  -7 -10  -20.40   16.90
   0  -7 -10   -4.50   15.20
   0   8   0   41.50   14.60
   0  -8   0   83.39   18.10
   0  -8   0   77.59   10.70
   0   8  -1   92.29   13.60
   0   8  -1   84.39   16.70
   0   8   1   80.69   16.50
   0  -8   1   49.90    9.90
   0  -8  -1   69.89   17.70
   0  -8  -1   87.39   11.20
   0  -8   1  122.29   20.70
   0   8   2   29.90   14.50
   0   8  -2   23.10   13.10
   0   8  -2   45.00   12.10
   0  -8   2   23.90   15.50
   0  -8  -2   18.10    8.70
   0  -8  -2   33.00   16.30
   0  -8   2   15.40    8.80
   0   8  -3    4.90   11.50
   0   8  -3   -1.70   10.70
   0   8   3   10.00   14.50
   0  -8   3   13.00   14.80
   0  -8   3   -3.70    8.60
   0  -8  -3   -1.60   16.60
   0  -8  -3   -1.80    7.90
   0   8  -4   37.10   13.60
   0   8   4   72.89   19.40
   0   8  -4   42.60   12.50
   0  -8  -4   40.70   11.20
   0  -8   4   38.90   15.50
   0  -8  -4   97.39   21.20
   0  -8   4   73.79   11.90
   0   8  -5  131.89   18.70
   0   8   5  150.08   21.30
   0  -8   5  137.99   15.90
   0  -8  -5  121.89   15.50
   0  -8  -5  128.59   22.40
   0   8   6   14.90   15.20
   0   8  -6   41.50   15.50
   0  -8   6   47.20   13.00
   0  -8  -6   60.29   13.90
   0  -8  -6   50.29   21.30
   0   8  -7   54.49   17.20
   0   8   7   38.10   16.30
   0  -8  -7   33.70   20.60
   0  -8  -7   31.20   22.10
   0   8  -8   36.70   17.90
   0   8   8   44.30   17.30
   0  -8  -8   45.30   21.60
   0   8  -9   36.10   19.80
   0   8   9   45.70   18.70
   0  -8  -9   69.89   20.80
   0   9   0    1.30   12.80
   0  -9   0   10.70   15.90
   0   9  -1   50.09   15.80
   0   9   1   49.70   16.80
   0  -9   1   49.30   17.70
   0  -9  -1   34.40   18.20
   0   9   2   -2.10   13.50
   0   9  -2   13.90   13.70
   0  -9   2   17.10   17.00
   0  -9  -2   -0.70   18.30
   0   9   3   -8.50   14.40
   0   9  -3    5.40   13.60
   0  -9   3   -6.10   15.70
   0  -9  -3   18.90   18.10
   0   9   4   22.70   15.50
   0  -9  -4   12.30   17.80
   0  -9   4   12.70   16.30
   0   9   5   44.40   18.00
   0  -9  -5   12.50   17.60
   0   9   6   49.90   20.20
   0  -9  -6   25.10   19.80
   0   9   7   20.50   17.20
   0  -9  -7   14.90   21.30
   0   9   8    3.20   15.70
   0  -9  -8  -26.80   18.70
   0  10   0   33.60   17.00
   0 -10   0   24.70   20.00
   0  10   1   27.90   17.50
   0  10  -1   10.10   14.00
   0 -10  -1    6.70   19.70
   0 -10   1   -0.30   17.00
   0  10  -2   92.89   18.60
   0  10   2   93.69   20.20
   0 -10   2   68.29   20.20
   0 -10  -2  122.79   24.40
   0  10   3  -18.50   16.20
   0  10  -3    6.20   14.70
   0 -10   3    6.30   17.80
   0 -10  -3  -13.30   20.20
   0  10   4   23.80   17.00
   0 -10  -4   22.40   19.20
   0  10   5   15.90   19.30
   0 -10  -5  104.49   25.80
   0  10   6   15.30   17.30
   0 -10  -6    8.70   20.20
   0  11   0  -11.40   14.80
   0 -11   0   -3.70   18.00
   0  11  -1   59.49   20.20
   0  11   1   32.70   18.20
   0 -11   1    7.50   21.60
   0 -11  -1    8.60   19.60
   1   0 -14   67.59   25.30
   1   0 -13   19.40   20.80
   1   0 -12    9.60   19.00
   1   0 -11  -32.00   14.70
   1   0 -10  183.38   22.80
   1   0  -9  -23.20   11.30
   1   0  -8    9.70   10.60
   1   0  -7    1.70    5.00
   1   0  -7    1.40    9.30
   1   0  -6 1270.27   44.20
   1   0  -6 1213.48   36.70
   1   0  -5    0.20    4.50
   1   0  -5    2.80    7.80
   1   0  -4 4275.27  115.09
   1   0  -4 4261.17  119.19
   1   0  -3   -5.10    4.20
   1   0  -3   11.50    7.00
   1   0  -2 2302.87   61.59
   1   0  -2 2218.58   62.99
   1   0  -1   -8.80    2.90
  -1   0   1  -11.70    1.90
   1   0  -1  -13.20    2.40
   1   0   0  795.22   21.30
  -1   0   0  805.42   22.10
   1   0   0  756.32   21.60
  -1   0   0  756.62   21.20
  -1   0  -1   -3.80    2.00
   1   0   1   -4.60    2.60
  -1   0  -1   -4.50    3.40
   1   0   2 1771.72   48.10
  -1   0  -2 1802.72   50.99
  -1   0  -2 1758.12   48.30
  -1   0  -3    2.20    3.50
   1   0   3    0.80    3.30
  -1   0  -3    3.70    6.80
   1   0   4   11.80    3.60
  -1   0  -4   10.00    7.70
  -1   0  -4    1.90    3.70
  -1   0  -5   -5.00    8.00
  -1   0  -5   -2.10    3.80
   1   0   5    4.50    3.60
  -1   0  -6   98.89   12.90
   1   0   6  132.59    7.20
  -1   0  -6  120.79    7.80
  -1   0  -7   19.30   10.50
   1   0   7    5.70    3.70
  -1   0  -7    2.60    4.00
  -1   0  -8  103.89   15.30
  -1   0  -9    8.70   12.70
  -1   0 -10    6.50   13.10
  -1   0 -11  -10.30   15.90
  -1   0 -12   28.40   17.90
  -1   0 -13   -4.50   17.80
   1   1 -14   39.80   21.80
   1  -1 -14   20.70   24.30
   1   1 -13   -1.20   17.90
   1  -1 -13   -8.20   19.30
   1   1 -12   -5.40   15.50
   1  -1 -12   23.90   18.10
   1   1 -11    1.50   14.60
   1  -1 -11    1.00   15.60
   1   1 -10    6.30   14.40
   1  -1 -10    9.90   14.70
   1   1  -9   10.80   12.00
   1  -1  -9    1.30   11.50
   1   1  -8   28.50   11.40
   1  -1  -8   29.70   11.80
   1  -1  -8   30.30    8.00
   1   1  -7   38.10    4.30
   1   1  -7   27.60   10.70
   1  -1  -7   25.40   10.60
   1  -1  -7   39.30    7.90
   1   1  -6    3.30    9.00
   1   1  -6    5.10    3.50
   1  -1  -6   -5.70    8.30
   1  -1  -6   -5.50    5.90
   1   1  -5   35.00    9.20
   1   1  -5   34.70    4.20
   1  -1  -5   32.60    7.30
   1  -1  -5   31.70    9.10
   1   1  -4   21.50    8.00
   1   1  -4   24.90    3.90
   1  -1  -4   18.50    7.60
   1  -1  -4   13.10    6.10
   1   1  -3  104.59    9.70
   1   1  -3   99.99    6.20
   1  -1  -3  115.39    9.10
   1  -1  -3  112.09    9.80
  -1  -1   3  103.99    7.80
   1   1  -2 1637.64   48.50
   1   1  -2 1668.33   46.20
  -1  -1   2 1685.73   47.30
   1  -1  -2 1700.53   48.10
   1  -1  -2 1728.53   47.90
   1   1  -1 1158.78   33.50
   1   1  -1 1141.29   32.80
   1  -1  -1 1172.68   32.40
  -1  -1   1 1158.68   32.80
  -1  -1   1 1171.48   33.20
   1  -1  -1 1161.08   34.00
  -1   1   0   31.70    2.70
   1   1   0   36.80    4.90
  -1   1   0   29.00    2.20
   1  -1   0   38.60    2.60
  -1  -1   0   32.10    4.00
   1  -1   0   36.40    5.60
  -1  -1   0   35.40    5.60
   1   1   1  110.79    7.60
  -1   1  -1   95.39    6.70
  -1  -1  -1  102.49    7.40
   1  -1   1   97.29    6.80
  -1  -1  -1  100.49    7.40
   1   1   2  852.11   26.70
  -1   1  -2  925.51   28.30
  -1   1  -2  870.31   24.50
  -1  -1  -2  895.21   28.70
  -1  -1  -2  890.21   27.50
   1  -1   2  867.71   24.70
  -1   1  -3   98.79   10.30
   1   1   3  111.29    8.40
  -1  -1  -3  118.19   10.80
  -1  -1  -3  123.89    9.10
  -1   1  -4  220.08   14.70
   1   1   4  208.78   11.30
  -1  -1  -4  215.48   11.80
  -1  -1  -4  209.78   15.30
   1   1   5  158.08   10.20
  -1   1  -5  162.78   13.90
  -1  -1  -5  149.29   11.00
  -1  -1  -5  160.88   14.60
   1   1   6  640.34   22.20
  -1   1  -6  676.83   28.90
  -1  -1  -6  657.63   30.10
  -1  -1  -6  602.04   22.80
   1   1   7    3.10    5.30
  -1   1  -7   10.20   10.00
  -1  -1  -7    9.10    6.10
  -1  -1  -7    9.90   10.20
  -1   1  -8    2.60   10.50
   1   1   8   -2.90    5.10
  -1  -1  -8   -2.00   10.60
  -1   1  -9   21.40   12.80
  -1  -1  -9   61.09   14.90
  -1   1 -10    6.60   13.50
  -1  -1 -10   12.70   14.50
  -1   1 -11   14.00   15.20
  -1  -1 -11  -12.60   15.00
  -1   1 -12   38.30   18.40
  -1  -1 -12   63.59   22.40
  -1   1 -13   13.40   18.40
  -1  -1 -13  -21.80   18.00
   1   2 -13   -9.00   16.70
   1  -2 -13   -6.60   18.70
   1   2 -12  121.09   23.20
   1  -2 -12   67.09   22.90
   1   2 -11   98.69   19.50
   1  -2 -11   68.79   19.40
   1   2 -10    2.30   13.20
   1  -2 -10   -2.00   13.90
   1   2  -9  -19.30   10.60
   1  -2  -9    4.40   13.80
   1   2  -8   11.60   11.70
   1  -2  -8   11.60   11.60
   1  -2  -8    9.30    8.70
   1   2  -7   67.59   12.70
   1  -2  -7   54.79   10.50
   1  -2  -7   54.79   12.30
   1   2  -6  129.09   14.40
   1   2  -6  122.69    6.40
   1  -2  -6  115.79   11.70
   1  -2  -6  107.79   13.30
   1   2  -5 1070.29   31.30
   1   2  -5 1156.68   39.50
   1  -2  -5 1124.39   38.20
   1  -2  -5 1060.39   36.60
   1   2  -4  272.87   16.50
   1   2  -4  273.37   10.70
   1  -2  -4  289.07   15.70
  -1  -2   4  264.77   13.60
   1  -2  -4  292.87   15.30
   1   2  -3  116.99   10.40
   1   2  -3   97.49    7.30
   1  -2  -3   90.79    8.70
  -1  -2   3   95.79    8.00
   1  -2  -3  100.69   10.20
  -1  -2   3  102.19    8.30
   1   2  -2 1243.88   36.70
   1   2  -2 1262.37   39.00
  -1  -2   2 1247.18   37.60
  -1  -2   2 1282.37   37.20
   1  -2  -2 1252.67   39.30
   1  -2  -2 1256.67   37.20
   1   2  -1   21.60    5.90
   1  -2  -1   24.20    4.40
  -1  -2   1   23.30    7.70
  -1  -2   1   23.20    5.10
   1  -2  -1   26.60    8.10
   1   2   0  554.44   20.20
  -1  -2   0  547.55   18.30
  -1  -2   0  526.35   21.00
   1  -2   0  536.25   20.10
   1  -2   0  547.45   16.40
  -1   2  -1 1238.38   36.10
   1   2   1 1252.27   38.30
   1  -2   1 1249.68   37.10
   1  -2   1 1247.98   35.00
  -1  -2  -1 1205.78   36.70
  -1  -2  -1 1246.98   39.00
   1   2   2  448.96   18.90
  -1   2  -2  469.35   18.20
   1  -2   2  481.85   17.10
  -1  -2  -2  467.75   20.30
   1  -2   2  499.45   16.40
  -1  -2  -2  499.15   20.00
  -1   2  -3 3019.20   86.49
   1   2   3 3077.69   86.19
   1  -2   3 3031.00   82.79
  -1  -2  -3 3033.50   86.59
  -1  -2  -3 3105.19   87.29
  -1   2  -4  763.52   28.40
   1   2   4  718.73   26.00
  -1   2  -4  703.73   20.50
   1  -2   4  707.43   20.90
  -1  -2  -4  730.53   28.20
  -1  -2  -4  725.63   26.70
   1   2   5 2303.67   66.99
  -1   2  -5 2237.18   70.09
  -1  -2  -5 2252.17   67.49
  -1  -2  -5 2344.37   70.89
   1   2   6   -5.30    6.80
  -1   2  -6   -7.00    8.40
  -1  -2  -6   17.10   10.00
  -1  -2  -6   -0.90    7.10
  -1   2  -7    2.80    9.80
   1   2   7   28.10    7.70
  -1  -2  -7   19.10   11.40
  -1  -2  -7   27.80    8.80
  -1   2  -8  109.29   15.80
   1   2   8  148.89   12.50
  -1  -2  -8  163.08   13.80
  -1  -2  -8  129.79   18.40
  -1   2  -9  322.67   25.70
  -1  -2  -9  319.87   27.20
  -1   2 -10  106.69   18.80
  -1  -2 -10  112.29   20.60
  -1   2 -11  239.48   26.00
  -1  -2 -11  259.27   29.40
  -1   2 -12   88.49   19.80
  -1  -2 -12   80.69   22.30
  -1   2 -13  -12.00   18.30
  -1  -2 -13  -30.00   19.10
   1   3 -13    0.80   17.60
   1  -3 -13  -27.50   18.30
   1   3 -12  -26.90   14.80
   1  -3 -12   33.20   19.00
   1   3 -11  -21.20   12.50
   1  -3 -11    5.70   16.90
   1   3 -10   52.19   16.10
   1  -3 -10  107.19   20.20
   1   3  -9   41.30   14.30
   1  -3  -9   31.20   11.60
   1  -3  -9   39.30   16.30
   1   3  -8  134.99   17.30
   1  -3  -8  152.08   16.30
   1  -3  -8  133.89   17.10
   1   3  -7   15.70   10.80
   1  -3  -7   17.60   10.20
   1  -3  -7   15.70   11.30
   1   3  -6   -4.10    3.70
   1   3  -6   -2.70    8.80
   1  -3  -6   11.40    8.50
   1  -3  -6    0.50   10.00
   1   3  -5  312.97   12.50
   1   3  -5  326.67   19.80
   1  -3  -5  297.87   19.30
  -1  -3   5  299.77   15.90
   1  -3  -5  288.27   17.80
   1   3  -4   24.60    8.50
   1   3  -4   42.60    6.10
  -1  -3   4   35.00    6.70
   1  -3  -4   33.30    8.80
   1  -3  -4   49.00   10.10
  -1  -3   4   35.80    7.10
   1   3  -3  256.57   13.00
   1   3  -3  278.77   15.60
   1  -3  -3  268.67   14.80
   1  -3  -3  262.07   16.70
  -1  -3   3  281.27   14.80
  -1  -3   3  286.37   14.00
   1   3  -2  858.51   28.60
   1   3  -2  870.21   29.60
   1  -3  -2  868.31   27.80
  -1  -3   2  875.01   27.60
   1  -3  -2  859.01   31.80
  -1  -3   2  875.01   29.60
   1   3  -1    0.10    7.00
  -1  -3   1   10.80    8.30
  -1  -3   1    4.50    4.70
   1  -3  -1    4.40    4.30
   1  -3  -1   -2.20    8.20
   1   3   0   70.89   10.00
  -1  -3   0   63.39    6.60
   1  -3   0   64.59    5.40
   1  -3   0   69.29    9.80
  -1  -3   0   50.69   10.40
  -1   3  -1  157.88   10.10
   1   3   1  158.58   13.10
  -1  -3  -1  185.28   11.00
   1  -3   1  169.88   12.60
  -1  -3  -1  180.48   14.20
   1  -3   1  166.78    8.70
   1   3   2   84.89   10.70
  -1   3  -2   76.19    8.40
  -1  -3  -2   77.69    8.90
   1  -3   2   74.29    6.70
   1  -3   2  106.69    9.80
  -1  -3  -2   90.29   11.40
   1   3   3   60.29    9.70
  -1   3  -3   43.40    8.30
   1  -3   3   42.40    6.40
  -1  -3  -3   49.90    9.60
  -1  -3  -3   33.90    9.30
   1  -3   3   46.40    7.30
   1   3   4   63.89    9.90
  -1   3  -4   73.69   10.90
  -1   3  -4   70.39    6.50
   1  -3   4   63.99    7.10
  -1  -3  -4   59.79   10.30
  -1  -3  -4   77.79   10.80
  -1   3  -5  219.08   17.00
   1   3   5  228.78   16.40
  -1   3  -5  215.38    9.10
  -1  -3  -5  219.58   16.70
  -1  -3  -5  234.18   16.40
   1  -3   5  204.98    9.90
  -1   3  -6   -8.40    8.50
   1   3   6    4.70    7.40
  -1  -3  -6   10.10    9.50
  -1  -3  -6  -10.00    9.20
   1   3   7  173.78   15.30
  -1   3  -7  142.69   16.60
  -1  -3  -7  157.58   15.60
  -1  -3  -7  113.89   16.20
  -1   3  -8   19.00   12.00
   1   3   8   22.10    9.80
  -1  -3  -8   30.60   14.00
  -1  -3  -8   21.20   10.60
   1   3   9   64.89   11.50
  -1   3  -9   32.30   14.70
  -1  -3  -9   29.00   15.60
  -1   3 -10   13.30   14.60
  -1  -3 -10   -6.50   15.40
  -1   3 -11   37.70   18.50
  -1  -3 -11   33.20   18.60
  -1   3 -12   27.50   17.50
  -1  -3 -12    9.00   19.00
  -1   3 -13  -18.90   18.50
  -1  -3 -13   19.10   20.60
   1   4 -13    6.50   20.10
   1  -4 -13   16.90   20.20
   1   4 -12   92.49   23.50
   1  -4 -12   44.70   21.80
   1   4 -11  557.34   37.10
   1  -4 -11  507.35   38.40
   1   4 -10  162.78   22.30
   1  -4 -10  261.37   26.90
   1   4  -9  473.35   30.90
   1  -4  -9  389.86   29.10
   1  -4  -9  422.76   26.60
   1   4  -8  102.99   16.90
   1  -4  -8   99.99   16.10
   1  -4  -8  123.39   16.80
   1   4  -7   56.19   13.70
   1  -4  -7  106.89   14.70
   1  -4  -7   71.59   14.20
   1   4  -6  -10.60   10.20
   1   4  -6    4.60    4.90
   1  -4  -6   -2.20    9.50
   1  -4  -6    2.40   10.00
   1   4  -5  291.67   14.30
   1   4  -5  313.37   21.30
  -1  -4   5  327.57   17.60
   1  -4  -5  289.17   19.40
  -1  -4   5  270.37   15.10
   1  -4  -5  280.37   21.30
   1   4  -4    3.80    6.10
   1   4  -4   -1.30    8.80
  -1  -4   4    1.10    6.30
   1  -4  -4   -3.40    8.80
   1  -4  -4   -1.10    7.20
  -1  -4   4  -12.20    7.20
   1   4  -3   23.50    7.30
   1   4  -3   14.60    7.90
  -1  -4   3   23.90    6.90
   1  -4  -3    9.20   10.60
  -1  -4   3   18.00    8.50
   1  -4  -3   15.70    7.10
   1   4  -2   33.90    8.30
   1   4  -2   11.50    7.40
  -1  -4   2   27.10    6.50
   1  -4  -2   22.20    9.60
   1  -4  -2   21.80    6.10
  -1  -4   2   24.60    8.50
   1   4  -1   66.69    9.90
  -1  -4   1   84.59   11.30
  -1  -4   1   72.29    7.30
   1  -4  -1   74.59    6.80
   1  -4  -1   83.09   11.90
   1   4   0  227.18   15.60
   1  -4   0  256.47   11.20
  -1  -4   0  225.28   16.60
   1  -4   0  226.68   16.40
  -1  -4   0  242.18   13.00
   1   4   1  125.89   12.90
  -1   4  -1  137.79   10.40
  -1  -4  -1  124.29   13.40
   1  -4   1  123.49   12.90
   1  -4   1  126.59    8.60
  -1  -4  -1  106.99    9.30
   1   4   2  113.19   12.90
  -1   4  -2  113.39   10.50
   1  -4   2  114.59   11.90
  -1  -4  -2   97.09   13.00
   1  -4   2  114.29    9.10
  -1  -4  -2  101.99    9.90
  -1   4  -3  115.09   11.40
   1   4   3  103.09   12.60
   1  -4   3   96.39   10.70
   1  -4   3   76.69    7.90
  -1  -4  -3   97.49   13.10
  -1  -4  -3   84.39   11.40
  -1   4  -4   10.40    8.30
  -1   4  -4   15.70    6.00
   1   4   4   -1.90    8.60
   1  -4   4   18.10    7.00
  -1  -4  -4   20.50    8.90
   1  -4   4   16.30    7.50
  -1  -4  -4   14.90   11.20
  -1   4  -5  438.36   24.10
   1   4   5  424.36   22.50
  -1   4  -5  427.76   16.80
  -1  -4  -5  422.76   23.70
  -1  -4  -5  443.06   24.50
   1  -4   5  434.46   17.90
   1   4   6   35.30   10.30
  -1   4  -6   42.70   12.70
   1  -4   6   34.80    6.20
  -1  -4  -6   39.80   13.10
  -1  -4  -6   68.69   13.60
   1   4   7    3.60    9.90
  -1   4  -7   -0.60   11.40
  -1  -4  -7    9.90   10.90
  -1  -4  -7    4.40   11.10
   1   4   8   11.20   11.10
  -1   4  -8    6.00   13.50
  -1  -4  -8   30.60   12.10
  -1  -4  -8   23.20   13.90
   1   4   9  326.97   22.70
  -1   4  -9  323.57   27.10
  -1  -4  -9  298.77   23.90
  -1  -4  -9  389.56   30.00
  -1   4 -10   10.60   15.20
  -1  -4 -10    8.90   16.40
  -1   4 -11   -7.20   17.00
  -1  -4 -11   34.80   20.70
  -1   4 -12   46.30   19.10
  -1  -4 -12   44.60   23.30
   1   5 -12    6.60   18.20
   1  -5 -12  -26.40   19.70
   1   5 -11   21.90   17.20
   1  -5 -11   55.79   20.70
   1   5 -10  -16.20   16.40
   1  -5 -10    2.10   13.40
   1  -5 -10    7.20   17.40
   1   5  -9   -5.20   15.20
   1  -5  -9  -25.90   14.20
   1  -5  -9    4.70   14.30
   1   5  -8   -5.10   14.20
   1  -5  -8    2.50   12.00
   1  -5  -8  -12.10   12.90
   1   5  -7   50.49   13.70
   1  -5  -7   81.49   16.70
   1  -5  -7   80.99   15.30
   1   5  -6    7.40   11.60
   1  -5  -6   28.30   11.20
   1  -5  -6   30.70   12.40
  -1  -5   6   19.80    8.10
  -1  -5   6   14.70    8.90
   1   5  -5   11.80    6.90
   1   5  -5    9.70   11.00
   1  -5  -5    0.00    8.80
  -1  -5   5    7.30    8.60
   1  -5  -5    1.10   11.60
  -1  -5   5   30.30    8.80
   1   5  -4   -1.30    8.00
   1   5  -4   15.70    7.50
  -1  -5   4    2.50    9.10
   1  -5  -4    8.10    8.00
   1  -5  -4   10.50   10.70
  -1  -5   4   18.90    7.50
   1   5  -3  232.38   16.30
   1   5  -3  189.98   15.00
   1  -5  -3  225.08   19.20
   1  -5  -3  219.58   14.50
  -1  -5   3  220.68   17.70
  -1  -5   3  193.38   14.20
   1   5  -2    0.40    7.70
   1   5  -2    5.30    8.30
  -1  -5   2    7.60    6.10
  -1  -5   2    3.00    9.60
   1  -5  -2    7.60    5.90
   1  -5  -2   -2.80    9.50
   1   5  -1   42.60    9.70
  -1  -5   1   44.90    7.20
   1  -5  -1   38.30   11.40
  -1  -5   1   53.49   11.70
   1  -5  -1   45.00    6.60
   1   5   0  390.56   21.40
  -1  -5   0  408.06   17.70
   1  -5   0  426.46   16.80
  -1  -5   0  420.26   23.00
   1  -5   0  423.36   22.60
  -1   5  -1  152.98   12.10
   1   5   1  190.38   16.30
   1  -5   1  166.48   11.20
   1  -5   1  174.98   15.30
  -1  -5  -1  157.58   12.80
  -1  -5  -1  144.99   15.70
   1   5   2  120.89   14.20
  -1   5  -2  138.49   12.40
  -1  -5  -2  106.69   14.50
   1  -5   2  116.09    9.60
   1  -5   2  141.69   13.70
  -1  -5  -2  145.49   12.40
  -1   5  -3   10.80    8.30
   1   5   3   15.30   10.00
   1  -5   3   15.10    6.40
   1  -5   3   19.60    9.60
  -1  -5  -3   23.20   12.20
  -1  -5  -3   21.30    8.80
  -1   5  -4   76.99   11.70
   1   5   4   94.49   14.80
  -1   5  -4   87.49   10.10
  -1  -5  -4   92.79   15.60
   1  -5   4   90.29   10.40
  -1  -5  -4   72.89   11.90
   1  -5   4   86.29   11.60
  -1   5  -5   17.40    7.00
  -1   5  -5   22.10    9.70
   1   5   5   17.90   10.70
  -1  -5  -5   35.00   10.60
   1  -5   5   29.60    8.60
  -1  -5  -5   34.80   12.40
  -1   5  -6  -16.20    9.00
   1   5   6   20.60   10.70
  -1  -5  -6   24.60   12.50
  -1  -5  -6   39.10   13.10
  -1   5  -7   35.00   14.80
   1   5   7   40.40   12.00
  -1  -5  -7   20.50   13.10
  -1  -5  -7   29.50   14.40
  -1   5  -8    2.70   14.10
   1   5   8   -3.10   11.50
  -1  -5  -8    3.40   11.70
  -1  -5  -8   11.30   13.90
  -1   5  -9  119.39   19.30
   1   5   9  151.18   18.70
  -1  -5  -9  121.49   17.80
  -1  -5  -9   88.89   19.30
  -1   5 -10  -24.40   13.80
   1   5  10   21.70   14.60
  -1  -5 -10   25.80   17.70
  -1   5 -11   29.30   18.10
  -1  -5 -11    8.40   20.60
  -1   5 -12   -6.70   16.60
  -1  -5 -12  -18.60   18.80
   1   6 -11   31.20   18.70
   1  -6 -11   21.90   20.00
   1   6 -10    0.50   18.10
  -1   6  10    8.80   13.30
   1  -6 -10   23.90   17.60
   1  -6 -10   26.60   18.50
   1   6  -9    5.30   17.30
   1  -6  -9   12.70   15.70
   1  -6  -9   27.20   17.40
   1   6  -8   -7.60   14.90
   1  -6  -8   -5.30   15.50
   1  -6  -8   16.20   12.80
   1   6  -7  211.38   22.00
   1  -6  -7  242.48   20.80
   1  -6  -7  243.08   23.80
   1   6  -6   -3.00   12.20
  -1  -6   6   -9.60    9.10
   1  -6  -6  -17.10   10.20
   1  -6  -6   -3.50   13.70
   1   6  -5  199.68   15.70
   1   6  -5  220.18   19.60
  -1  -6   5  256.97   18.30
  -1  -6   5  224.88   18.10
   1  -6  -5  297.37   25.20
   1  -6  -5  262.07   19.10
   1   6  -4   -5.20    9.60
   1   6  -4   -5.20    7.30
   1  -6  -4    4.00    8.00
  -1  -6   4    0.90    6.90
  -1  -6   4   18.00   11.20
   1  -6  -4    8.20   11.90
   1   6  -3    2.10    8.30
   1   6  -3   12.30    8.80
  -1  -6   3    3.60    6.60
   1  -6  -3   -7.90   10.70
  -1  -6   3   -4.00   10.50
   1  -6  -3   14.60    7.40
   1   6  -2   89.39   11.70
   1   6  -2  113.49   14.20
   1  -6  -2  143.59   17.10
  -1  -6   2  141.29   12.10
   1  -6  -2  122.69   10.60
  -1  -6   2  142.19   17.10
   1   6  -1  154.08   15.30
   1  -6  -1  178.58   18.00
   1  -6  -1  157.58   12.10
  -1  -6   1  156.78   17.00
  -1  -6   1  136.79   11.90
   1   6   0  341.07   21.50
  -1  -6   0  345.27   17.80
   1  -6   0  344.37   15.80
   1  -6   0  340.87   23.80
  -1  -6   0  345.17   22.90
  -1   6  -1    4.70    7.00
   1   6   1    1.50    9.90
   1  -6   1   -0.70   11.00
  -1  -6  -1   15.40    6.70
  -1  -6  -1   -0.80   10.00
   1  -6   1   13.60    6.00
   1   6   2   13.30   10.60
  -1   6  -2   -0.70    8.10
   1  -6   2   16.50    6.60
  -1  -6  -2    2.30   12.40
  -1  -6  -2    4.50    6.90
   1  -6   2    7.20   10.00
   1   6   3  -13.10    9.60
  -1   6  -3   11.50    8.90
  -1   6  -3    1.60    8.30
  -1  -6  -3  -18.20    6.80
   1  -6   3   -6.70   10.20
   1  -6   3   -1.70    6.60
  -1  -6  -3   -1.20   11.10
   1   6   4   67.79   14.20
  -1   6  -4   96.09   11.70
  -1   6  -4  105.49   14.20
  -1  -6  -4   80.29   16.00
   1  -6   4   93.39   10.40
  -1  -6  -4  104.69   13.70
   1  -6   4  115.09   14.10
  -1   6  -5    0.70   10.40
  -1   6  -5    8.10    8.60
   1   6   5    8.80   11.20
   1  -6   5    5.20    9.40
  -1  -6  -5   21.40   11.40
  -1  -6  -5   22.20   14.50
   1  -6   5   12.00    7.80
   1   6   6   20.40   12.20
  -1   6  -6   20.60   12.70
  -1  -6  -6   28.40   14.10
  -1  -6  -6   19.40   12.00
  -1   6  -7   26.40   13.20
   1   6   7   10.50   12.00
  -1  -6  -7   11.10   15.50
  -1  -6  -7    6.60   14.60
   1   6   8   25.80   15.00
  -1   6  -8   41.70   15.20
  -1  -6  -8   21.50   15.80
  -1  -6  -8   56.09   17.80
  -1   6  -9  -16.60   14.80
   1   6   9    1.00   13.10
  -1  -6  -9    8.60   16.90
  -1  -6  -9    8.60   15.40
   1   6  10    2.10   13.30
  -1   6 -10  -11.40   14.70
  -1  -6 -10    7.40   17.30
  -1   6 -11   13.70   17.50
  -1  -6 -11  -11.70   17.80
  -1   7  11   15.50   23.50
   1   7 -11    9.20   20.00
  -1   7  10   28.30   15.60
   1   7 -10   16.40   18.10
   1  -7 -10   35.60   25.20
   1  -7 -10   10.30   16.10
  -1   7   9   -1.60   12.70
   1   7  -9    9.60   16.20
   1  -7  -9   -3.50   15.80
   1  -7  -9   10.10   15.90
   1   7  -8   19.40   15.30
   1  -7  -8   -0.10   16.50
   1  -7  -8  -24.10   13.00
   1   7  -7   37.20   16.30
   1  -7  -7   25.80   13.10
   1  -7  -7    6.00   15.40
  -1  -7   7   30.10   12.60
   1   7  -6  157.88   20.80
   1  -7  -6  156.18   16.70
   1  -7  -6  159.78   22.00
  -1  -7   6  141.49   16.20
   1   7  -5   24.40   10.00
   1   7  -5   27.40   12.30
   1  -7  -5   18.20    9.90
  -1  -7   5   27.40   12.80
   1  -7  -5   55.99   15.60
  -1  -7   5   14.60   10.00
   1   7  -4   52.39   12.30
   1   7  -4   52.29   12.20
   1  -7  -4   56.89   10.80
   1  -7  -4   64.89   16.20
  -1  -7   4   63.99   11.60
  -1  -7   4   62.09   15.10
   1   7  -3   46.20   12.20
   1   7  -3   43.10   11.80
  -1  -7   3   59.19   10.00
   1  -7  -3   62.29   15.80
   1  -7  -3   54.69    9.70
  -1  -7   3   51.59   15.20
   1   7  -2   32.00   11.90
   1   7  -2   21.70   10.10
   1  -7  -2   25.20   13.40
  -1  -7   2    3.60    7.90
  -1  -7   2   13.80   13.80
   1  -7  -2   13.50    7.30
   1   7  -1   24.50   11.20
   1   7  -1   40.70    9.80
  -1  -7   1   14.20    8.10
  -1  -7   1   33.20   13.40
   1  -7  -1   11.50   13.60
   1  -7  -1   43.40    7.80
  -1   7   0   46.10    9.30
   1   7   0    9.60   11.00
  -1  -7   0   30.40   13.20
   1  -7   0   19.30    7.10
  -1  -7   0   26.90    8.60
   1  -7   0   17.80   12.60
  -1   7  -1   15.80    8.60
   1   7   1    4.80   11.00
   1  -7   1    1.10    6.40
  -1  -7  -1   13.80    8.20
   1  -7   1   -2.70   13.00
  -1  -7  -1   10.40   12.60
   1   7   2   -8.50   11.00
  -1   7  -2    9.20    9.50
  -1   7  -2   -1.80   10.10
   1  -7   2  -13.90    6.20
  -1  -7  -2    1.00    8.00
   1  -7   2   -6.00   12.60
  -1  -7  -2   -4.90   12.40
  -1   7  -3   -4.10    9.30
  -1   7  -3   -0.50    9.70
   1   7   3   -1.70   11.20
   1  -7   3   -5.10   12.50
  -1  -7  -3   -4.50   12.30
   1  -7   3   12.70    7.80
  -1  -7  -3   -8.20    9.00
  -1   7  -4    9.60    9.10
  -1   7  -4  -11.90   10.40
   1   7   4   33.30   15.00
  -1  -7  -4    0.40   10.20
  -1  -7  -4   18.40   14.40
   1  -7   4  -16.20   11.00
   1  -7   4    7.50    8.30
   1   7   5   -1.10   12.50
  -1   7  -5    5.60   11.40
   1  -7   5    3.40    9.40
   1  -7   5  -14.00   11.70
  -1  -7  -5    3.60   11.20
  -1  -7  -5   16.80   14.70
   1   7   6   96.89   19.40
  -1   7  -6   78.29   15.60
  -1  -7  -6   71.89   15.40
  -1  -7  -6   54.19   17.50
   1   7   7   -6.00   13.40
  -1   7  -7   -6.40   13.90
  -1  -7  -7    3.30   16.60
  -1  -7  -7    4.20   13.90
  -1   7  -8   44.20   18.10
   1   7   8   23.00   15.40
  -1  -7  -8   31.60   16.90
  -1  -7  -8   16.90   16.30
  -1   7  -9   14.40   15.70
   1   7   9   18.60   14.30
  -1  -7  -9   -1.30   15.70
  -1  -7  -9   50.49   20.00
   1   7  10    3.90   13.80
  -1   7 -10   -4.30   17.10
  -1  -7 -10   24.60   20.30
  -1  -7 -10   36.40   19.80
  -1   8   9    3.90   14.90
   1   8  -9   29.70   19.70
   1  -8  -9   18.40   17.60
   1   8  -8  159.98   24.30
  -1   8   8  116.49   22.10
   1  -8  -8  117.39   22.90
  -1   8   7  251.77   28.20
   1   8  -7  211.48   24.40
  -1  -8   7  248.98   21.90
   1  -8  -7  280.37   31.00
   1   8  -6  271.47   25.60
   1  -8  -6  296.87   30.10
  -1  -8   6  364.26   23.10
   1   8  -5   59.39   15.80
   1  -8  -5   92.19   20.50
  -1  -8   5   47.50   20.20
  -1  -8   5   49.10   12.70
   1   8  -4    9.40   12.00
   1   8  -4   -8.40   10.20
  -1  -8   4    3.90    9.10
   1  -8  -4   18.40   16.00
  -1  -8   4   12.80   12.80
   1   8  -3   34.70   13.20
   1   8  -3   29.20   11.50
  -1  -8   3   51.59   16.90
  -1  -8   3   25.10   10.20
   1  -8  -3   54.29   17.40
   1   8  -2   45.10   13.00
   1   8  -2   33.60   13.00
  -1  -8   2   37.30   15.50
  -1  -8   2   42.30   10.60
   1  -8  -2   48.00   17.30
   1   8  -1   24.30   10.80
   1   8  -1   38.00   13.00
  -1  -8   1   15.70    9.30
   1  -8  -1   -2.60   15.40
  -1  -8   1   30.30   15.60
   1   8   0   32.40   14.30
  -1   8   0   36.30   13.90
   1  -8   0   41.90   10.10
  -1  -8   0   16.90   15.00
  -1  -8   0   30.80    9.40
   1  -8   0   32.20   16.10
   1   8   1    6.30   12.50
  -1   8  -1   36.50   13.20
   1  -8   1   12.70   14.30
  -1  -8  -1    5.80    8.30
  -1  -8  -1   -1.40   14.30
   1  -8   1   -1.00    7.30
  -1   8  -2   89.19   16.70
   1   8   2  105.79   18.20
  -1  -8  -2  107.89   12.70
   1  -8   2  120.79   20.20
  -1  -8  -2   80.19   19.20
   1  -8   2  111.19   12.20
  -1   8  -3   36.60   11.90
   1   8   3   56.59   17.10
  -1  -8  -3   54.49   11.80
   1  -8   3   59.69   10.50
  -1  -8  -3   37.30   16.90
   1  -8   3   72.99   15.60
  -1   8  -4   95.29   14.80
   1   8   4   93.19   19.40
  -1  -8  -4   70.39   21.00
  -1  -8  -4   70.59   13.80
   1  -8   4  100.49   17.30
   1  -8   4   80.99   12.30
   1   8   5  310.57   28.10
  -1   8  -5  204.88   31.90
  -1  -8  -5  257.67   27.70
  -1  -8  -5  301.37   23.70
   1  -8   5  218.78   18.40
   1   8   6  119.19   20.80
  -1   8  -6  138.19   23.30
  -1  -8  -6  131.09   18.30
  -1  -8  -6  162.48   24.70
  -1   8  -7  102.89   23.40
   1   8   7  107.89   20.70
  -1  -8  -7  101.49   18.50
  -1  -8  -7  121.09   22.70
  -1   8  -8   -2.40   19.60
   1   8   8   55.19   17.90
  -1  -8  -8   53.99   21.50
  -1  -8  -8   -0.60   13.80
   1   8   9   -2.40   16.10
  -1   8  -9   25.70   19.70
  -1  -8  -9    8.30   17.50
  -1  -8  -9  -14.10   18.70
   1   9  -8    6.80   15.90
  -1   9   8    5.00   16.00
   1  -9  -8  -10.10   18.20
  -1   9   7   27.00   17.90
   1   9  -7   32.10   17.50
   1  -9  -7   34.70   20.30
  -1  -9   7    9.50   13.10
   1   9  -6    2.20   15.70
  -1   9   6   -9.90   14.60
  -1  -9   6   -6.60   10.20
   1  -9  -6   24.80   18.80
   1   9  -5   24.20   18.30
  -1   9   5   34.60   19.00
  -1  -9   5   29.50   12.60
   1  -9  -5   32.50   19.10
   1   9  -4   12.90   20.30
  -1   9   4    5.10   13.60
   1   9  -4  -10.40   11.60
   1  -9  -4   -4.50   19.00
  -1  -9   4    9.90   14.70
  -1  -9   4  -10.30   10.00
  -1   9   3   46.30   18.80
   1   9  -3   44.90   14.20
  -1  -9   3   17.10   16.00
  -1  -9   3   30.10   11.20
   1  -9  -3   33.50   20.50
  -1   9   2   21.80   15.40
   1   9  -2   32.90   15.80
  -1  -9   2   27.70   10.50
  -1  -9   2    1.60   17.80
   1  -9  -2   39.20   18.30
  -1   9   1   14.00   16.00
   1   9  -1   10.40   14.90
   1  -9  -1  -11.80   17.50
  -1  -9   1   -9.70   17.00
  -1  -9   1   17.20   10.00
  -1   9   0   11.20   15.30
   1   9   0   15.40   13.80
  -1  -9   0   26.40   17.20
  -1  -9   0    0.50    8.80
   1  -9   0    2.10   17.30
   1   9   1    7.40   14.10
  -1   9  -1   18.00   13.30
   1  -9   1   25.50   16.50
  -1  -9  -1    0.50   16.10
  -1  -9  -1    2.10    9.20
   1   9   2   17.20   14.50
  -1   9  -2    1.10   11.70
  -1  -9  -2   -3.60   15.80
   1  -9   2   23.10   15.70
  -1  -9  -2    0.30   11.70
  -1   9  -3    9.80   12.80
   1   9   3   22.50   16.20
   1  -9   3    6.70   16.30
  -1  -9  -3    9.50   17.50
   1   9   4   18.10   18.70
  -1  -9  -4   36.60   20.80
   1  -9   4   20.80   15.90
   1   9   5   28.00   18.40
  -1  -9  -5   14.60   18.00
   1   9   6   88.59   20.90
  -1  -9  -6   77.69   22.20
   1   9   7  111.59   22.60
  -1  -9  -7   70.89   21.80
   1   9   8    8.40   18.30
  -1  -9  -8  -11.10   18.40
  -1  10   6    6.60   17.60
   1 -10  -6  -20.10   18.80
  -1  10   5    0.90   15.90
   1 -10  -5    3.60   21.70
  -1  10   4  122.39   23.00
   1 -10  -4   91.59   23.20
  -1  10   3    5.50   15.30
   1  10  -3  -16.70   13.80
  -1 -10   3   -0.90   18.80
   1 -10  -3   -1.60   18.60
  -1  10   2   62.69   20.20
   1  10  -2   51.09   18.80
  -1 -10   2   69.39   21.90
   1 -10  -2   73.99   23.40
  -1  10   1   38.50   16.10
   1  10  -1   46.50   19.20
  -1 -10   1   25.60   20.70
   1 -10  -1   13.80   20.40
  -1  10   0   24.60   17.40
   1  10   0   -7.90   14.00
  -1 -10   0  -32.40   15.70
   1 -10   0    3.30   19.20
  -1  10  -1    5.40   13.80
   1  10   1    8.10   15.60
  -1 -10  -1   15.00   18.20
   1 -10   1  -13.30   15.60
   1  10   2   25.90   16.70
  -1  10  -2   44.30   16.50
   1 -10   2   20.60   18.60
  -1 -10  -2   26.10   19.80
  -1  10  -3   -0.70   12.30
   1  10   3    9.90   16.60
  -1 -10  -3   -4.40   18.40
   1 -10   3   10.10   15.80
   1  10   4  383.06   35.90
  -1 -10  -4  346.27   36.00
   1  10   5   12.20   18.30
  -1 -10  -5  -16.40   17.60
  -1  11   1   44.80   18.60
   1  11  -1   41.20   20.10
  -1 -11   1   52.89   22.90
   1 -11  -1   27.80   20.20
   1  11   0    5.60   16.40
  -1  11   0   18.40   16.50
   1 -11   0   20.20   19.10
  -1 -11   0    0.80   18.90
  -1  11  -1   28.90   17.40
   1  11   1   -1.50   16.70
  -1 -11  -1   43.00   20.90
   1 -11   1  -12.90   19.70
   2   0 -14   16.60   21.00
   2   0 -13    7.70   18.80
   2   0 -12  -11.30   16.60
   2   0 -11    3.80   14.80
   2   0 -10  210.48   23.00
   2   0  -9   -7.70   11.10
   2   0  -8   11.80    6.60
   2   0  -8   19.90   10.80
   2   0  -7   -1.60    5.40
   2   0  -7    1.10   10.20
   2   0  -6 1450.35   48.50
   2   0  -6 1424.96   42.90
   2   0  -5    0.40    8.70
   2   0  -5    1.50    5.20
   2   0  -4 2422.16   68.29
   2   0  -4 2479.55   71.69
   2   0  -3   -2.20    5.40
   2   0  -3    9.60    7.30
  -2   0   2 8207.58  221.48
   2   0  -2 8345.96  222.18
   2   0  -2 8492.15  222.68
   2   0  -1   -3.50    3.50
   2   0  -1    3.40    4.10
  -2   0   1   -1.20    2.50
  -2   0   0  398.46   12.40
   2   0   0  401.36   13.50
   2   0   1   -1.00    4.00
  -2   0  -1    2.00    4.60
   2   0   2 3754.22  101.39
  -2   0  -2 3796.82  103.89
  -2   0  -3    2.90    7.10
   2   0   3    1.00    4.00
  -2   0  -4   62.79   10.00
   2   0   4   88.69    6.80
  -2   0  -5    7.00    8.50
   2   0   5   -8.70    3.70
  -2   0  -6   83.49   12.80
   2   0   6   93.69    6.80
  -2   0  -7    3.50   10.80
   2   0   7    1.50    3.70
  -2   0  -8  214.28   19.80
  -2   0  -9  -27.10   10.20
  -2   0 -10   13.90   14.30
  -2   0 -11   21.30   17.40
  -2   0 -12   29.40   18.60
  -2   0 -13   -1.60   18.00
   2   1 -14  -29.70   21.50
   2  -1 -14  -32.70   21.70
   2   1 -13    4.80   18.60
   2  -1 -13   -5.60   21.20
   2   1 -12    5.90   18.00
   2  -1 -12   51.69   19.20
   2   1 -11    8.70   15.10
   2  -1 -11   -2.50   15.20
   2   1 -10   11.70   13.90
   2  -1 -10   -5.20   13.50
   2   1  -9    4.00   10.90
   2  -1  -9    5.00   13.10
   2   1  -8   -5.30   10.10
   2  -1  -8  -11.20   11.00
   2  -1  -8    1.60    7.20
   2   1  -7   19.80    5.30
   2   1  -7   22.50   10.50
   2  -1  -7   29.20    7.90
   2  -1  -7    3.10    9.70
   2   1  -6  259.17   18.70
   2   1  -6  265.87   11.70
   2  -1  -6  259.07   14.30
   2  -1  -6  258.77   18.10
   2   1  -5   97.69    7.30
   2   1  -5   79.59   11.40
   2  -1  -5   91.19   11.00
   2  -1  -5  100.09    9.80
   2   1  -4   14.70    8.00
   2   1  -4   27.60    5.10
   2  -1  -4   25.60    7.50
  -2  -1   4   33.00    6.30
   2  -1  -4   25.50    7.00
   2   1  -3  425.86   17.90
   2   1  -3  391.36   14.40
   2  -1  -3  383.46   16.80
   2  -1  -3  373.76   16.30
  -2  -1   3  410.36   15.40
   2   1  -2 2160.78   59.69
   2   1  -2 2228.68   61.59
   2  -1  -2 2126.39   59.69
   2  -1  -2 2096.89   60.89
  -2  -1   2 2168.28   59.99
  -2   1   1  264.47    8.70
   2   1  -1  266.97   11.70
  -2  -1   1  265.07   10.40
   2  -1  -1  262.27    8.90
   2  -1  -1  266.87    8.20
   2  -1  -1  258.67   12.30
  -2   1   0   31.00    2.40
   2   1   0   22.10    5.60
  -2  -1   0   41.90    5.10
   2  -1   0   28.30    5.70
   2  -1   0   27.70    2.50
  -2  -1   0   30.60    6.30
   2   1   1  142.09   10.00
  -2   1  -1  119.79    8.00
  -2  -1  -1  136.89    9.90
   2  -1   1  114.89    8.80
  -2  -1  -1  127.89    9.50
   2   1   2  928.91   29.70
  -2   1  -2  955.90   30.10
   2  -1   2  968.60   28.00
  -2  -1  -2  955.60   30.30
  -2  -1  -2 1027.30   32.20
   2   1   3 1164.88   35.30
  -2   1  -3 1160.68   37.30
   2  -1   3 1186.18   32.80
  -2  -1  -3 1153.18   38.30
  -2  -1  -3 1194.98   35.90
  -2   1  -4  407.66   19.80
   2   1   4  400.26   16.00
  -2   1  -4  465.05   13.60
  -2  -1  -4  393.46   17.00
  -2  -1  -4  418.56   20.80
   2  -1   4  411.46   12.70
   2   1   5   62.49    7.30
  -2   1  -5   46.10   10.10
  -2  -1  -5   43.10   11.40
  -2  -1  -5   55.49    7.60
  -2   1  -6   78.69   13.00
   2   1   6   78.19    7.90
  -2  -1  -6   63.89   12.30
  -2  -1  -6   96.99    9.20
  -2   1  -7   99.69   14.20
   2   1   7  119.49    9.90
  -2  -1  -7  124.09   10.30
  -2  -1  -7  112.09   16.40
   2   1   8  155.88   10.90
  -2   1  -8  156.58   19.00
  -2  -1  -8  143.19   17.90
  -2   1  -9  104.19   17.10
  -2  -1  -9  131.29   18.60
  -2   1 -10   42.90   16.60
  -2  -1 -10   47.70   15.80
  -2   1 -11   18.40   15.80
  -2  -1 -11    5.60   16.00
  -2   1 -12   12.50   17.90
  -2  -1 -12   54.39   20.80
  -2   1 -13  -43.80   17.40
  -2  -1 -13  -13.20   18.90
   2   2 -14   20.10   19.40
   2  -2 -14   35.30   23.00
   2   2 -13    4.80   19.90
   2  -2 -13   43.90   23.60
   2   2 -12   67.39   19.60
   2  -2 -12   28.50   18.70
   2   2 -11   -5.60   13.70
   2  -2 -11   35.00   17.30
   2   2 -10   70.29   17.00
   2  -2 -10   61.59   18.40
   2   2  -9   -3.80   11.30
   2  -2  -9   -1.10   13.60
   2  -2  -9   17.90    9.90
   2   2  -8   15.80   11.90
   2  -2  -8   -7.80   11.90
   2  -2  -8   10.70    9.40
   2   2  -7   -1.30   10.10
   2   2  -7   -3.40    4.20
   2  -2  -7   -4.20    8.00
   2  -2  -7   -1.40    9.20
   2   2  -6  170.38   16.10
   2   2  -6  166.88    9.40
   2  -2  -6  178.88   14.90
   2  -2  -6  175.48   15.70
   2   2  -5  830.62   25.10
   2   2  -5  780.02   31.40
   2  -2  -5  759.82   29.30
  -2  -2   5  810.42   28.30
   2  -2  -5  819.92   30.10
   2   2  -4  396.56   20.00
   2   2  -4  426.06   15.50
  -2  -2   4  419.16   17.30
   2  -2  -4  445.26   19.90
   2  -2  -4  411.56   19.10
   2   2  -3  901.31   27.90
   2   2  -3  910.91   31.20
   2  -2  -3  924.91   31.10
  -2  -2   3  890.11   28.80
   2  -2  -3  904.41   29.20
   2   2  -2 2397.06   67.69
   2   2  -2 2316.97   65.79
  -2  -2   2 2409.26   65.89
  -2  -2   2 2347.36   66.59
   2  -2  -2 2347.07   64.79
   2  -2  -2 2265.47   67.69
   2   2  -1 1488.95   44.10
  -2  -2   1 1499.45   43.00
   2  -2  -1 1474.15   45.10
   2  -2  -1 1497.05   40.60
  -2  -2   1 1482.55   45.00
  -2   2   0 4166.78  109.89
   2   2   0 4113.99  113.19
   2  -2   0 4173.48  109.49
  -2  -2   0 4166.98  112.29
  -2  -2   0 4139.89  113.99
   2  -2   0 4010.20  113.19
   2   2   1  616.84   22.50
  -2   2  -1  623.44   19.80
  -2  -2  -1  621.74   21.90
  -2  -2  -1  605.64   23.20
   2  -2   1  622.14   21.80
  -2   2  -2  431.86   16.90
   2   2   2  405.16   17.80
   2  -2   2  437.36   16.30
  -2  -2  -2  428.66   18.70
  -2  -2  -2  440.46   18.80
   2   2   3  332.17   16.00
  -2   2  -3  339.37   15.70
  -2  -2  -3  295.07   17.20
  -2  -2  -3  308.37   16.80
   2  -2   3  328.07   12.70
   2   2   4  436.56   18.60
  -2   2  -4  456.25   21.20
  -2  -2  -4  400.36   21.10
  -2  -2  -4  425.56   19.40
   2  -2   4  413.66   14.00
   2   2   5   -0.20    6.50
  -2   2  -5    2.40    7.90
  -2  -2  -5   -9.10    9.20
  -2  -2  -5    4.90    7.50
   2   2   6  364.16   18.00
  -2   2  -6  405.36   22.50
  -2  -2  -6  400.46   19.20
  -2  -2  -6  375.46   23.30
  -2   2  -7   82.89   13.60
   2   2   7   93.99   10.70
  -2  -2  -7  103.39   11.60
  -2  -2  -7  109.69   15.50
   2   2   8  209.08   14.70
  -2   2  -8  193.98   19.30
  -2  -2  -8  219.98   21.20
  -2  -2  -8  222.48   16.40
  -2   2  -9  468.05   30.00
  -2  -2  -9  476.35   34.00
  -2   2 -10  698.63   38.40
  -2  -2 -10  702.43   39.80
  -2   2 -11  270.87   26.90
  -2  -2 -11  262.07   28.10
  -2   2 -12    3.40   15.60
  -2  -2 -12   -2.30   17.80
  -2   2 -13   21.50   18.30
  -2  -2 -13  -29.30   20.10
   2   3 -13   15.20   20.80
   2  -3 -13  -23.90   20.10
   2   3 -12   17.90   19.10
   2  -3 -12   14.40   20.20
   2   3 -11   -5.70   14.00
   2  -3 -11    9.40   16.60
   2   3 -10   75.39   17.30
   2  -3 -10   63.69   17.60
   2   3  -9  -13.00   11.30
   2  -3  -9  -10.30   12.20
   2  -3  -9   -2.60   10.10
   2   3  -8   19.10   12.20
   2  -3  -8   42.00   11.90
   2  -3  -8    9.40   11.30
   2   3  -7   41.20   13.10
   2  -3  -7   45.70   11.80
   2  -3  -7   35.90   12.20
   2   3  -6   -2.00    9.20
   2   3  -6   -4.90    4.20
   2  -3  -6   -7.40    8.30
  -2  -3   6   -7.80    6.30
   2  -3  -6   -7.60    9.00
   2   3  -5   57.19    6.60
   2   3  -5   69.89   11.80
   2  -3  -5   48.70   10.40
  -2  -3   5   54.29    8.50
   2  -3  -5   61.89   11.00
   2   3  -4   18.10    8.60
   2   3  -4    3.90    5.20
   2  -3  -4   13.50    7.40
   2  -3  -4    6.60    8.70
  -2  -3   4   10.40    6.20
   2   3  -3  106.59   11.70
   2   3  -3   79.49    8.10
  -2  -3   3   88.49    8.80
   2  -3  -3   85.99    8.30
   2  -3  -3  100.49   12.20
  -2  -3   3   82.39   10.10
   2   3  -2 1152.68   36.30
   2   3  -2 1111.79   37.10
  -2  -3   2 1151.18   37.40
   2  -3  -2 1132.39   38.50
  -2  -3   2 1157.38   35.40
   2  -3  -2 1158.28   34.10
   2   3  -1    0.80    6.60
  -2  -3   1   -3.60    5.00
   2  -3  -1    7.00    8.40
   2  -3  -1    1.90    3.30
  -2  -3   1    2.50    7.90
  -2   3   0   10.90    4.00
   2   3   0   16.60    7.60
  -2  -3   0   12.00    5.70
   2  -3   0   11.90    8.00
  -2  -3   0   26.10    8.80
   2  -3   0   11.00    3.40
   2   3   1   -1.40    7.10
  -2   3  -1   -2.40    4.50
  -2  -3  -1  -10.20    8.10
   2  -3   1    1.10    3.60
   2  -3   1    2.20    7.60
  -2  -3  -1    3.60    6.80
   2   3   2   21.10    8.00
  -2   3  -2   10.20    5.60
   2  -3   2    6.80    7.10
  -2  -3  -2    7.00    7.60
  -2  -3  -2   10.50    8.20
  -2   3  -3   98.29   10.10
   2   3   3  116.39   11.60
  -2  -3  -3  112.19   11.60
  -2  -3  -3  121.89   12.60
   2  -3   3  122.89    9.70
   2   3   4   77.99   11.20
  -2   3  -4   88.89   10.90
  -2  -3  -4   52.39   10.90
   2  -3   4   86.89    7.80
  -2  -3  -4   76.89   10.90
  -2   3  -5   11.10    9.60
  -2   3  -5   33.70    4.50
   2   3   5   30.20    8.50
   2  -3   5   24.80    5.00
  -2  -3  -5   17.10   11.00
  -2  -3  -5   30.10   10.20
   2   3   6    8.80    7.40
  -2   3  -6    2.20    8.80
  -2  -3  -6   20.70   10.90
  -2  -3  -6    3.40    9.10
   2   3   7  113.39   13.10
  -2   3  -7  115.59   15.50
  -2  -3  -7   90.69   15.30
  -2  -3  -7  112.99   13.80
   2   3   8    2.10    8.50
  -2   3  -8   22.70   13.60
  -2  -3  -8  -14.00   13.80
  -2  -3  -8    5.40    9.90
  -2   3  -9   55.69   15.50
   2   3   9   97.29   15.00
  -2  -3  -9   82.49   18.30
  -2   3 -10   21.30   16.30
  -2  -3 -10   32.80   17.30
  -2   3 -11   15.40   16.00
  -2  -3 -11   64.09   20.60
  -2   3 -12    6.70   16.40
  -2  -3 -12    4.90   21.30
  -2   3 -13   -0.90   19.40
  -2  -3 -13  -38.40   18.10
   2   4 -13   21.70   18.20
   2  -4 -13    9.20   21.40
   2   4 -12  136.09   24.20
   2  -4 -12  173.98   27.20
   2   4 -11  165.48   23.50
   2  -4 -11  133.19   23.60
   2   4 -10   96.39   18.90
   2  -4 -10  108.69   20.40
   2   4  -9  -25.70   12.10
   2  -4  -9   10.50   12.00
   2  -4  -9   18.10   14.50
   2   4  -8    2.70   13.00
   2  -4  -8   -6.80   11.60
   2  -4  -8   -9.90   12.30
   2   4  -7   -0.10   11.10
   2  -4  -7  -14.20   10.40
   2  -4  -7   16.10   10.90
   2   4  -6    8.50   10.00
   2   4  -6    3.70    5.60
   2  -4  -6   -8.30   10.00
  -2  -4   6   -2.20    6.80
   2  -4  -6   -2.40    8.30
   2   4  -5  -17.60    8.20
   2   4  -5    2.10    5.90
   2  -4  -5   16.70    8.80
  -2  -4   5    7.20    6.70
   2  -4  -5   10.50   10.10
   2   4  -4  433.76   23.50
   2   4  -4  432.96   18.60
   2  -4  -4  428.36   19.80
  -2  -4   4  436.76   19.20
  -2  -4   4  415.06   20.20
   2  -4  -4  461.75   24.70
   2   4  -3  148.19   12.00
   2   4  -3  147.09   13.50
  -2  -4   3  151.78   11.80
  -2  -4   3  166.88   14.30
   2  -4  -3  157.58   12.10
   2  -4  -3  144.69   15.80
   2   4  -2   66.39   10.00
   2   4  -2   42.60    9.50
  -2  -4   2   66.19   11.50
  -2  -4   2   62.89    8.40
   2  -4  -2   65.69    6.90
   2  -4  -2   51.89   11.30
   2   4  -1    6.10    7.80
  -2  -4   1   13.20    6.00
   2  -4  -1    9.80    9.10
  -2  -4   1   -0.50    8.50
   2  -4  -1   12.20    4.10
   2   4   0  204.08   15.10
  -2   4   0  207.28   10.70
   2  -4   0  214.58   15.90
   2  -4   0  216.88    9.70
  -2  -4   0  200.68   12.30
  -2  -4   0  188.28   15.90
   2   4   1   61.59   10.10
  -2   4  -1   59.39    7.40
  -2  -4  -1   50.29    8.20
  -2  -4  -1   61.49   11.40
   2  -4   1   49.20   10.90
   2  -4   1   62.79    6.00
   2   4   2  147.39   13.90
  -2   4  -2  126.39   10.70
  -2  -4  -2  160.08   16.40
   2  -4   2  154.68   13.30
   2  -4   2  152.88    9.60
  -2  -4  -2  144.99   12.80
   2   4   3  695.23   27.90
  -2   4  -3  673.23   25.80
   2  -4   3  619.64   24.90
  -2  -4  -3  646.64   26.70
  -2  -4  -3  670.83   28.90
  -2   4  -4  522.75   23.80
   2   4   4  490.45   24.80
  -2  -4  -4  514.05   26.30
  -2  -4  -4  510.25   24.70
   2  -4   4  513.25   20.60
  -2   4  -5   -1.40    8.00
  -2   4  -5    2.90    5.20
   2   4   5    5.00    8.50
   2  -4   5    3.80    5.90
  -2  -4  -5    7.70    9.40
  -2  -4  -5  -13.10    9.00
   2   4   6  286.57   20.10
  -2   4  -6  270.77   20.30
  -2  -4  -6  269.07   21.60
  -2  -4  -6  346.47   21.30
   2   4   7   38.80   10.50
  -2   4  -7   28.20   13.40
  -2  -4  -7   53.09   14.20
  -2  -4  -7   24.80   12.30
  -2   4  -8   70.19   16.10
   2   4   8   64.89   13.20
  -2  -4  -8   66.99   14.80
  -2  -4  -8   44.70   15.60
   2   4   9  -19.90    9.10
  -2   4  -9    0.90   14.20
  -2  -4  -9   -3.90   15.30
  -2  -4  -9   -7.90   13.70
  -2   4 -10   -2.50   16.10
  -2  -4 -10   13.70   17.40
  -2   4 -11  103.89   21.20
  -2  -4 -11  116.09   24.90
  -2   4 -12   -3.20   17.70
  -2  -4 -12   -5.10   21.50
   2   5 -12   -3.10   19.10
   2  -5 -12  -24.60   16.20
   2   5 -11    6.30   16.60
   2  -5 -11    9.60   16.70
   2   5 -10   -5.20   14.50
   2  -5 -10   20.70   13.50
   2  -5 -10    1.90   16.70
   2   5  -9   34.60   15.30
   2  -5  -9   -2.80   13.80
   2  -5  -9    6.30   14.50
   2   5  -8    5.60   13.10
   2  -5  -8   24.80   13.60
   2  -5  -8   -4.60   11.80
   2   5  -7   39.70   13.50
   2  -5  -7   59.99   13.60
   2  -5  -7   55.79   14.70
  -2  -5   7   32.40   10.20
   2   5  -6    4.00   11.90
   2   5  -6   -5.40    6.50
  -2  -5   6   -2.70    8.30
   2  -5  -6   10.50   10.00
   2  -5  -6   28.90   13.80
   2   5  -5   41.60   12.90
   2   5  -5   37.00    8.30
  -2  -5   5   32.20    8.60
  -2  -5   5   34.70   10.20
   2  -5  -5   45.20    9.60
   2  -5  -5   46.00   13.10
   2   5  -4    4.20    7.20
   2   5  -4    7.30   10.00
  -2  -5   4    7.30    6.80
   2  -5  -4    0.90   10.10
   2  -5  -4    9.50    7.30
  -2  -5   4   16.70    9.80
   2   5  -3  147.09   14.80
   2   5  -3  158.18   14.00
  -2  -5   3  161.48   15.70
  -2  -5   3  116.89   11.10
   2  -5  -3  142.09   10.90
   2  -5  -3  194.78   18.00
   2   5  -2    0.60    7.90
   2   5  -2    9.90    8.40
  -2  -5   2    2.20    6.40
   2  -5  -2   13.20   10.20
  -2  -5   2    1.20    9.20
   2  -5  -2   10.00    5.40
   2   5  -1    9.60    8.90
  -2  -5   1   21.30   10.50
  -2  -5   1   21.80    7.60
   2  -5  -1   14.60    5.00
   2  -5  -1   23.80   11.50
   2   5   0   10.50    9.00
  -2   5   0    9.90    5.70
  -2  -5   0   21.60   10.70
  -2  -5   0   24.10    7.70
   2  -5   0   26.40    5.30
   2  -5   0   18.90   11.30
   2   5   1  151.18   14.90
  -2   5  -1  114.69   10.40
  -2  -5  -1  131.79   11.80
  -2  -5  -1  132.99   16.20
   2  -5   1  113.59    8.60
   2  -5   1  110.49   13.50
  -2   5  -2  115.69   11.10
   2   5   2  121.09   14.30
  -2  -5  -2  120.29   12.00
  -2  -5  -2  101.09   14.60
   2  -5   2  127.49   14.40
   2  -5   2  134.29    9.80
  -2   5  -3   -4.20    6.90
   2   5   3   -7.40   10.00
   2  -5   3   -7.90    8.50
   2  -5   3    3.30    5.70
  -2  -5  -3   -2.00    8.50
  -2  -5  -3   11.60   10.50
  -2   5  -4   58.99   10.90
   2   5   4   33.40   11.70
   2  -5   4   42.40    9.90
  -2  -5  -4   15.90   10.10
  -2  -5  -4   62.79   14.30
   2   5   5   15.50   10.40
  -2   5  -5    2.30    9.70
  -2   5  -5   15.10    6.70
  -2  -5  -5    9.10   11.40
  -2  -5  -5   -3.30   10.80
   2  -5   5  -11.20    7.00
  -2   5  -6    3.00   10.60
   2   5   6    3.30   10.90
  -2  -5  -6   17.50   11.90
  -2  -5  -6  -11.60   10.40
   2   5   7   38.40   13.90
  -2   5  -7   49.70   13.40
  -2  -5  -7   74.59   16.00
  -2  -5  -7   59.59   14.50
  -2   5  -8  -14.10   13.00
   2   5   8   16.00   10.80
  -2  -5  -8   20.70   14.00
  -2  -5  -8   37.10   15.50
  -2   5  -9   19.60   16.60
   2   5   9   48.20   13.30
  -2  -5  -9   77.29   19.30
  -2  -5  -9   87.19   18.30
  -2   5 -10   15.30   16.80
  -2  -5 -10   -2.10   16.50
  -2   5 -11   18.10   18.90
  -2  -5 -11  -43.30   17.00
  -2   5 -12   11.20   17.20
  -2  -5 -12   13.10   19.70
   2   6 -12    8.10   18.50
   2  -6 -12  -30.80   19.20
   2   6 -11   33.50   18.70
   2  -6 -11   17.50   18.90
   2   6 -10   15.00   18.30
   2  -6 -10    8.50   14.40
   2  -6 -10   13.20   16.60
   2   6  -9   -3.40   17.10
   2  -6  -9   31.50   14.80
   2  -6  -9   14.60   15.80
   2   6  -8   -2.90   13.20
   2  -6  -8    9.10   12.90
   2  -6  -8   19.60   14.80
   2   6  -7  490.65   31.20
   2  -6  -7  478.35   28.60
  -2  -6   7  514.75   26.30
   2  -6  -7  483.15   30.50
   2   6  -6    1.00   11.70
   2  -6  -6    5.40   10.30
   2  -6  -6   17.50   13.60
  -2  -6   6    1.00    8.70
  -2  -6   6   -8.70    9.10
   2   6  -5  421.56   21.40
   2   6  -5  468.45   26.90
  -2  -6   5  453.55   24.30
   2  -6  -5  440.56   22.70
   2  -6  -5  387.46   27.20
  -2  -6   5  401.96   21.70
   2   6  -4   11.50   11.00
   2   6  -4   13.80    9.00
  -2  -6   4  -14.70   10.10
   2  -6  -4    9.70    7.70
   2  -6  -4   27.70   12.80
  -2  -6   4    9.20    7.70
   2   6  -3  214.98   16.50
   2   6  -3  203.88   17.80
   2  -6  -3  244.38   21.50
   2  -6  -3  228.58   14.10
  -2  -6   3  240.28   19.40
  -2  -6   3  207.98   14.90
   2   6  -2  145.29   15.80
   2   6  -2   90.99   12.50
  -2  -6   2  129.29   16.80
   2  -6  -2  107.29    9.20
   2  -6  -2  144.49   17.30
  -2  -6   2  109.19   11.00
   2   6  -1  106.19   14.90
   2  -6  -1   82.39   14.40
  -2  -6   1  124.59   17.10
   2  -6  -1   71.89    7.80
  -2  -6   1   78.69   10.50
  -2   6   0   85.79    9.40
   2   6   0   95.09   13.60
   2  -6   0   84.79   14.20
   2  -6   0   65.49    7.60
  -2  -6   0   66.69    9.50
  -2  -6   0   92.69   14.90
   2   6   1   18.30   10.60
  -2   6  -1   50.59    8.90
  -2  -6  -1   36.80    9.20
   2  -6   1   44.40    6.90
  -2  -6  -1   49.50   13.10
   2  -6   1   37.50   12.50
  -2   6  -2   19.30    8.50
   2   6   2   -0.60    9.60
  -2  -6  -2   15.00   11.80
   2  -6   2   18.00    6.00
   2  -6   2   13.60   10.10
  -2  -6  -2   -1.70    7.50
  -2   6  -3    5.10    8.60
   2   6   3    4.70   10.60
   2  -6   3   11.40    6.60
  -2  -6  -3   11.80   11.40
   2  -6   3   15.00   10.60
  -2  -6  -3    3.10    8.30
  -2   6  -4  109.89   14.30
  -2   6  -4  128.99   13.20
   2   6   4  116.99   16.00
   2  -6   4  100.99   11.40
   2  -6   4  118.89   14.40
  -2  -6  -4  120.59   15.20
  -2  -6  -4  124.99   18.00
  -2   6  -5   33.20   11.80
   2   6   5   76.59   14.60
  -2  -6  -5   66.69   17.10
  -2  -6  -5   62.49   14.40
   2  -6   5   70.09   11.90
   2   6   6  115.49   16.90
  -2   6  -6  151.18   18.50
  -2  -6  -6  148.29   19.00
  -2  -6  -6  155.68   19.90
   2   6   7   20.60   12.90
  -2   6  -7   33.70   14.50
  -2  -6  -7   20.80   14.20
  -2  -6  -7   44.30   14.90
  -2   6  -8   27.90   14.20
   2   6   8   37.20   14.60
  -2  -6  -8   32.60   16.30
  -2  -6  -8   28.70   16.40
   2   6   9   12.50   12.20
  -2   6  -9   17.70   16.60
  -2  -6  -9   13.20   16.30
  -2  -6  -9   29.10   17.60
  -2   6 -10  -25.10   15.40
   2   6  10  -23.70   12.60
  -2  -6 -10    7.70   19.40
  -2   6 -11   14.50   18.80
  -2  -6 -11   13.60   20.90
   2   7 -11  -18.70   17.00
  -2   7  11   24.10   14.40
   2   7 -10   14.60   17.00
   2  -7 -10   -8.10   18.30
   2   7  -9   46.00   17.90
   2  -7  -9   37.50   19.00
   2   7  -8   37.80   17.80
   2  -7  -8   53.69   19.50
   2   7  -7   79.09   17.70
   2  -7  -7   92.79   19.60
  -2  -7   7  105.19   15.10
   2   7  -6  128.49   18.80
   2  -7  -6  110.29   20.00
   2  -7  -6   80.39   18.80
  -2  -7   6  108.59   14.50
   2   7  -5   31.00   10.30
   2   7  -5   39.70   14.60
  -2  -7   5   68.09   14.50
  -2  -7   5   57.49   11.30
   2  -7  -5   38.40   15.70
   2  -7  -5   43.70   10.50
   2   7  -4  -10.10    8.90
   2   7  -4    0.40   11.70
   2  -7  -4    5.50   14.40
   2  -7  -4   -8.00    7.60
  -2  -7   4    4.40    8.20
  -2  -7   4   13.30   12.90
   2   7  -3   16.40   11.90
   2   7  -3   47.50   13.00
   2  -7  -3   25.30    7.40
   2  -7  -3   34.70   14.50
  -2  -7   3   37.90   10.40
  -2  -7   3   16.40   14.30
   2   7  -2   -7.60    9.60
   2   7  -2   -2.60   11.30
  -2  -7   2   21.40   14.20
  -2  -7   2   -8.50    7.90
   2  -7  -2    8.50   14.00
   2  -7  -2    2.40    5.90
   2   7  -1  -11.00   10.00
   2  -7  -1   -3.40   12.10
   2  -7  -1   -1.00    5.70
  -2  -7   1   12.20   12.90
  -2  -7   1    3.40    7.30
   2   7   0   98.69   15.40
  -2   7   0   55.39   12.30
   2  -7   0   64.09   15.00
   2  -7   0   49.99    7.80
  -2  -7   0   38.60   14.60
  -2  -7   0   77.79   11.40
  -2   7  -1    3.20    8.30
   2   7   1   -4.40   10.40
  -2  -7  -1    3.40    8.50
   2  -7   1    3.80   12.80
   2  -7   1   14.60    6.50
  -2  -7  -1   21.70   13.40
   2   7   2   -6.90   10.80
  -2   7  -2   -3.10    8.50
  -2  -7  -2   -9.10   12.40
   2  -7   2    4.10    6.30
  -2  -7  -2   13.40    9.50
   2  -7   2  -32.70   11.30
  -2   7  -3   11.10   10.20
   2   7   3   14.90   11.80
   2  -7   3   -3.80   12.20
   2  -7   3    7.00    7.40
  -2  -7  -3    9.30    9.40
  -2  -7  -3   15.50   13.60
  -2   7  -4   20.30   11.00
  -2   7  -4    7.90    9.50
   2   7   4   14.00   13.20
   2  -7   4    2.30    7.50
  -2  -7  -4   37.20   15.40
   2  -7   4   30.80   12.50
  -2  -7  -4   23.80   10.90
  -2   7  -5  129.19   16.80
   2   7   5  120.29   18.80
  -2  -7  -5  140.19   16.90
  -2  -7  -5  188.88   24.00
  -2   7  -6  -11.10   11.90
   2   7   6    1.10   12.50
  -2  -7  -6   12.10   15.40
  -2  -7  -6   13.10   12.70
   2   7   7   23.20   13.90
  -2   7  -7    2.40   13.80
  -2  -7  -7   43.00   16.80
  -2  -7  -7   19.30   15.70
   2   7   8   39.70   15.30
  -2   7  -8   63.59   18.20
  -2  -7  -8   45.90   17.20
  -2  -7  -8   41.70   18.70
   2   7   9  -30.60   13.40
  -2   7  -9   -6.60   13.60
  -2  -7  -9   -6.00   17.80
  -2  -7  -9  -13.20   16.90
   2   7  10  -12.80   13.00
  -2   7 -10    2.70   16.30
  -2  -7 -10  -22.80   22.30
  -2  -7 -10  -27.70   18.30
   2   8  -9   28.70   19.80
   2  -8  -9  -23.30   17.10
   2   8  -8    7.20   15.50
   2  -8  -8   -6.60   16.50
  -2  -8   8   -7.80   11.20
   2   8  -7   18.40   16.40
   2  -8  -7   12.10   16.80
  -2  -8   7    3.70   12.80
   2   8  -6   87.99   18.60
   2  -8  -6   45.70   18.60
  -2  -8   6   50.99   14.10
   2   8  -5  114.09   18.90
  -2  -8   5   50.89   15.70
  -2  -8   5  103.59   14.90
   2  -8  -5  100.39   20.80
   2   8  -4   50.29   14.80
   2   8  -4   64.79   14.30
  -2  -8   4   61.89   17.00
  -2  -8   4   49.40   12.80
   2  -8  -4   70.89   18.20
   2   8  -3    7.40   10.80
   2   8  -3   28.90   12.90
   2  -8  -3    5.80   14.50
  -2  -8   3   15.60   14.20
  -2  -8   3    6.70   10.30
   2   8  -2    3.10   11.10
   2   8  -2    8.70   12.10
  -2  -8   2   20.60   14.90
   2  -8  -2    7.40   14.80
  -2  -8   2    3.40    9.40
   2   8  -1  153.38   19.40
   2   8  -1  144.39   17.20
  -2  -8   1  167.28   15.70
  -2  -8   1   99.89   19.10
   2  -8  -1  119.69   21.10
   2   8   0  128.19   18.40
  -2  -8   0  104.99   13.20
   2  -8   0   66.19   18.80
  -2  -8   0   94.59   19.30
   2   8   1  245.88   23.10
   2  -8   1  192.98   21.90
  -2  -8  -1  204.88   16.60
  -2  -8  -1  164.18   22.60
  -2   8  -2    1.60   10.70
   2   8   2   28.90   14.50
   2  -8   2   43.90   14.50
  -2  -8  -2   11.70   15.60
  -2  -8  -2   -3.20    9.70
  -2   8  -3    1.60   10.30
   2   8   3    4.00   12.80
   2  -8   3    5.20   14.50
  -2  -8  -3    7.60   10.80
  -2  -8  -3   34.90   16.40
   2   8   4  -11.00   14.40
  -2  -8  -4    7.10   16.90
  -2  -8  -4   -1.60   10.40
   2  -8   4    7.30   13.80
   2   8   5   39.70   17.30
  -2  -8  -5   73.09   15.80
  -2  -8  -5   37.90   18.30
   2   8   6   40.80   17.00
  -2  -8  -6   72.99   20.00
  -2  -8  -6   62.99   15.40
   2   8   7   -9.30   13.30
  -2  -8  -7  -24.30   14.10
  -2  -8  -7   -8.30   15.90
   2   8   8    7.60   15.00
  -2  -8  -8  -13.20   16.20
  -2  -8  -8   -8.00   16.70
   2   8   9   59.29   18.70
  -2  -8  -9   68.69   23.20
  -2  -8  -9   95.69   21.40
   2   9  -8   16.20   16.30
  -2   9   8    9.90   18.20
   2  -9  -8   -6.10   18.90
  -2  -9   8   -5.20   12.00
   2   9  -7    4.20   17.60
  -2  -9   7    3.50   13.20
   2  -9  -7    3.60   18.50
   2   9  -6   47.30   16.00
  -2  -9   6   32.30   13.50
   2  -9  -6   30.50   19.50
   2   9  -5  -15.50   11.70
  -2  -9   5   -6.50   10.50
   2  -9  -5   -0.80   16.60
   2   9  -4   87.99   17.30
   2   9  -4   72.49   15.50
  -2  -9   4   70.89   14.60
  -2  -9   4   82.29   19.90
   2  -9  -4   97.89   22.00
   2   9  -3  -10.40   12.50
   2   9  -3   -2.60   12.50
  -2  -9   3   17.80   18.00
   2  -9  -3  -15.90   15.50
  -2  -9   3   14.00   10.40
   2   9  -2   -2.50   11.70
   2   9  -2  -12.10   14.00
  -2  -9   2   12.90   10.30
  -2  -9   2  -10.80   17.10
   2  -9  -2  -30.70   14.20
   2   9  -1   -2.20   11.00
   2   9  -1   19.30   14.20
  -2  -9   1   14.50   10.80
   2  -9  -1   16.40   16.70
  -2  -9   1   22.30   16.50
   2   9   0   49.00   16.90
  -2   9   0   43.30   15.00
  -2  -9   0   25.40   17.90
  -2  -9   0   60.59   12.40
   2  -9   0   55.69   18.30
  -2   9  -1   38.30   16.00
   2   9   1   36.40   17.60
  -2  -9  -1   36.40   19.80
  -2  -9  -1   13.60   10.60
   2  -9   1   23.50   18.80
  -2   9  -2   38.10   15.50
   2   9   2   88.19   18.90
   2  -9   2    0.70   16.50
  -2  -9  -2   41.20   18.90
  -2  -9  -2   31.80   12.20
   2   9   3    0.40   14.50
  -2   9  -3   -4.30   12.10
  -2  -9  -3   -5.50   16.50
   2  -9   3    1.50   16.00
  -2  -9  -3    8.50   11.40
   2   9   4   52.29   18.20
  -2  -9  -4   67.39   20.40
  -2  -9  -4   52.79   14.30
   2   9   5  120.09   22.30
  -2  -9  -5  114.39   18.00
  -2  -9  -5  118.59   24.50
   2   9   6  -17.40   17.10
  -2  -9  -6   -4.20   12.70
  -2  -9  -6   23.40   19.40
   2   9   7   44.40   17.80
  -2  -9  -7   82.19   24.00
  -2  10   6   10.60   18.50
   2 -10  -6  -19.00   18.90
  -2  10   5   23.00   17.00
   2 -10  -5   12.10   19.50
  -2  10   4   91.99   20.60
  -2 -10   4   36.40   19.90
   2 -10  -4   84.09   23.60
  -2  10   3   35.10   17.30
   2  10  -3   34.80   15.20
  -2 -10   3   32.10   18.20
   2 -10  -3   42.20   21.00
   2  10  -2   13.40   16.00
  -2  10   2   19.80   17.50
   2 -10  -2   19.90   21.60
  -2 -10   2    8.50   19.30
  -2  10   1   16.60   15.80
   2  10  -1   -4.40   14.80
  -2 -10   1  -12.40   16.90
   2 -10  -1   -7.40   17.20
  -2  10   0   35.20   16.40
   2  10   0   31.90   18.80
  -2 -10   0   -4.90   19.90
   2 -10   0   35.40   18.80
  -2  10  -1   23.20   16.10
   2  10   1   19.80   15.70
   2 -10   1  -19.60   17.90
  -2 -10  -1  -18.50   17.10
  -2  10  -2   77.29   18.40
   2  10   2   55.49   20.40
  -2 -10  -2   22.20   22.10
   2 -10   2   69.29   21.40
   2  10   3  102.89   22.10
   2 -10   3  150.28   23.80
  -2 -10  -3  173.58   27.20
   2  10   4  133.79   24.50
  -2 -10  -4  177.68   27.70
   2  10   5   11.60   18.00
  -2 -10  -5   32.80   20.80
  -2  11   0   72.19   19.40
   2  11   0   68.79   20.00
  -2 -11   0   37.00   21.80
   2 -11   0   92.29   22.50
   3   0 -14  -20.60   18.90
   3   0 -13   11.90   19.90
   3   0 -12    8.60   19.50
   3   0 -11    9.60   15.60
   3   0 -10  110.49   18.20
   3   0  -9    1.00   12.80
   3   0  -8  490.25   20.50
   3   0  -8  452.85   27.80
   3   0  -7   -4.60    6.30
   3   0  -7    5.40    9.50
   3   0  -6 2382.46   73.19
   3   0  -6 2396.86   68.69
   3   0  -5    3.10    6.30
   3   0  -5    3.60    8.90
   3   0  -4    9.60    7.20
   3   0  -4   -2.20    5.80
  -3   0   3    0.10    4.20
   3   0  -3    9.90    6.30
   3   0  -3    0.10    6.20
   3   0  -2 1098.09   32.80
  -3   0   2 1052.29   30.90
   3   0  -2 1059.99   32.50
  -3   0   1    0.60    3.20
   3   0  -1   10.20    6.10
   3   0   0  389.56   15.10
  -3   0   0  401.26   13.70
   3   0   1   10.70    6.10
  -3   0  -1    1.00    5.50
   3   0   2  547.65   18.50
  -3   0  -2  529.25   21.30
   3   0   3   -0.90    4.70
  -3   0  -3   -2.70    8.30
   3   0   4  125.89    8.40
  -3   0  -4  107.59   11.80
  -3   0  -5    3.10    8.80
   3   0   5   -4.20    4.30
   3   0   6   82.99    6.80
  -3   0  -6   62.89   12.00
   3   0   7   -0.60    4.10
  -3   0  -7    4.90   10.40
  -3   0  -8    9.60   11.60
  -3   0  -9    5.50   12.50
  -3   0 -10   36.50   16.90
  -3   0 -11  -17.00   16.10
  -3   0 -12   24.30   17.90
  -3   0 -13   17.20   19.10
   3   1 -14   -8.10   19.40
   3  -1 -14  -10.20   22.60
   3   1 -13  -14.60   17.90
   3  -1 -13  -10.50   20.90
   3   1 -12   57.49   19.60
   3  -1 -12  100.29   23.20
   3   1 -11   20.00   15.60
   3  -1 -11   18.60   16.20
   3   1 -10    6.20   13.70
   3  -1 -10   23.80   14.50
   3   1  -9    4.70   11.90
   3  -1  -9    4.10   12.10
   3   1  -8    9.10   10.60
   3  -1  -8   -4.30    6.70
   3  -1  -8   -3.50   10.50
   3   1  -7   67.19    7.80
   3   1  -7   49.99   12.40
   3  -1  -7   83.79   13.60
   3  -1  -7   80.49   10.60
   3   1  -6    7.30    9.40
   3   1  -6    1.80    5.70
   3  -1  -6    4.40    8.50
   3  -1  -6    3.70    7.20
   3   1  -5   14.80    5.90
   3   1  -5    9.60    8.40
   3  -1  -5    6.20    7.40
   3  -1  -5    8.30    6.90
   3   1  -4  109.49    9.30
   3   1  -4  123.19   11.60
  -3  -1   4  127.69    9.90
   3  -1  -4  142.99   11.60
   3  -1  -4  115.89   10.70
   3   1  -3  103.49    8.40
   3   1  -3   92.29    9.50
   3  -1  -3  108.29   10.40
  -3  -1   3   76.29    7.30
   3  -1  -3   97.39    8.40
   3   1  -2  738.03   24.70
   3   1  -2  742.93   25.30
   3  -1  -2  741.73   23.20
  -3  -1   2  752.42   23.70
   3  -1  -2  778.92   25.80
  -3   1   1   56.49    3.80
   3   1  -1   65.79    7.60
   3  -1  -1   56.99    8.30
  -3  -1   1   54.19    5.90
   3  -1  -1   47.70    3.90
   3   1   0   81.39    8.30
  -3   1   0   77.69    5.30
  -3  -1   0   88.69    7.10
   3  -1   0   85.49    8.50
   3   1   1  180.28   11.30
  -3   1  -1  186.08    9.70
   3  -1   1  175.38   11.10
  -3  -1  -1  173.88   11.80
  -3   1  -2  297.77   13.50
   3   1   2  299.07   14.00
   3  -1   2  268.77   12.30
  -3  -1  -2  257.17   14.20
  -3  -1  -2  303.07   15.60
   3   1   3  462.05   17.70
  -3   1  -3  453.05   20.10
  -3  -1  -3  460.95   18.40
  -3  -1  -3  440.86   20.80
   3  -1   3  462.25   15.80
  -3   1  -4   28.10    8.70
   3   1   4   41.30    7.10
  -3  -1  -4   40.20    9.90
   3  -1   4   48.00    5.20
  -3  -1  -4   42.90    7.80
  -3   1  -5   15.60    9.10
   3   1   5   29.10    6.70
   3  -1   5   34.40    4.30
  -3  -1  -5   36.30    7.30
  -3  -1  -5   36.50   10.80
   3   1   6   27.70    6.80
  -3   1  -6   22.40   10.00
   3  -1   6   29.00    3.40
  -3  -1  -6   12.40   11.30
  -3  -1  -6   30.80    7.30
  -3   1  -7   -7.60    9.40
   3   1   7   -2.10    5.40
  -3  -1  -7    2.80    6.10
  -3  -1  -7   10.00   12.10
  -3   1  -8   55.69   14.10
  -3  -1  -8   71.39   15.10
  -3   1  -9   59.19   15.30
  -3  -1  -9   23.30   14.80
  -3   1 -10   -1.00   14.30
  -3  -1 -10  -13.70   14.10
  -3   1 -11   13.70   15.50
  -3  -1 -11    2.40   17.30
  -3   1 -12   -6.80   15.60
  -3  -1 -12   10.90   18.50
  -3   1 -13    8.80   18.00
  -3  -1 -13  -12.50   18.70
   3   2 -14  -28.20   18.90
   3  -2 -14   -4.70   20.00
   3   2 -13   73.69   21.90
   3  -2 -13   44.50   23.80
   3   2 -12   10.30   17.20
   3  -2 -12   21.60   18.80
   3   2 -11  -11.50   14.30
   3  -2 -11    9.60   16.00
   3   2 -10    8.80   12.80
   3  -2 -10   13.50   13.70
   3   2  -9   10.30   11.70
   3  -2  -9    4.20   13.30
   3  -2  -9   11.60    9.50
   3   2  -8   -1.60   10.80
   3  -2  -8   15.50    9.70
   3  -2  -8  -14.70    9.70
   3   2  -7    1.00    9.90
   3   2  -7    2.70    5.50
   3  -2  -7   11.50    8.00
   3  -2  -7   10.90    9.40
   3   2  -6   12.80    9.50
   3   2  -6   21.60    6.10
   3  -2  -6   17.50    8.20
   3  -2  -6    0.20    9.00
   3   2  -5  134.59    9.70
   3   2  -5   96.99   12.50
   3  -2  -5  130.89   13.30
   3  -2  -5  115.59   11.70
  -3  -2   5   95.99    9.70
   3   2  -4  396.26   15.60
   3   2  -4  372.86   19.40
   3  -2  -4  380.96   18.90
  -3  -2   4  376.96   16.50
   3  -2  -4  382.16   17.50
   3   2  -3   21.20    6.20
   3   2  -3   15.50    7.20
  -3  -2   3   20.20    5.80
   3  -2  -3   -5.80    7.80
   3  -2  -3   22.50    6.10
   3   2  -2 4663.13  129.09
   3   2  -2 4633.74  127.59
  -3  -2   2 4705.73  127.29
   3  -2  -2 4694.73  129.49
   3  -2  -2 4680.03  125.19
   3   2  -1 9223.48  244.28
   3  -2  -1 9180.58  245.08
  -3  -2   1 8967.10  244.88
  -3  -2   1 9049.59  243.18
   3   2   0 9764.12  262.17
  -3   2   0 9693.03  258.07
  -3   2   0 9932.01  257.67
   3  -2   0 9759.22  261.97
   3  -2   0 9531.95  257.57
  -3  -2   0 9747.92  261.07
  -3  -2   0 9999.00  263.07
   3   2   1  560.24   21.10
  -3   2  -1  540.25   17.70
   3  -2   1  544.75   20.50
  -3  -2  -1  525.05   20.60
  -3  -2  -1  527.55   21.90
   3   2   2   13.90    6.90
  -3   2  -2    8.50    5.50
   3  -2   2    4.50    5.90
  -3  -2  -2    4.20    7.50
  -3  -2  -2   10.00    7.40
  -3   2  -3   14.50    7.00
   3   2   3    1.90    6.50
  -3  -2  -3    4.50    8.30
   3  -2   3   -7.00    5.20
  -3  -2  -3    7.40    7.90
  -3   2  -4  342.97   18.50
   3   2   4  305.27   15.30
  -3  -2  -4  329.57   19.50
   3  -2   4  309.57   12.70
  -3  -2  -4  286.47   17.00
  -3   2  -5  574.54   25.50
   3   2   5  561.64   22.80
  -3  -2  -5  546.15   27.00
   3  -2   5  552.44   17.40
  -3  -2  -5  572.34   23.70
  -3   2  -6   17.70   10.70
   3   2   6   32.70    8.10
  -3  -2  -6   21.90    8.40
  -3  -2  -6   36.60   11.70
  -3   2  -7   35.40   11.60
   3   2   7   36.70    8.50
  -3  -2  -7   28.80   12.60
  -3  -2  -7   24.00    8.80
  -3   2  -8  164.48   19.50
   3   2   8  163.48   13.50
  -3  -2  -8  181.68   20.20
  -3   2  -9  124.59   18.80
  -3  -2  -9  133.79   20.10
  -3   2 -10  119.99   19.90
  -3  -2 -10   96.09   21.90
  -3   2 -11  -15.20   16.40
  -3  -2 -11  -26.50   15.10
  -3   2 -12   24.00   18.80
  -3  -2 -12  -12.40   18.50
  -3   2 -13   -4.10   16.90
  -3  -2 -13  -26.70   18.40
   3   3 -13  -12.40   17.50
   3  -3 -13   14.10   19.60
   3   3 -12   27.20   17.70
   3  -3 -12    1.40   19.60
   3   3 -11  -13.30   16.00
   3  -3 -11   -0.80   17.80
   3   3 -10   -0.70   13.70
   3  -3 -10   13.20   14.30
   3   3  -9   20.60   13.70
   3  -3  -9   18.90   13.20
   3  -3  -9   55.89   13.10
   3   3  -8   44.90   14.60
   3  -3  -8   37.90   12.20
   3  -3  -8   41.40   11.80
   3   3  -7  114.49   10.20
   3   3  -7  157.78   18.20
   3  -3  -7  134.59   15.50
   3  -3  -7  162.48   16.40
   3   3  -6  189.98   11.60
   3   3  -6  183.28   17.10
   3  -3  -6  238.58   17.90
  -3  -3   6  187.18   14.30
   3  -3  -6  187.38   17.10
   3   3  -5   23.10    9.50
   3   3  -5   11.00    5.90
   3  -3  -5    3.80    8.90
  -3  -3   5   10.10    6.50
   3  -3  -5    4.10    8.10
   3   3  -4   -0.10    5.80
   3   3  -4    2.10    7.90
   3  -3  -4    1.40    8.50
  -3  -3   4    7.70    6.10
   3  -3  -4    8.80    6.60
   3   3  -3   86.19    9.10
   3   3  -3  108.39   12.10
  -3  -3   3   97.49   11.00
   3  -3  -3   98.89    8.20
  -3  -3   3  114.59    9.80
   3  -3  -3   95.09   12.30
   3   3  -2   30.80    7.80
   3   3  -2   24.90    8.10
   3  -3  -2   31.20    9.70
  -3  -3   2   34.10    8.80
  -3  -3   2   45.20    7.10
   3  -3  -2   27.10    4.70
   3   3  -1  111.89   10.70
  -3  -3   1  124.39   12.40
   3  -3  -1  103.89    5.20
   3  -3  -1  111.09   12.30
  -3  -3   1  113.09    9.70
   3   3   0   19.00    7.90
  -3   3   0   20.00    3.70
   3  -3   0   29.20    8.90
   3  -3   0   27.20    3.00
  -3  -3   0   29.70    6.70
  -3  -3   0   16.60    9.00
  -3   3  -1    6.90    4.40
   3   3   1  -11.70    6.90
   3  -3   1    8.40    8.00
  -3  -3  -1   16.40    8.80
  -3  -3  -1   -7.10    6.30
  -3   3  -2  280.37   13.40
   3   3   2  251.67   16.00
   3  -3   2  288.77   15.10
  -3  -3  -2  284.67   16.30
  -3  -3  -2  293.77   17.80
   3   3   3  292.87   17.80
  -3   3  -3  274.27   15.70
  -3  -3  -3  306.87   19.10
  -3  -3  -3  256.97   17.60
   3  -3   3  296.07   14.50
   3   3   4  212.28   15.00
  -3   3  -4  245.28   16.00
  -3  -3  -4  232.28   16.40
  -3  -3  -4  208.48   16.70
   3  -3   4  195.98   12.00
  -3   3  -5   64.89   10.70
   3   3   5   49.99    9.80
  -3  -3  -5   36.90   11.40
   3  -3   5   64.59    6.60
  -3  -3  -5   62.99   11.90
  -3   3  -6    2.50   10.10
   3   3   6   11.70    8.80
  -3  -3  -6   -8.80    9.90
  -3  -3  -6    4.60    9.40
  -3   3  -7   21.20   11.20
   3   3   7   36.70   10.00
  -3  -3  -7   -0.70   11.80
  -3  -3  -7    3.50    9.80
   3   3   8    3.90    8.90
  -3   3  -8    2.70   11.90
  -3  -3  -8  -10.30   12.50
  -3  -3  -8    1.20    9.70
  -3   3  -9   32.20   14.40
  -3  -3  -9   41.90   16.40
  -3   3 -10   14.20   14.90
  -3  -3 -10   45.20   18.70
  -3   3 -11  -18.10   14.00
  -3  -3 -11  -10.00   16.80
  -3   3 -12  -20.50   14.90
  -3  -3 -12  -18.60   17.70
   3   4 -13   -4.80   19.50
   3  -4 -13   -6.80   21.10
   3   4 -12    2.20   16.30
   3  -4 -12    3.20   17.30
   3   4 -11   22.00   18.80
   3  -4 -11  -14.30   17.20
   3   4 -10   -4.50   14.20
   3  -4 -10   15.30   12.90
   3  -4 -10    9.00   15.80
   3   4  -9    6.10   13.40
   3  -4  -9   -8.50   11.80
   3  -4  -9    8.20   14.10
   3   4  -8  137.09   18.60
   3  -4  -8  149.29   18.00
   3  -4  -8  132.59   17.10
   3   4  -7   52.29   13.20
  -3  -4   7   37.40    9.80
   3  -4  -7   18.30   11.20
   3  -4  -7   31.90   11.80
   3   4  -6   15.60    6.60
   3   4  -6   -0.90    9.30
  -3  -4   6   11.30    7.50
   3  -4  -6   16.30    9.40
   3  -4  -6   11.20   10.60
   3   4  -5   48.80   11.50
   3   4  -5   45.90    8.00
  -3  -4   5   54.69    8.80
   3  -4  -5   42.50   12.00
   3  -4  -5   44.00    9.20
   3   4  -4  604.44   23.30
   3   4  -4  563.74   26.70
   3  -4  -4  572.24   27.50
   3  -4  -4  588.64   23.00
  -3  -4   4  568.94   23.20
  -3  -4   4  598.74   24.80
   3   4  -3   21.10    9.30
   3   4  -3   24.30    7.40
   3  -4  -3   25.60    6.20
   3  -4  -3   13.90   10.50
  -3  -4   3   19.20    7.30
  -3  -4   3   27.30    9.30
   3   4  -2  440.66   20.40
   3  -4  -2  441.46   15.60
  -3  -4   2  447.46   21.90
  -3  -4   2  455.65   19.60
   3  -4  -2  417.26   22.70
   3   4  -1  180.68   14.40
  -3  -4   1  158.08   12.00
  -3  -4   1  186.88   15.90
   3  -4  -1  175.18    7.90
   3  -4  -1  164.08   15.40
   3   4   0    3.80    9.10
  -3   4   0    0.70    4.20
  -3  -4   0    8.40    6.60
  -3  -4   0  -10.00    8.60
   3  -4   0    1.70    3.20
   3  -4   0  -11.50    9.20
  -3   4  -1  293.77   13.50
   3   4   1  303.07   18.30
  -3  -4  -1  281.67   19.00
  -3  -4  -1  333.17   17.80
   3  -4   1  310.27   19.10
   3  -4   1  293.67   11.90
   3   4   2   13.70    8.90
  -3   4  -2   11.60    6.40
   3  -4   2   18.40    9.10
  -3  -4  -2   14.10   10.10
  -3  -4  -2   13.60    8.20
  -3   4  -3  145.29   12.00
   3   4   3  141.89   14.20
   3  -4   3  133.99   12.40
  -3  -4  -3  156.58   14.00
  -3  -4  -3  122.49   14.50
   3   4   4  777.22   31.20
  -3   4  -4  671.93   28.30
  -3  -4  -4  681.83   31.60
  -3  -4  -4  725.23   30.80
   3  -4   4  718.73   26.10
  -3   4  -5    5.40    9.00
   3   4   5   16.00   10.20
   3  -4   5    2.80    6.10
  -3  -4  -5    2.50    9.60
  -3  -4  -5   19.20   10.70
  -3   4  -6   33.10   11.60
   3   4   6   46.60   11.70
  -3  -4  -6   39.90   13.10
  -3  -4  -6   24.20   11.80
   3   4   7  127.89   15.80
  -3   4  -7  127.09   17.40
  -3  -4  -7  140.59   19.40
  -3  -4  -7   83.49   14.80
  -3   4  -8   24.60   13.10
   3   4   8   39.30   12.20
  -3  -4  -8   52.09   14.10
  -3  -4  -8   68.49   18.70
   3   4   9    9.20   11.60
  -3   4  -9   24.60   15.90
  -3  -4  -9    7.10   16.50
  -3   4 -10   -3.80   14.60
  -3  -4 -10   47.20   19.20
  -3   4 -11   13.80   18.30
  -3  -4 -11  -29.50   17.00
  -3   4 -12   -4.60   18.60
  -3  -4 -12  -41.00   20.10
   3   5 -12    3.00   17.60
   3  -5 -12   10.90   19.50
   3   5 -11   50.39   18.70
   3  -5 -11   52.59   19.60
   3   5 -10  -10.10   14.40
   3  -5 -10    0.70   14.40
   3  -5 -10    4.40   15.20
   3   5  -9    3.00   13.90
   3  -5  -9   19.30   14.50
   3  -5  -9   41.80   16.00
   3   5  -8  -22.20   13.20
   3  -5  -8  -20.70   10.80
   3  -5  -8  -16.30   13.40
   3   5  -7   13.50   13.50
  -3  -5   7   15.60   10.30
   3  -5  -7   12.20   11.90
   3  -5  -7   14.10   11.20
   3   5  -6   87.09   15.20
   3   5  -6   80.79   10.20
   3  -5  -6   74.49   12.00
  -3  -5   6   94.39   12.20
   3  -5  -6  139.69   18.50
   3   5  -5   18.30   11.60
   3   5  -5   15.30    7.70
  -3  -5   5   18.90    9.50
  -3  -5   5   20.20    8.80
   3  -5  -5   16.30    7.90
   3  -5  -5   16.30   11.80
   3   5  -4    7.30    7.60
   3   5  -4    3.20    9.70
   3  -5  -4   -1.90    6.40
  -3  -5   4  -18.70    6.60
   3  -5  -4    7.30   11.00
  -3  -5   4    6.10   10.00
   3   5  -3    2.70    9.10
   3   5  -3   16.30    8.70
   3  -5  -3   14.70    5.60
  -3  -5   3   11.60    7.40
   3  -5  -3   -0.40   10.70
  -3  -5   3   34.10   11.60
   3   5  -2  139.69   14.60
   3   5  -2  130.79   13.60
  -3  -5   2  161.18   12.90
   3  -5  -2  200.88   18.70
  -3  -5   2  164.48   17.00
   3  -5  -2  134.49    9.00
   3   5  -1  215.58   16.80
  -3  -5   1  200.68   18.20
   3  -5  -1  241.58   10.60
  -3  -5   1  241.78   14.80
   3  -5  -1  238.28   18.90
   3   5   0   15.00   10.50
  -3   5   0   17.50    5.70
  -3  -5   0   14.90   11.70
   3  -5   0   18.00    4.50
  -3  -5   0   19.30    8.30
   3  -5   0   21.80   11.40
  -3   5  -1    6.40    5.80
   3   5   1   -0.20    8.80
   3  -5   1    5.10   10.10
  -3  -5  -1    4.00    8.10
  -3  -5  -1   -4.20    9.70
   3  -5   1    5.70    4.30
  -3   5  -2  131.79   11.10
   3   5   2  116.49   14.40
  -3  -5  -2  104.09   12.00
   3  -5   2  114.99   13.20
   3  -5   2  128.39    9.80
  -3  -5  -2  128.59   16.00
  -3   5  -3    3.10    7.50
   3   5   3   -1.80   10.30
  -3  -5  -3    6.00   11.00
  -3  -5  -3   -8.60    8.10
   3  -5   3    8.00    9.30
  -3   5  -4    6.00    8.20
   3   5   4   -6.00    9.10
  -3  -5  -4   15.20   12.40
  -3  -5  -4   -4.00    9.00
   3  -5   4    3.00    7.80
   3   5   5   11.30   11.60
  -3   5  -5    4.80    9.20
  -3  -5  -5   21.00   11.50
   3  -5   5   11.10    7.70
  -3  -5  -5   11.80   11.80
  -3   5  -6    4.90   10.80
   3   5   6   -3.90    9.60
  -3  -5  -6   38.50   14.40
  -3  -5  -6  -14.30   11.40
   3   5   7   -4.30   10.50
  -3   5  -7   -8.90   10.20
  -3  -5  -7   -0.70   13.50
  -3  -5  -7   37.70   14.50
   3   5   8   50.19   14.50
  -3   5  -8   51.89   14.70
  -3  -5  -8   52.99   17.00
  -3  -5  -8   37.20   14.90
  -3   5  -9   -8.40   12.60
   3   5   9   -5.80   11.80
  -3  -5  -9    4.10   14.40
  -3  -5  -9   12.20   16.70
  -3   5 -10   37.80   18.70
  -3  -5 -10  -11.30   16.50
  -3   5 -11   -2.60   16.10
  -3  -5 -11  -40.60   16.90
   3   6 -12   65.39   21.50
   3   6 -11  325.37   33.50
   3   6 -10   48.60   20.30
   3  -6 -10   85.59   18.40
   3   6  -9   -4.90   17.60
   3  -6  -9   44.70   17.60
   3  -6  -9   13.80   14.00
   3   6  -8   48.60   16.40
   3  -6  -8   62.49   18.00
   3  -6  -8   33.50   13.60
  -3  -6   8   65.19   13.40
   3   6  -7  599.94   34.20
  -3  -6   7  567.44   28.30
   3  -6  -7  523.75   33.10
   3  -6  -7  576.94   29.50
   3   6  -6  -15.40   12.70
  -3  -6   6   -5.70    9.80
   3  -6  -6   21.20   10.00
   3  -6  -6    0.10   14.00
   3   6  -5  229.78   17.00
   3   6  -5  235.48   22.10
  -3  -6   5  238.88   18.70
  -3  -6   5  263.17   20.80
   3  -6  -5  309.17   25.00
   3  -6  -5  241.58   17.00
   3   6  -4   39.60   10.60
   3   6  -4   52.79   12.40
   3  -6  -4   42.10    8.20
  -3  -6   4   38.00   13.40
   3  -6  -4   47.30   13.80
  -3  -6   4   30.10    9.00
   3   6  -3    3.80    9.60
   3   6  -3    3.90    9.20
  -3  -6   3   12.60    7.50
  -3  -6   3  -10.50   11.00
   3  -6  -3    9.70   11.80
   3  -6  -3   -3.30    5.10
   3   6  -2    8.10    9.20
   3   6  -2    2.40    8.80
   3  -6  -2    7.90    5.00
  -3  -6   2   -2.80    7.00
  -3  -6   2    6.80   10.50
   3  -6  -2    7.30   11.50
   3   6  -1   59.59   12.30
  -3  -6   1   86.89   14.80
   3  -6  -1   57.79    6.30
  -3  -6   1   52.09    9.30
   3  -6  -1   46.20   12.90
  -3   6   0   25.70    6.90
   3   6   0   16.40   10.50
  -3  -6   0   19.60   12.50
   3  -6   0   21.10    5.10
  -3  -6   0   14.00    7.90
   3  -6   0   19.00   11.20
  -3   6  -1   -3.80    6.40
   3   6   1   10.00   10.80
   3  -6   1   16.70    5.50
  -3  -6  -1   15.30    8.30
  -3  -6  -1    3.10   11.50
   3  -6   1   13.10   11.80
   3   6   2   48.70   13.00
  -3   6  -2   72.59   10.50
  -3  -6  -2   52.39   14.30
   3  -6   2   71.19    8.10
   3  -6   2   85.49   14.60
  -3  -6  -2   56.59   11.20
  -3   6  -3   84.79   11.50
   3   6   3   98.09   15.40
   3  -6   3   81.39   13.50
  -3  -6  -3   84.99   12.80
  -3  -6  -3  116.59   18.40
   3   6   4    5.50   11.00
  -3   6  -4    5.70    9.80
  -3  -6  -4   24.80   12.20
  -3  -6  -4    7.60   12.30
   3  -6   4   12.00   10.50
   3   6   5   66.69   14.60
  -3   6  -5   47.50   12.70
   3  -6   5   59.19   19.70
  -3  -6  -5   77.19   15.30
  -3  -6  -5   78.19   17.80
   3   6   6  158.18   19.00
  -3   6  -6  154.78   18.00
  -3  -6  -6  207.98   22.00
  -3  -6  -6  203.08   22.60
   3   6   7   98.79   17.00
  -3   6  -7  110.49   17.20
  -3  -6  -7  145.79   20.40
  -3  -6  -7  119.69   19.70
   3   6   8   -7.90   11.60
  -3   6  -8    2.10   14.10
  -3  -6  -8   -1.30   15.40
  -3  -6  -8  -15.10   15.10
  -3   6  -9   24.90   16.50
   3   6   9   26.10   15.20
  -3  -6  -9   43.70   18.50
  -3  -6  -9    6.40   14.70
  -3   6 -10   19.30   18.30
  -3  -6 -10   34.30   21.70
  -3   6 -11   28.90   18.50
  -3  -6 -11   16.70   19.60
   3   7 -11    4.40   17.80
   3  -7 -11  -19.80   18.50
   3   7 -10   14.20   20.00
   3  -7 -10   44.80   19.60
   3   7  -9   -7.20   14.90
   3  -7  -9  -18.90   16.40
   3   7  -8   51.79   18.00
   3  -7  -8   51.89   18.40
  -3  -7   8   61.79   15.00
   3   7  -7   19.00   15.00
   3  -7  -7   42.20   16.70
  -3  -7   7    8.00   11.00
   3   7  -6   34.10   14.70
   3  -7  -6   34.00   16.50
  -3  -7   6   15.70   11.70
   3   7  -5   85.29   13.50
   3   7  -5  107.69   16.90
   3  -7  -5   63.29   17.10
  -3  -7   5   71.09   15.40
  -3  -7   5   57.89   11.80
   3   7  -4    4.00    9.10
   3   7  -4   14.10   11.50
  -3  -7   4  -32.90   11.40
  -3  -7   4   -0.50    8.40
   3  -7  -4    0.40   15.30
   3   7  -3   56.09   13.40
   3   7  -3   38.30   13.00
   3  -7  -3   40.20   15.40
  -3  -7   3   46.20   11.00
  -3  -7   3   22.50   13.10
   3   7  -2    5.10   10.40
   3   7  -2   -1.50   10.50
  -3  -7   2    8.30    9.30
  -3  -7   2    0.80   12.50
   3  -7  -2   16.40   13.80
   3   7  -1   18.20   11.90
  -3  -7   1   22.10   13.70
   3  -7  -1  -10.10   11.80
  -3  -7   1   16.40    9.20
   3   7   0   18.50   12.10
  -3  -7   0   11.30    9.40
  -3  -7   0   -9.10   12.50
   3  -7   0    2.30   13.80
   3   7   1    5.60   11.50
  -3  -7  -1    8.90    9.50
  -3  -7  -1   31.40   15.60
   3  -7   1    7.20   12.10
   3   7   2   34.80   13.50
   3  -7   2   28.70   10.90
  -3  -7  -2   48.40   17.00
  -3  -7  -2   36.30   11.10
   3  -7   2   50.19   13.30
   3   7   3   80.39   16.30
  -3  -7  -3   89.09   14.60
   3  -7   3   91.09   10.60
   3  -7   3  106.19   16.50
  -3  -7  -3  105.19   19.00
   3   7   4   44.30   15.50
   3  -7   4   39.30   12.50
  -3  -7  -4   23.00   15.30
  -3  -7  -4   11.90   12.70
   3   7   5   40.60   14.70
  -3  -7  -5   37.00   16.60
  -3  -7  -5   48.90   15.40
   3   7   6   42.70   15.10
  -3  -7  -6   22.20   15.40
  -3  -7  -6   56.99   19.00
   3   7   7  -14.30   12.30
  -3  -7  -7    3.50   15.60
  -3  -7  -7  -16.30   14.50
   3   7   8    4.60   13.60
  -3  -7  -8    7.60   17.40
  -3  -7  -8   25.10   19.20
   3   7   9    3.50   15.30
  -3  -7  -9    2.90   15.90
  -3  -7  -9   -2.50   18.90
   3   7  10    3.20   15.50
  -3  -7 -10   32.30   19.10
   3   8  -9   21.50   19.60
   3  -8  -9    2.30   16.80
   3   8  -8   14.10   18.70
  -3  -8   8   10.10   12.70
   3  -8  -8    4.60   17.60
   3   8  -7   29.10   17.80
   3  -8  -7    3.30   18.30
  -3  -8   7    2.80   13.00
   3   8  -6   32.10   16.90
   3  -8  -6   63.19   20.60
  -3  -8   6   33.80   14.10
   3   8  -5   11.70   14.90
   3   8  -5    6.80   11.00
  -3  -8   5   13.00   14.50
   3  -8  -5  -21.40   14.40
  -3  -8   5   -3.30   11.40
   3   8  -4   36.90   14.00
   3   8  -4   31.20   13.10
  -3  -8   4   16.50   15.50
  -3  -8   4   11.30   11.10
   3  -8  -4   56.29   17.80
   3   8  -3   24.40   12.20
   3   8  -3   37.50   12.70
   3  -8  -3   -2.10   15.40
  -3  -8   3   16.60   10.10
  -3  -8   3   -7.40   13.50
   3   8  -2    8.10   13.30
   3   8  -2   16.60   12.10
  -3  -8   2   48.80   12.00
   3  -8  -2   15.10   14.90
  -3  -8   2   15.30   16.50
   3   8  -1    6.10   12.60
  -3  -8   1   13.20   15.20
   3  -8  -1   -5.40   14.10
  -3  -8   1   18.70    9.50
   3   8   0   53.69   16.70
  -3  -8   0   21.20   10.50
  -3  -8   0   28.70   17.90
   3  -8   0   52.49   17.10
   3   8   1    6.20   13.00
  -3  -8  -1   -0.80   10.40
   3  -8   1   -5.50   12.60
  -3  -8  -1  -12.90   14.80
   3   8   2   -2.40   12.60
  -3  -8  -2   11.30   11.00
  -3  -8  -2  -32.00   12.90
   3  -8   2    1.80   12.80
   3   8   3   -2.10   14.00
  -3  -8  -3   -6.20   10.20
   3  -8   3  -11.00   13.60
  -3  -8  -3   36.00   17.20
   3   8   4  124.99   22.40
  -3  -8  -4  107.69   15.80
   3  -8   4  125.19   18.70
  -3  -8  -4  157.88   24.30
   3   8   5   11.80   16.70
  -3  -8  -5   41.70   17.90
  -3  -8  -5   44.40   15.30
   3   8   6  109.49   21.30
  -3  -8  -6   44.40   19.40
  -3  -8  -6   89.49   18.70
   3   8   7   54.19   18.30
  -3  -8  -7   36.40   16.20
  -3  -8  -7   18.30   18.30
   3   8   8   86.79   21.00
  -3  -8  -8   58.19   20.90
  -3  -8  -8   80.09   21.20
   3   8   9   20.80   16.50
  -3  -8  -9   37.10   18.20
  -3  -8  -9    3.50   21.30
   3   9  -8   30.30   19.90
   3  -9  -8   21.70   21.20
  -3  -9   8   -3.10   12.90
   3   9  -7  -25.00   14.20
   3  -9  -7    8.90   20.30
  -3  -9   7   17.00   14.20
   3   9  -6   18.30   15.50
   3  -9  -6   15.40   19.00
  -3  -9   6    7.30   11.90
   3   9  -5   -0.40   14.90
   3  -9  -5    8.80   17.40
  -3  -9   5  -13.30   10.00
   3   9  -4   34.60   14.80
   3   9  -4    9.60   13.30
   3  -9  -4   79.39   20.90
  -3  -9   4   21.80   11.60
  -3  -9   4    9.30   17.10
   3   9  -3   -5.50   13.90
   3   9  -3   -0.90   12.90
  -3  -9   3   19.30   11.80
  -3  -9   3   15.10   18.10
   3  -9  -3   12.00   17.00
   3   9  -2  -10.30   10.30
   3   9  -2   19.50   13.90
   3  -9  -2    8.60   16.20
  -3  -9   2    1.80   10.90
  -3  -9   2   17.50   16.90
   3   9  -1   -7.10   13.30
   3   9  -1   30.80   12.20
  -3  -9   1    3.60    9.80
   3  -9  -1   20.40   18.10
  -3  -9   1    6.20   16.70
   3   9   0  102.09   21.40
  -3  -9   0  206.28   27.90
  -3  -9   0  148.59   16.60
   3  -9   0  107.59   22.60
   3   9   1   -3.00   14.30
  -3  -9  -1  -14.20   10.70
  -3  -9  -1  -16.70   15.90
   3  -9   1   -7.60   14.90
   3   9   2   29.80   18.10
  -3  -9  -2   53.99   12.70
  -3  -9  -2   22.80   20.40
   3  -9   2   24.10   17.60
   3   9   3   63.49   18.90
  -3   9  -3   86.19   16.60
  -3  -9  -3   61.99   14.10
   3  -9   3   52.99   16.50
  -3  -9  -3   71.99   21.40
   3   9   4   38.20   18.40
  -3  -9  -4   52.39   14.80
  -3  -9  -4   39.30   19.00
   3   9   5  164.78   25.20
  -3  -9  -5  108.89   23.70
  -3  -9  -5  129.79   18.30
   3   9   6   33.30   18.10
  -3  -9  -6   -1.20   13.70
  -3  -9  -6    0.00   17.80
   3   9   7   26.50   18.40
  -3  -9  -7  -21.00   15.20
  -3  -9  -7   33.70   21.20
   3  10  -6    3.60   15.70
  -3 -10   6   11.40   12.80
   3  10  -5   14.60   19.90
   3 -10  -5    5.20   18.80
  -3 -10   5   11.60   13.80
   3  10  -4    3.70   16.00
   3  10  -4   19.70   20.30
  -3 -10   4   14.50   13.60
   3 -10  -4   19.60   20.00
  -3 -10   4  -18.00   16.10
   3  10  -3  -12.40   23.10
   3  10  -3    2.90   16.10
   3 -10  -3   34.50   19.50
  -3 -10   3   17.80   12.90
  -3 -10   3   10.30   19.10
   3  10  -2   15.60   15.20
   3 -10  -2    0.30   20.20
  -3 -10   2    3.60   11.80
  -3 -10   2   30.70   19.10
   3  10  -1   25.70   15.70
  -3 -10   1   -6.70   10.00
   3 -10  -1   -7.60   17.70
  -3 -10   1    3.90   17.90
   3  10   0  -14.20   15.20
  -3  10   0   23.30   15.90
  -3 -10   0   -8.70   18.30
  -3 -10   0    2.90   11.80
   3 -10   0    6.90   17.50
   3  10   1   14.40   18.30
  -3  10  -1   46.80   17.70
   3 -10   1  -17.00   18.60
  -3 -10  -1   15.60   13.20
  -3 -10  -1   -3.10   18.90
  -3  10  -2  231.88   25.10
   3  10   2  269.27   28.90
  -3 -10  -2  253.07   30.20
   3 -10   2  206.28   26.20
  -3 -10  -2  179.88   29.70
   3  10   3  -20.80   14.20
   3 -10   3  -21.70   18.40
  -3 -10  -3    0.60   20.60
   3  10   4  436.06   38.30
  -3 -10  -4  449.16   40.00
   3  10   5   15.00   18.40
  -3 -10  -5   22.20   20.10
   4   0 -14   26.80   23.10
   4   0 -13   -8.50   20.80
   4   0 -12  247.18   27.50
   4   0 -11   18.20   15.80
   4   0 -10   -5.80   14.70
   4   0  -9    9.60   12.30
   4   0  -8   12.40    7.80
   4   0  -8   -4.60   10.40
   4   0  -7   14.80   10.10
   4   0  -7    6.70    6.80
   4   0  -6   44.50    8.30
   4   0  -6   59.99   11.80
   4   0  -5   -0.40    8.60
   4   0  -5   -2.40    6.90
  -4   0   4   94.69    8.20
   4   0  -4  104.89   10.20
   4   0  -4   91.09   10.00
  -4   0   3   -1.80    4.40
   4   0  -3   -9.30    7.20
   4   0  -3   -3.00    6.40
  -4   0   2  303.97   11.80
   4   0  -2  282.07   13.60
   4   0  -2  312.57   15.80
   4   0  -1    3.40    7.00
  -4   0   1    0.20    3.80
   4   0   0 2335.37   67.19
  -4   0   0 2407.46   65.59
  -4   0  -1   -2.50    5.40
   4   0   1   -7.80    5.70
  -4   0  -2   95.99    9.40
   4   0   2   86.79    8.40
  -4   0  -3    0.30    8.30
   4   0   3    0.00    5.30
  -4   0  -4   -1.70    8.20
   4   0   4    7.30    5.60
   4   0   5   -4.70    5.10
  -4   0  -5    8.30    8.90
   4   0   6   74.79    7.30
  -4   0  -6   67.49   13.00
   4   0   7   -2.10    4.90
  -4   0  -7    2.70   10.50
  -4   0  -8  654.43   34.20
  -4   0  -9    6.70   13.40
  -4   0 -10  816.52   42.50
  -4   0 -11  -21.30   17.70
  -4   0 -12  -16.40   20.20
  -4   0 -13  -21.20   20.80
   4   1 -14  -10.80   19.80
   4  -1 -14   -7.60   22.00
   4   1 -13  -32.60   19.60
   4  -1 -13   21.20   19.30
   4   1 -12   64.09   22.30
   4  -1 -12   45.20   19.70
   4   1 -11   18.30   17.10
   4  -1 -11  -23.20   14.00
   4   1 -10  -18.80   12.20
   4  -1 -10   15.20   16.10
   4   1  -9   -2.70   13.00
   4  -1  -9   -1.80   11.70
   4  -1  -9  -16.00    8.10
   4   1  -8    0.70    6.70
   4   1  -8    7.60   11.70
   4  -1  -8    3.10    8.00
   4  -1  -8   12.50   11.80
   4   1  -7  225.78   19.20
   4   1  -7  265.77   14.90
   4  -1  -7  282.27   18.10
   4  -1  -7  276.57   21.10
   4   1  -6  172.28   16.30
   4   1  -6  176.48   12.70
   4  -1  -6  143.39   13.70
   4  -1  -6  162.58   13.50
   4   1  -5  123.19   12.60
   4   1  -5  135.49   10.80
   4  -1  -5   97.69   10.90
  -4  -1   5   94.39    9.40
   4  -1  -5  129.29   12.20
   4   1  -4   87.99    9.10
   4   1  -4   73.79   10.10
   4  -1  -4  104.69   11.20
   4  -1  -4   86.19    9.40
  -4  -1   4   92.79    8.70
   4   1  -3 1275.97   40.20
   4   1  -3 1272.37   39.10
  -4  -1   3 1262.17   38.20
   4  -1  -3 1236.78   38.20
   4  -1  -3 1278.07   40.20
   4   1  -2   90.39    8.80
   4   1  -2   81.29    8.70
  -4   1   2   97.99    6.10
   4  -1  -2  100.29   10.40
  -4  -1   2   89.39    7.30
   4  -1  -2   93.09    6.90
  -4   1   1  543.85   16.00
   4   1  -1  561.24   20.70
   4  -1  -1  548.25   21.20
  -4  -1   1  518.25   18.40
   4   1   0  138.99   11.30
  -4  -1   0  140.79   10.60
   4  -1   0  136.79   10.90
   4   1   1  156.68   11.60
  -4   1  -1  162.68   10.30
   4  -1   1  184.48   12.20
  -4  -1  -1  165.78   11.70
   4   1   2  633.84   22.40
  -4   1  -2  557.24   22.00
  -4  -1  -2  589.94   23.40
   4  -1   2  594.74   20.90
   4   1   3   -8.90    6.00
  -4   1  -3   -9.80    6.30
   4  -1   3   -0.10    5.40
  -4  -1  -3    3.20    7.90
  -4   1  -4  102.19   11.60
   4   1   4  100.99   10.00
   4  -1   4  128.99    9.00
  -4  -1  -4  134.19   14.30
  -4   1  -5  239.08   17.60
   4   1   5  217.98   12.80
   4  -1   5  215.98   10.70
  -4  -1  -5  247.78   19.30
   4   1   6   63.19    8.30
  -4   1  -6   51.59   11.60
   4  -1   6   67.39    6.00
  -4  -1  -6   69.49   13.20
  -4   1  -7   19.70   11.00
   4   1   7   15.00    6.50
  -4  -1  -7    2.40   11.20
  -4   1  -8   17.60   12.30
  -4  -1  -8   22.90   14.60
  -4   1  -9   -5.20   14.40
  -4  -1  -9    8.80   14.20
  -4   1 -10   -0.20   16.00
  -4  -1 -10   21.10   17.80
  -4   1 -11  -34.30   15.70
  -4  -1 -11   14.60   17.50
  -4   1 -12   13.80   17.70
  -4  -1 -12   26.40   21.80
  -4   1 -13   34.10   19.40
  -4  -1 -13   23.30   20.20
   4   2 -14  -11.80   20.40
   4  -2 -14   15.40   21.00
   4   2 -13   29.30   20.10
   4  -2 -13   -8.20   21.30
   4   2 -12    7.10   17.50
   4  -2 -12   20.50   20.00
   4   2 -11    9.70   15.70
   4  -2 -11   28.90   17.20
   4   2 -10   21.90   13.90
   4  -2 -10    7.50   13.80
   4   2  -9   -7.10   12.10
   4  -2  -9   12.70    9.80
   4  -2  -9    0.40   13.10
   4   2  -8   35.00   12.90
   4  -2  -8   42.80   12.30
   4  -2  -8   91.89   12.90
   4   2  -7  366.16   16.50
   4   2  -7  279.67   22.00
   4  -2  -7  336.27   22.20
   4  -2  -7  336.57   20.40
   4   2  -6  246.88   19.00
   4   2  -6  221.38   13.70
   4  -2  -6  216.58   16.20
  -4  -2   6  226.28   15.60
   4  -2  -6  250.97   18.20
   4   2  -5  147.49   14.20
   4   2  -5  173.98   12.20
   4  -2  -5  152.28   12.80
   4  -2  -5  169.38   15.30
  -4  -2   5  163.28   13.10
   4   2  -4  111.59    9.90
   4   2  -4   83.39   10.90
   4  -2  -4  108.29   12.00
   4  -2  -4   90.19    9.40
  -4  -2   4   94.29    8.80
   4   2  -3 1469.15   45.70
   4   2  -3 1532.95   47.70
  -4  -2   3 1528.05   45.10
   4  -2  -3 1536.95   48.30
   4  -2  -3 1454.75   43.60
   4   2  -2 1825.82   54.29
  -4  -2   2 1782.52   52.89
   4  -2  -2 1862.21   50.19
   4  -2  -2 1812.82   55.69
   4   2  -1 1930.91   56.79
   4  -2  -1 1880.81   57.29
  -4  -2   1 1942.91   55.39
  -4   2   0   60.39    4.40
   4   2   0   47.20    9.40
  -4  -2   0   64.89    7.90
   4  -2   0   35.00    8.30
   4   2   1   19.90    7.50
  -4   2  -1    8.10    4.50
  -4  -2  -1    8.40    6.60
  -4  -2  -1   -2.60    7.90
   4  -2   1   -6.50    6.90
  -4   2  -2   40.50    6.90
   4   2   2   26.10    7.90
  -4  -2  -2   30.30    8.50
   4  -2   2   31.90    7.30
  -4  -2  -2   30.70    8.70
   4   2   3  740.73   26.80
  -4   2  -3  718.43   26.60
  -4  -2  -3  711.23   27.50
  -4  -2  -3  724.93   29.60
   4  -2   3  737.73   24.60
   4   2   4  659.63   25.30
  -4   2  -4  652.73   26.70
  -4  -2  -4  632.84   26.30
   4  -2   4  641.54   21.90
  -4  -2  -4  657.33   28.50
  -4   2  -5  223.78   18.10
   4   2   5  220.58   15.00
  -4  -2  -5  222.38   16.00
   4  -2   5  231.28   10.90
  -4  -2  -5  231.88   18.90
  -4   2  -6   -0.90    8.80
   4   2   6    4.70    7.40
  -4  -2  -6    3.40   11.60
  -4  -2  -6   -0.90    7.80
   4  -2   6    5.90    3.80
  -4   2  -7  115.99   15.50
   4   2   7  113.89   11.80
  -4  -2  -7   94.89   12.00
  -4  -2  -7  100.39   16.90
  -4   2  -8  141.79   18.30
   4   2   8  178.38   14.80
  -4  -2  -8  182.58   21.10
  -4   2  -9  238.48   23.30
  -4  -2  -9  230.78   25.30
  -4   2 -10   -3.00   15.00
  -4  -2 -10  -13.00   15.30
  -4   2 -11  -11.20   15.30
  -4  -2 -11  -49.10   15.40
  -4   2 -12   23.70   19.90
  -4  -2 -12  -12.40   18.20
  -4   2 -13  -24.10   16.90
  -4  -2 -13   24.40   20.90
   4   3 -13   -2.30   18.60
   4  -3 -13    3.90   18.80
   4   3 -12  -15.00   16.10
   4  -3 -12  -22.80   18.40
   4   3 -11    3.80   15.30
   4  -3 -11  -13.20   16.80
   4   3 -10   -1.60   14.00
   4  -3 -10  -18.50   14.70
   4   3  -9   27.40   14.20
   4  -3  -9    6.20   13.90
   4  -3  -9   15.30   12.00
   4   3  -8   30.10   13.20
   4  -3  -8   51.19   12.70
   4  -3  -8   29.10   11.90
   4   3  -7  229.48   13.90
   4   3  -7  201.88   19.00
   4  -3  -7  240.38   19.70
   4  -3  -7  201.98   17.60
  -4  -3   7  229.88   16.20
   4   3  -6  463.05   25.20
   4   3  -6  442.86   18.60
   4  -3  -6  398.16   23.90
   4  -3  -6  435.66   22.50
  -4  -3   6  416.46   20.30
   4   3  -5    4.20    9.00
   4   3  -5   10.90    6.80
  -4  -3   5   -4.00    6.10
   4  -3  -5   -2.40    7.60
   4  -3  -5    5.50    9.20
   4   3  -4  225.78   17.10
   4   3  -4  236.08   13.80
  -4  -3   4  201.58   13.40
   4  -3  -4  275.87   18.10
   4  -3  -4  214.48   13.30
   4   3  -3  266.37   14.70
   4   3  -3  306.27   18.30
   4  -3  -3  264.57   12.30
   4  -3  -3  259.97   18.20
  -4  -3   3  258.97   14.70
   4   3  -2  211.58   13.70
   4  -3  -2  193.78    8.10
  -4  -3   2  181.58   14.60
  -4  -3   2  206.38   12.50
   4  -3  -2  208.98   16.10
   4   3  -1  160.38   13.50
  -4  -3   1  169.48   15.00
   4  -3  -1  174.08   14.30
  -4  -3   1  147.29   11.40
  -4   3   0    2.30    2.50
   4   3   0   -2.90    7.40
   4  -3   0    5.00    9.20
  -4  -3   0  -11.00    5.70
  -4  -3   0    0.20    8.60
  -4   3  -1   61.99    6.00
   4   3   1   70.59   10.30
  -4  -3  -1   78.89    9.80
  -4  -3  -1   63.29   11.30
   4  -3   1   73.49   11.00
  -4   3  -2   85.39    8.20
   4   3   2  107.69   12.30
  -4  -3  -2   98.49   11.00
  -4  -3  -2   96.19   12.70
   4  -3   2  103.09   11.10
   4   3   3   -1.30    7.70
  -4   3  -3   11.30    6.50
  -4  -3  -3    8.40    8.70
   4  -3   3   17.00    7.40
  -4  -3  -3   -5.70    9.10
  -4   3  -4  216.88   15.60
   4   3   4  210.08   16.40
  -4  -3  -4  171.58   16.00
   4  -3   4  192.78   12.60
  -4  -3  -4  216.68   16.50
   4   3   5   74.59   11.70
  -4   3  -5   55.29   10.50
  -4  -3  -5   45.70   11.10
  -4  -3  -5   53.99   13.20
   4  -3   5   65.49    7.20
  -4   3  -6   15.20   10.80
   4   3   6   18.00    8.30
  -4  -3  -6   36.40   12.50
  -4  -3  -6    1.60   10.00
  -4   3  -7   73.39   13.80
   4   3   7   56.89   11.20
  -4  -3  -7   71.59   12.80
  -4  -3  -7   65.59   15.50
   4   3   8   23.20    9.90
  -4   3  -8   55.39   15.30
  -4  -3  -8   40.80   15.80
  -4  -3  -8   25.40   11.60
  -4   3  -9   -5.20   12.20
  -4  -3  -9    2.60   15.10
  -4   3 -10    3.10   14.50
  -4  -3 -10  -12.40   15.90
  -4   3 -11   -1.20   16.10
  -4  -3 -11   33.90   19.50
  -4   3 -12   -9.70   18.00
  -4  -3 -12   15.40   20.00
   4   4 -13   -8.10   17.90
   4  -4 -13   33.10   22.10
   4   4 -12   21.00   19.90
   4  -4 -12  -14.40   16.20
   4   4 -11   40.70   18.50
   4  -4 -11    6.20   17.80
   4   4 -10  -11.30   14.30
   4  -4 -10   -1.60   14.80
   4  -4 -10   14.30   13.10
   4   4  -9    3.50   13.60
   4  -4  -9   -0.60   13.20
   4  -4  -9   15.10   13.70
   4   4  -8   28.60   13.70
   4  -4  -8   39.70   14.10
  -4  -4   8   22.30    9.90
   4  -4  -8   17.80   11.80
   4   4  -7  130.19   17.00
   4  -4  -7  129.39   14.70
  -4  -4   7  117.09   13.20
   4  -4  -7  128.09   16.80
   4   4  -6  116.59   11.40
   4   4  -6   89.29   14.70
   4  -4  -6  135.79   13.40
  -4  -4   6  123.89   12.50
   4  -4  -6  119.69   16.70
   4   4  -5   13.00    9.50
   4   4  -5   20.70    7.50
   4  -4  -5   15.00    7.60
  -4  -4   5   13.70    7.20
   4  -4  -5   31.60   12.50
   4   4  -4   38.10    8.60
   4   4  -4   50.89   11.60
  -4  -4   4   58.79    9.10
   4  -4  -4   58.49   12.10
   4  -4  -4   50.89    7.60
   4   4  -3  140.29   13.80
   4   4  -3  130.49   12.10
   4  -4  -3  145.29    9.10
   4  -4  -3  140.39   15.10
  -4  -4   3   99.39   10.20
  -4  -4   3  143.19   13.80
   4   4  -2 1001.10   35.80
   4  -4  -2  993.90   28.30
   4  -4  -2  971.50   37.20
  -4  -4   2 1003.60   33.50
  -4  -4   2  971.50   36.50
   4   4  -1  673.63   28.40
  -4   4   1  692.03   20.10
  -4  -4   1  698.33   30.40
   4  -4  -1  676.93   19.40
   4  -4  -1  664.13   28.90
  -4   4   0   36.80    4.50
   4   4   0   52.29   10.20
  -4  -4   0   32.70    8.10
   4  -4   0   61.69   11.20
  -4  -4   0   48.50   11.20
  -4   4  -1  273.77   12.50
   4   4   1  280.67   18.10
  -4  -4  -1  277.97   16.60
  -4  -4  -1  300.37   19.80
   4  -4   1  293.37   18.90
  -4   4  -2   23.30    6.40
   4   4   2   32.00    9.90
  -4  -4  -2   37.90    9.60
  -4  -4  -2   43.10   12.20
   4  -4   2   45.90    9.80
   4   4   3  673.23   29.10
  -4   4  -3  697.93   26.60
  -4  -4  -3  665.73   31.60
   4  -4   3  743.63   27.80
  -4  -4  -3  738.63   29.70
  -4   4  -4  185.78   15.20
   4   4   4  196.08   16.30
   4  -4   4  198.98   14.40
  -4  -4  -4  211.68   18.70
  -4  -4  -4  167.78   16.30
   4   4   5  321.57   19.90
  -4   4  -5  313.07   20.20
  -4  -4  -5  303.87   23.10
  -4  -4  -5  290.37   21.90
   4  -4   5  308.87   15.70
  -4   4  -6    3.30   10.50
   4   4   6    4.10   10.40
  -4  -4  -6    4.70   10.20
  -4  -4  -6   36.00   13.00
  -4   4  -7  111.79   16.80
   4   4   7  129.79   16.60
  -4  -4  -7  165.78   19.60
  -4  -4  -7  136.39   16.60
   4   4   8    6.10   10.50
  -4   4  -8    4.70   12.30
  -4  -4  -8  -27.10   10.70
  -4  -4  -8    0.10   14.40
  -4   4  -9  110.99   18.80
  -4  -4  -9  111.59   22.90
  -4   4 -10   10.30   15.20
  -4  -4 -10  -37.40   18.20
  -4   4 -11    2.90   16.00
  -4  -4 -11   -1.50   18.70
  -4   4 -12   29.30   17.90
  -4  -4 -12   -6.50   18.90
   4   5 -12  -33.20   17.70
   4  -5 -12   -2.30   19.40
   4   5 -11    7.30   16.80
   4  -5 -11   21.00   17.80
   4   5 -10   77.39   19.40
   4  -5 -10   80.09   18.10
   4  -5 -10   97.79   18.90
   4   5  -9   39.90   15.40
   4  -5  -9   77.69   16.90
   4  -5  -9   29.60   14.10
   4   5  -8   18.50   14.90
  -4  -5   8   11.90   10.90
   4  -5  -8   10.60   13.90
   4  -5  -8    4.90   11.20
   4   5  -7  112.79   17.50
   4  -5  -7  116.79   14.30
  -4  -5   7  116.19   14.00
   4  -5  -7  126.99   19.00
   4   5  -6   -9.40    6.60
   4   5  -6   -8.60   10.00
  -4  -5   6    1.80    7.60
   4  -5  -6    7.00    8.50
   4  -5  -6    8.50   12.30
   4   5  -5   48.30    9.70
   4   5  -5   36.20   11.70
   4  -5  -5   38.30    8.40
  -4  -5   5   53.39    9.70
   4  -5  -5   65.89   14.50
   4   5  -4   32.80   10.70
   4   5  -4   45.50    9.30
  -4  -5   4   49.00   12.10
  -4  -5   4   43.40    8.60
   4  -5  -4   52.19   13.60
   4  -5  -4   25.80    6.80
   4   5  -3   -0.10    7.90
   4   5  -3   25.50    9.50
   4  -5  -3   11.00   11.20
  -4  -5   3   14.80   10.20
   4  -5  -3    5.80    4.70
  -4  -5   3   14.90    7.60
   4   5  -2   -2.10    8.10
  -4  -5   2   -4.70    9.80
   4  -5  -2    6.70    3.50
  -4  -5   2    9.60    7.80
   4  -5  -2   -8.70    9.60
   4   5  -1    6.60    9.10
  -4   5   1   15.20    4.30
  -4  -5   1    1.90   10.10
   4  -5  -1   14.50    3.50
   4  -5  -1   22.10   10.80
  -4  -5   1   18.40    7.60
   4   5   0  164.48   16.60
  -4   5   0  133.69    9.20
  -4  -5   0  151.38   12.80
  -4  -5   0  192.08   18.70
   4  -5   0  136.49   15.60
   4  -5   0  129.19    7.50
  -4   5  -1   58.89    7.20
   4   5   1   74.09   13.40
   4  -5   1   71.89   12.50
  -4  -5  -1   70.09   10.40
  -4  -5  -1  101.49   15.00
   4   5   2    4.00    9.80
  -4   5  -2   19.50    6.70
  -4  -5  -2   28.40   10.50
  -4  -5  -2   24.60   11.60
   4  -5   2   36.90   11.30
  -4   5  -3    9.80    7.70
   4   5   3    6.30    9.60
  -4  -5  -3   12.90   12.50
  -4  -5  -3   17.30    9.50
   4  -5   3   27.30   10.10
   4   5   4   80.99   13.80
  -4   5  -4   71.59   10.90
  -4  -5  -4  102.69   16.00
   4  -5   4  100.59   12.30
  -4  -5  -4   93.89   13.90
   4   5   5   41.40   11.90
  -4   5  -5   35.90   10.90
  -4  -5  -5   51.49   14.30
  -4  -5  -5   67.49   16.00
   4  -5   5   43.00    9.70
   4   5   6   58.89   14.80
  -4   5  -6   23.10   11.60
  -4  -5  -6   43.80   14.30
  -4  -5  -6   43.40   14.50
  -4   5  -7    5.70   12.20
   4   5   7    7.00   11.80
  -4  -5  -7    5.80   12.60
  -4  -5  -7   18.70   14.50
  -4   5  -8   25.60   14.80
   4   5   8   50.39   14.50
  -4  -5  -8   41.20   16.50
  -4  -5  -8   41.50   18.30
   4   5   9    7.80   12.60
  -4   5  -9    9.10   13.30
  -4  -5  -9  -11.40   15.70
  -4   5 -10   29.10   18.30
  -4  -5 -10   -4.20   16.90
  -4   5 -11    3.60   18.50
  -4  -5 -11    0.00   19.00
   4   6 -11  329.57   32.40
   4  -6 -11  434.26   47.60
   4   6 -10  129.79   22.60
   4  -6 -10  148.29   22.00
   4   6  -9   64.79   19.20
   4  -6  -9   63.69   19.30
   4   6  -8  213.98   23.90
  -4  -6   8  251.37   21.00
   4  -6  -8  228.28   26.10
   4   6  -7  370.86   29.00
   4  -6  -7  413.36   29.60
  -4  -6   7  395.66   23.80
   4   6  -6  259.77   24.70
  -4  -6   6  263.97   20.00
   4  -6  -6  241.98   24.30
   4   6  -5   -0.20   12.50
   4   6  -5    1.90    8.40
  -4  -6   5   -3.70   11.00
   4  -6  -5   23.00   13.80
  -4  -6   5   18.20    9.80
   4   6  -4   -7.60    9.80
   4   6  -4    7.90    9.80
   4  -6  -4   -0.40   11.50
  -4  -6   4   -3.80    7.80
  -4  -6   4   20.10   12.40
   4   6  -3    9.90    9.80
   4   6  -3    8.40   10.30
  -4  -6   3  -11.30   10.70
  -4  -6   3   -7.90    7.20
   4  -6  -3    0.40   11.20
   4   6  -2   -3.40    9.40
  -4  -6   2   15.80   12.20
  -4  -6   2   17.80    8.30
   4  -6  -2   20.20   12.20
   4   6  -1  -15.00    8.90
  -4  -6   1   -5.50    7.10
   4  -6  -1    8.50   11.00
  -4  -6   1    6.00   11.30
   4  -6  -1    2.30    4.70
   4   6   0   17.10   10.50
   4  -6   0   12.00   11.50
  -4  -6   0   34.80   13.10
  -4  -6   0   21.00    9.50
   4  -6   0   22.70    4.70
   4   6   1   26.50   11.20
   4  -6   1    5.90   10.60
  -4  -6  -1    8.50    8.20
   4  -6   1   13.80    4.90
  -4  -6  -1   20.30   12.10
   4   6   2  102.99   15.30
  -4  -6  -2   79.79   15.70
   4  -6   2  140.69   15.70
  -4  -6  -2  104.79   14.00
  -4   6  -3   35.30    9.60
   4   6   3   43.40   14.00
  -4  -6  -3   47.00   14.60
   4  -6   3   58.89   12.80
  -4  -6  -3   49.10   13.10
  -4   6  -4   17.40    9.90
   4   6   4   29.90   12.70
   4  -6   4    0.20    9.70
  -4  -6  -4    1.60   12.10
  -4  -6  -4   27.00   12.00
  -4   6  -5  -11.40    9.50
   4   6   5   -9.40   11.30
  -4  -6  -5   -4.00   12.80
  -4  -6  -5  -27.20   13.00
   4   6   6  115.79   17.50
  -4   6  -6  118.39   16.20
  -4  -6  -6   90.69   16.80
  -4  -6  -6  134.19   20.10
  -4   6  -7   95.09   16.90
   4   6   7   82.39   17.70
  -4  -6  -7  116.79   19.70
  -4  -6  -7   94.09   18.90
  -4   6  -8   37.60   15.90
   4   6   8   37.70   15.20
  -4  -6  -8   54.89   18.80
  -4  -6  -8   62.29   17.80
   4   6   9   38.50   15.30
  -4   6  -9   16.10   16.40
  -4  -6  -9  -25.10   18.00
  -4  -6  -9   34.30   18.00
  -4   6 -10   40.20   19.30
  -4  -6 -10   34.70   20.40
   4   7 -11   -0.40   17.90
   4   7 -10   -6.50   16.80
   4  -7 -10   -0.80   16.10
   4   7  -9    5.30   17.60
  -4  -7   9   -3.20   12.50
   4  -7  -9  -28.20   14.80
   4   7  -8    8.20   15.20
  -4  -7   8   10.00   11.90
   4  -7  -8   10.30   16.20
   4   7  -7   67.09   17.20
   4  -7  -7  105.49   22.30
  -4  -7   7   94.19   15.10
   4   7  -6  -11.50   13.00
  -4  -7   6    8.20   10.50
   4  -7  -6    3.00   14.90
   4   7  -5   23.70   11.10
   4   7  -5   11.10   13.90
   4  -7  -5   13.20   14.60
  -4  -7   5   15.00   13.50
  -4  -7   5    2.50    9.30
   4   7  -4   19.90   11.30
   4   7  -4    7.70   13.50
  -4  -7   4   15.70   14.30
   4  -7  -4   -1.50   14.60
  -4  -7   4   25.80   11.10
   4   7  -3   11.70   11.20
   4   7  -3   -7.70   10.70
   4  -7  -3   12.10   13.60
  -4  -7   3    9.40   14.50
  -4  -7   3   13.10    9.30
   4   7  -2    5.30   11.30
   4   7  -2   -6.80   10.20
  -4  -7   2    5.80   13.60
  -4  -7   2    7.20    9.80
   4  -7  -2   -7.40   13.10
   4   7  -1   21.60   12.10
  -4  -7   1   22.20   14.20
   4  -7  -1   13.40   14.70
  -4  -7   1   26.00   10.50
   4   7   0   52.19   15.00
   4  -7   0   44.40   14.10
  -4  -7   0   46.10   10.60
  -4  -7   0   62.79   17.70
   4   7   1    4.80   11.80
  -4  -7  -1    9.50   10.20
   4  -7   1   15.30   13.60
  -4  -7  -1    0.00   13.60
   4   7   2    9.00   12.60
  -4  -7  -2   16.90   10.40
   4  -7   2   -3.40   13.20
  -4  -7  -2   22.60   14.60
   4   7   3    6.20   12.20
   4  -7   3   14.10   12.40
  -4  -7  -3   13.30   15.90
  -4  -7  -3    5.60   12.30
   4   7   4   70.49   16.80
  -4  -7  -4   93.29   16.90
  -4  -7  -4   71.69   18.10
   4  -7   4   60.79   13.70
   4   7   5   23.60   14.30
  -4  -7  -5   32.00   18.00
  -4  -7  -5   26.10   13.60
   4   7   6   24.10   15.80
  -4  -7  -6    5.50   15.90
  -4  -7  -6   48.80   16.70
   4   7   7   -7.00   14.00
  -4  -7  -7   13.30   18.00
  -4  -7  -7    2.60   16.10
   4   7   8   37.80   17.00
  -4  -7  -8    7.10   15.90
  -4  -7  -8   25.30   19.50
   4   7   9   -3.00   15.00
  -4  -7  -9  -11.20   16.00
  -4  -7  -9  -31.70   15.70
   4   8  -9   16.80   17.50
  -4  -8   9   23.10   13.40
   4  -8  -9   18.80   18.00
   4   8  -8   17.00   18.50
   4  -8  -8   -3.60   18.70
  -4  -8   8   26.00   14.80
   4   8  -7   30.60   16.50
  -4  -8   7   26.00   12.90
   4  -8  -7   44.90   19.30
   4   8  -6   14.00   15.00
   4  -8  -6   37.20   18.30
  -4  -8   6   50.29   13.60
   4   8  -5    0.90   13.70
   4   8  -5    0.10   11.10
  -4  -8   5   -8.00   14.00
   4  -8  -5   11.20   16.50
  -4  -8   5   -5.70   11.40
   4   8  -4  -14.90   13.50
   4   8  -4   31.70   13.80
  -4  -8   4   43.50   17.40
   4  -8  -4   11.30   15.80
  -4  -8   4   38.10   12.00
   4   8  -3    9.70   11.90
   4   8  -3   23.40   14.10
  -4  -8   3   19.70   11.40
  -4  -8   3    7.10   14.60
   4  -8  -3   17.20   17.40
   4   8  -2  148.39   20.20
   4   8  -2  251.37   24.50
  -4  -8   2  209.08   19.20
   4  -8  -2  182.88   24.20
  -4  -8   2  185.98   24.40
   4   8  -1   23.70   13.40
   4  -8  -1   10.50   15.20
  -4  -8   1   36.00   11.90
  -4  -8   1   44.30   17.10
   4   8   0   92.69   19.00
   4  -8   0  126.79   19.80
  -4  -8   0  105.89   15.20
  -4  -8   0   67.49   20.90
   4   8   1   22.80   14.80
  -4  -8  -1   23.40   12.40
   4  -8   1   25.80   16.10
  -4  -8  -1   74.99   18.70
   4   8   2   -5.00   13.00
  -4  -8  -2    0.80   11.30
  -4  -8  -2   -5.10   17.20
   4  -8   2    6.90   13.20
   4   8   3   89.19   18.80
  -4  -8  -3  121.69   17.50
   4  -8   3  101.89   18.30
  -4  -8  -3  104.79   21.00
   4   8   4  104.49   21.50
  -4  -8  -4   72.69   15.60
  -4  -8  -4  116.09   22.40
   4   8   5   36.40   18.40
  -4  -8  -5   71.89   20.60
  -4  -8  -5   31.30   16.60
   4   8   6    8.30   15.10
  -4  -8  -6  -19.70   16.00
  -4  -8  -6   -3.10   13.90
   4   8   7   10.40   17.10
  -4  -8  -7    8.20   15.60
  -4  -8  -7   39.90   19.90
   4   8   8    3.50   17.60
  -4  -8  -8   26.30   18.70
  -4  -8  -8   -0.90   18.50
   4   9  -8  -20.90   15.80
   4  -9  -8   -3.50   19.20
  -4  -9   8  -30.30   12.90
   4   9  -7   25.40   19.00
   4  -9  -7    9.30   20.40
  -4  -9   7   -9.50   13.20
   4   9  -6   -2.50   16.20
  -4  -9   6   23.00   13.40
   4  -9  -6   -2.40   19.30
   4   9  -5    0.80   15.40
  -4  -9   5   13.30   17.30
  -4  -9   5   -8.10   11.90
   4  -9  -5    5.80   17.50
   4   9  -4   11.40   15.80
   4   9  -4    0.80   11.80
  -4  -9   4   -4.70   16.00
  -4  -9   4   12.40   13.40
   4  -9  -4    1.50   18.40
   4   9  -3   12.30   14.60
   4   9  -3    3.10   12.80
  -4  -9   3   24.30   17.40
  -4  -9   3   -8.40   10.20
   4  -9  -3  -11.40   17.50
   4   9  -2   30.10   16.10
   4   9  -2   37.20   14.70
   4  -9  -2   28.10   17.70
  -4  -9   2   47.90   13.90
  -4  -9   2   23.40   19.50
   4   9  -1   42.50   16.30
  -4  -9   1   14.90   10.90
   4  -9  -1   22.50   16.60
  -4  -9   1   52.99   18.80
   4   9   0    4.40   14.20
  -4  -9   0   -9.50   16.70
   4  -9   0   14.40   16.00
  -4  -9   0   33.60   12.70
   4   9   1    9.70   14.80
  -4  -9  -1   16.20   12.60
   4  -9   1   -8.10   16.60
  -4  -9  -1   23.60   18.10
   4   9   2  103.89   20.20
  -4  -9  -2   77.49   14.70
   4  -9   2   56.69   18.70
  -4  -9  -2   74.19   21.70
   4   9   3  236.28   28.30
   4  -9   3  202.78   24.90
  -4  -9  -3  210.18   28.20
  -4  -9  -3  191.68   20.70
   4   9   4  215.18   27.00
  -4  -9  -4  164.68   28.40
  -4  -9  -4  199.78   20.60
   4   9   5   57.89   21.80
  -4  -9  -5   72.29   24.40
  -4  -9  -5   56.49   16.00
   4   9   6   -2.20   16.60
  -4  -9  -6    7.30   19.60
  -4  -9  -6  -22.90   15.90
   4   9   7   35.90   21.00
  -4  -9  -7   -6.90   16.60
  -4  -9  -7   35.30   22.90
   4  10  -5   56.69   18.20
  -4 -10   5   14.40   12.70
   4 -10  -5    9.70   21.40
   4  10  -4    5.60   15.60
   4  10  -4   -0.50   15.80
  -4 -10   4   21.90   13.00
  -4 -10   4    9.60   19.70
   4 -10  -4   -9.30   17.30
   4  10  -3   -4.20   15.90
   4  10  -3  -14.20   13.90
  -4 -10   3  -22.80   12.00
  -4 -10   3   24.00   20.80
   4 -10  -3  -38.90   15.50
   4  10  -2  262.37   28.60
   4  10  -2  193.78   23.70
  -4 -10   2  245.08   22.50
   4 -10  -2  294.77   32.40
  -4 -10   2  277.77   32.60
   4  10  -1  -18.20   16.20
   4  10  -1   17.80   14.20
  -4 -10   1   21.90   20.50
   4 -10  -1   31.60   19.30
  -4 -10   1    9.80   12.00
   4  10   0   57.19   19.10
   4 -10   0   59.39   20.10
  -4 -10   0   83.79   15.10
  -4 -10   0   90.39   22.80
   4  10   1   12.50   16.10
  -4 -10  -1   63.59   15.70
  -4 -10  -1   27.00   20.90
   4 -10   1   16.70   20.00
  -4  10  -2  -14.80   11.90
   4  10   2  -16.60   14.80
  -4 -10  -2   -0.40   13.40
  -4 -10  -2   16.00   20.20
   4 -10   2  -22.50   14.60
   4  10   3  -16.10   15.70
  -4 -10  -3   -9.30   18.80
  -4 -10  -3  -24.00   11.30
   4  10   4  231.58   31.20
  -4 -10  -4  191.48   21.70
  -4 -10  -4  204.58   31.90
   5   0 -14  156.08   26.70
   5   0 -13  -18.30   20.80
   5   0 -12  154.78   25.90
   5   0 -11    7.10   15.80
   5   0 -10   65.69   18.20
   5   0  -9  -11.10   11.50
   5   0  -8  303.87   24.40
   5   0  -8  297.27   18.50
   5   0  -7  -10.10    7.40
   5   0  -7   -1.50    9.60
   5   0  -6   47.10   10.50
   5   0  -6   56.29    9.80
  -5   0   5    2.00    5.50
   5   0  -5    4.70    8.70
   5   0  -5   11.70    8.00
   5   0  -4   26.60    8.10
   5   0  -4   34.20    8.00
  -5   0   4   24.60    5.80
  -5   0   3    0.40    4.20
   5   0  -3   -1.30    7.30
   5   0  -3   -0.70    6.50
  -5   0   2   84.59    6.60
   5   0  -2   96.19    8.50
   5   0  -2   83.49    9.90
   5   0  -1    8.20    7.50
  -5   0   1   -1.40    4.00
   5   0   0  674.43   24.30
  -5   0   0  647.04   21.80
   5   0   1    3.70    7.20
  -5   0  -1    6.70    5.70
   5   0   2   87.39    9.20
  -5   0  -2   82.79    9.40
   5   0   3    2.00    6.40
  -5   0  -3    3.40    8.50
   5   0   4   10.90    6.30
  -5   0  -4   10.90    9.60
   5   0   5   -3.00    6.00
  -5   0  -5    2.90   10.60
   5   0   6   54.09    7.60
  -5   0  -6   54.89   13.60
  -5   0  -7   -6.50   12.20
  -5   0  -8 2312.97   78.49
  -5   0  -9  -25.40   12.90
  -5   0 -10 1053.19   49.80
  -5   0 -11  -34.90   16.60
  -5   0 -12   78.29   23.50
   5   1 -14   -2.80   21.00
   5  -1 -14   15.90   22.80
   5   1 -13  -20.40   18.50
   5  -1 -13  -38.20   17.10
   5   1 -12   51.79   20.10
   5  -1 -12   35.10   18.80
   5   1 -11  -16.50   14.50
   5  -1 -11   28.50   16.30
   5   1 -10   19.70   15.30
   5  -1 -10   46.40   16.90
   5   1  -9    8.80   14.00
   5  -1  -9   -5.80   11.90
   5  -1  -9   -6.70    8.80
   5   1  -8   22.90    8.50
   5   1  -8   17.30   11.80
   5  -1  -8    3.30    9.70
   5  -1  -8    0.00   10.40
   5   1  -7  260.17   15.90
   5   1  -7  255.17   20.60
   5  -1  -7  253.37   18.10
   5  -1  -7  273.87   21.10
   5   1  -6  166.68   15.80
   5   1  -6  182.88   13.80
   5  -1  -6  189.98   16.00
   5  -1  -6  180.58   15.10
  -5  -1   6  204.88   14.20
   5   1  -5   97.59   12.20
   5   1  -5   95.09   10.60
   5  -1  -5   89.39   11.40
  -5  -1   5   73.49    8.40
   5  -1  -5   89.99   11.30
   5   1  -4  124.49   11.50
   5   1  -4  119.49   11.90
   5  -1  -4  155.88   11.60
  -5  -1   4  132.09   10.80
   5  -1  -4  128.89   12.50
   5   1  -3  266.67   15.60
  -5   1   3  242.48   10.70
   5   1  -3  242.18   14.80
  -5  -1   3  269.77   13.00
   5  -1  -3  260.97   12.80
   5  -1  -3  236.38   16.90
   5   1  -2  420.76   18.90
  -5   1   2  399.46   13.70
   5  -1  -2  413.16   19.10
  -5  -1   2  395.06   15.60
   5  -1  -2  402.96   15.10
  -5   1   1  317.07   11.10
   5   1  -1  324.47   16.40
   5  -1  -1  326.67   16.90
  -5  -1   1  318.77   13.50
  -5   1   0    0.60    3.90
   5   1   0   -1.70    6.90
  -5  -1   0   -4.10    5.30
   5  -1   0   14.90    7.60
  -5   1  -1   87.09    8.00
   5   1   1   80.09    9.60
   5  -1   1   59.39    8.70
  -5  -1  -1   82.59    9.00
   5   1   2  360.06   17.00
  -5   1  -2  387.36   17.40
  -5  -1  -2  372.56   18.60
   5  -1   2  376.16   16.90
  -5   1  -3   10.00    8.00
   5   1   3    6.20    6.40
  -5  -1  -3   22.70    9.90
   5  -1   3   10.90    6.70
  -5   1  -4   25.60    9.60
   5   1   4    8.40    6.90
  -5  -1  -4   17.00    9.70
   5  -1   4   12.80    6.40
  -5   1  -5   -7.70    9.70
   5   1   5    2.50    7.30
   5  -1   5    4.50    5.60
  -5  -1  -5   13.20   10.20
  -5   1  -6    1.60   10.60
   5   1   6    2.70    6.60
   5  -1   6   -1.70    5.00
  -5  -1  -6   -2.40   10.60
   5   1   7   15.20    7.30
  -5   1  -7    6.70   11.10
  -5  -1  -7   17.40   12.40
  -5   1  -8   84.69   16.30
  -5  -1  -8   86.59   17.00
  -5   1  -9   -0.40   13.00
  -5  -1  -9   -1.90   15.70
  -5   1 -10   28.00   16.30
  -5  -1 -10   28.10   19.60
  -5   1 -11   -3.90   16.10
  -5  -1 -11   26.30   17.90
  -5   1 -12   -0.40   18.30
  -5  -1 -12    4.60   18.60
   5   2 -13   -5.60   21.00
   5  -2 -13   32.10   21.70
   5   2 -12   -5.40   17.50
   5  -2 -12  -19.80   18.10
   5   2 -11   21.10   16.60
   5  -2 -11    8.40   17.30
   5   2 -10   11.20   14.70
   5  -2 -10   18.20   16.00
   5   2  -9   21.50   13.80
   5  -2  -9   31.20   11.70
   5  -2  -9   47.90   15.40
   5   2  -8  209.08   20.60
   5   2  -8  225.28   17.90
   5  -2  -8  252.27   20.90
   5  -2  -8  243.08   19.90
   5   2  -7   14.50   10.30
   5   2  -7   26.10    8.10
  -5  -2   7    8.40    7.50
   5  -2  -7    9.90   10.60
   5  -2  -7    2.60   10.20
   5   2  -6  669.93   32.00
   5   2  -6  749.73   27.40
   5  -2  -6  717.63   30.70
   5  -2  -6  742.63   29.50
  -5  -2   6  694.13   27.40
   5   2  -5 1007.40   37.00
   5   2  -5  971.30   33.40
   5  -2  -5  979.30   36.70
   5  -2  -5  956.50   33.60
  -5  -2   5  984.10   33.70
   5   2  -4   23.70    7.70
   5   2  -4   24.70    8.90
   5  -2  -4   18.00    9.30
   5  -2  -4    9.00    6.60
  -5  -2   4   12.50    6.20
   5   2  -3  170.58   12.60
   5   2  -3  154.58   12.80
   5  -2  -3  142.09   13.70
  -5  -2   3  175.28   11.20
   5  -2  -3  163.98   10.10
   5   2  -2  475.85   20.10
  -5  -2   2  476.45   18.40
   5  -2  -2  444.46   21.40
   5  -2  -2  462.55   15.10
   5   2  -1  205.68   14.10
  -5   2   1  211.78    6.50
   5  -2  -1  197.98    7.20
  -5  -2   1  211.88   12.00
   5  -2  -1  206.38    7.60
   5  -2  -1  216.48   16.20
  -5   2   0  169.08    7.10
   5   2   0  151.18   12.60
   5  -2   0  190.38   15.00
  -5  -2   0  169.08   12.90
   5   2   1   78.99   10.50
  -5   2  -1   87.69    7.10
  -5  -2  -1   70.09    9.30
   5  -2   1   83.69    9.80
   5   2   2 1562.74   49.30
  -5   2  -2 1548.65   47.00
  -5  -2  -2 1558.54   49.80
   5  -2   2 1611.84   48.10
   5   2   3   59.29   10.10
  -5   2  -3   58.29    9.10
  -5  -2  -3   67.99   10.90
  -5  -2  -3   49.70   10.70
   5  -2   3   55.79    8.70
  -5   2  -4  112.09   11.90
   5   2   4  129.89   12.60
  -5  -2  -4  131.29   13.00
   5  -2   4  120.49   10.00
  -5  -2  -4  125.99   14.20
   5   2   5   36.70    9.00
  -5   2  -5   44.70   10.10
  -5  -2  -5   36.20   11.70
  -5  -2  -5   35.60    9.80
   5  -2   5   44.40    6.90
  -5   2  -6   51.29   12.80
   5   2   6   49.80    9.80
  -5  -2  -6   40.70   12.70
   5  -2   6   37.40    8.70
  -5  -2  -6   54.19   10.70
   5   2   7   16.20    8.20
  -5   2  -7   38.90   12.60
  -5  -2  -7   27.10   13.10
  -5   2  -8   23.10   14.70
  -5  -2  -8   13.50   13.50
  -5   2  -9   58.09   16.30
  -5  -2  -9   55.39   19.40
  -5   2 -10    7.00   14.60
  -5  -2 -10  -15.40   15.40
  -5   2 -11   10.80   18.80
  -5  -2 -11   11.00   19.10
  -5   2 -12  -28.90   17.40
  -5  -2 -12   16.20   19.70
   5   3 -13   17.70   22.40
   5  -3 -13   19.10   18.90
   5   3 -12   17.00   19.00
   5  -3 -12   -9.20   18.70
   5   3 -11   11.10   16.40
   5  -3 -11  -23.80   16.60
   5   3 -10   18.60   14.70
   5  -3 -10   -2.90   13.10
   5  -3 -10   26.20   13.00
   5   3  -9   -5.80   12.60
   5  -3  -9   -0.10   11.30
   5  -3  -9    6.00   11.80
   5   3  -8   -0.70   11.60
   5  -3  -8   23.20   11.90
   5  -3  -8    8.00   11.40
  -5  -3   8    3.50    8.40
   5   3  -7  117.79   15.80
   5   3  -7  117.09   11.60
  -5  -3   7  123.19   12.70
   5  -3  -7  140.69   16.90
   5  -3  -7  100.19   13.70
   5   3  -6   49.80    8.90
   5   3  -6   20.60   11.80
   5  -3  -6   39.00    9.60
  -5  -3   6   30.40    8.80
   5  -3  -6   55.99   12.10
   5   3  -5   14.70    7.20
   5   3  -5   -0.30    8.20
  -5  -3   5   -1.10    6.60
   5  -3  -5    0.90   10.80
   5  -3  -5    3.20    7.40
   5   3  -4  269.87   18.00
   5   3  -4  222.78   14.50
   5  -3  -4  255.87   13.30
   5  -3  -4  226.08   18.30
  -5  -3   4  258.77   15.40
   5   3  -3  530.45   23.40
   5   3  -3  494.75   21.50
   5  -3  -3  504.95   17.10
  -5  -3   3  463.45   20.10
   5  -3  -3  480.65   24.50
   5   3  -2  230.68   15.40
  -5  -3   2  259.37   14.30
   5  -3  -2  261.47   18.00
   5   3  -1   19.80    8.30
  -5  -3   1    8.60    7.00
   5  -3  -1   11.60    9.30
  -5   3   0    3.30    1.40
   5   3   0   13.00    8.20
  -5   3   0    4.80    2.10
   5  -3   0   15.70    9.90
  -5  -3   0   -0.20    6.50
  -5  -3   0   -4.10    8.70
   5   3   1  152.08   14.20
  -5   3  -1  124.89    8.60
   5  -3   1  108.99   11.90
  -5  -3  -1  160.88   15.60
  -5  -3  -1  118.49   11.70
  -5   3  -2  133.29   10.70
   5   3   2  147.19   14.40
  -5  -3  -2  133.89   13.50
   5  -3   2  136.39   12.60
  -5  -3  -2  121.09   14.80
  -5   3  -3   11.20    6.80
   5   3   3   12.60    8.40
   5  -3   3    3.70    7.70
  -5  -3  -3    3.20    9.20
  -5  -3  -3   13.90    9.20
  -5   3  -4  511.25   22.90
   5   3   4  486.75   24.00
  -5  -3  -4  498.65   25.70
  -5  -3  -4  482.15   25.50
   5  -3   4  475.15   20.20
  -5   3  -5   12.10    9.00
   5   3   5    5.00    8.80
  -5  -3  -5   -2.60    9.80
   5  -3   5    5.10    6.20
  -5  -3  -5   10.50   10.20
  -5   3  -6   -0.90    9.90
   5   3   6   -4.10    8.80
  -5  -3  -6    7.80   11.30
  -5  -3  -6   18.00   10.70
  -5   3  -7   -3.10   10.10
   5   3   7   11.70    9.60
  -5  -3  -7   10.90   14.60
  -5  -3  -7  -11.10    9.30
   5   3   8   -0.40    9.50
  -5   3  -8   -6.50   11.30
  -5  -3  -8   19.90   14.40
  -5   3  -9   12.00   15.40
  -5  -3  -9    0.80   16.90
  -5   3 -10    4.30   15.30
  -5  -3 -10  -20.30   15.20
  -5   3 -11  -18.70   14.50
  -5  -3 -11   -8.90   19.80
  -5   3 -12   49.70   19.50
  -5  -3 -12  -23.40   19.70
   5   4 -13   -2.90   18.80
   5  -4 -13  -41.20   18.50
   5   4 -12  -30.80   15.20
   5  -4 -12   10.00   18.80
   5   4 -11   -9.50   17.90
   5  -4 -11   17.60   17.20
   5   4 -10   -4.40   13.80
   5  -4 -10    7.30   12.00
   5  -4 -10  -16.00   13.50
   5   4  -9   19.60   14.40
   5  -4  -9    4.00   12.90
   5  -4  -9    5.90   12.10
   5   4  -8  432.76   28.60
  -5  -4   8  379.66   22.50
   5  -4  -8  369.96   24.70
   5  -4  -8  402.86   26.30
   5   4  -7  177.68   18.70
   5   4  -7  129.49   12.20
   5  -4  -7  151.98   15.30
  -5  -4   7  172.48   15.30
   5  -4  -7  174.88   18.70
   5   4  -6  196.38   18.50
   5   4  -6  191.08   14.40
   5  -4  -6  177.18   14.20
   5  -4  -6  187.98   18.70
  -5  -4   6  173.18   14.60
   5   4  -5   71.89   12.70
   5   4  -5   80.49   10.80
  -5  -4   5   66.59    9.70
   5  -4  -5   76.59    9.30
   5  -4  -5   81.29   14.20
   5   4  -4   38.80    9.50
   5   4  -4   20.30   10.80
   5  -4  -4    9.40    5.40
   5  -4  -4   21.20   11.50
  -5  -4   4    5.30    7.20
   5   4  -3 1386.96   47.10
   5   4  -3 1384.46   45.70
   5  -4  -3 1348.47   38.80
  -5  -4   3 1348.47   43.90
   5  -4  -3 1340.37   48.00
   5   4  -2  768.22   30.10
  -5  -4   2  781.02   31.80
   5  -4  -2  747.03   32.10
  -5  -4   2  778.22   28.90
   5   4  -1  969.80   36.20
  -5  -4   1 1007.30   38.00
   5  -4  -1  943.91   37.20
  -5  -4   1 1057.79   34.70
  -5   4   0  457.25   14.00
   5   4   0  449.95   23.90
  -5  -4   0  496.25   26.50
  -5  -4   0  470.75   21.10
   5  -4   0  467.95   23.60
  -5   4  -1  323.07   13.00
   5   4   1  321.97   19.60
   5  -4   1  350.96   20.80
  -5  -4  -1  313.57   18.20
  -5  -4  -1  309.07   21.20
   5   4   2 1107.79   41.60
  -5   4  -2 1144.89   36.00
  -5  -4  -2 1147.69   40.60
   5  -4   2 1201.78   40.40
  -5  -4  -2 1117.79   42.70
   5   4   3   98.89   13.80
  -5   4  -3   98.09   10.20
   5  -4   3   79.79   11.50
  -5  -4  -3   94.89   12.60
  -5  -4  -3   95.39   14.50
   5   4   4   90.19   13.00
  -5   4  -4   92.29   11.10
  -5  -4  -4   71.29   13.50
  -5  -4  -4   72.59   13.10
   5  -4   4   78.19   10.40
   5   4   5    8.20    9.80
  -5   4  -5   17.70    9.40
  -5  -4  -5    7.40   12.30
  -5  -4  -5   16.50   12.20
   5  -4   5    2.70    7.20
   5   4   6   90.49   14.80
  -5   4  -6   94.29   14.20
  -5  -4  -6   56.59   14.90
  -5  -4  -6   67.39   14.30
  -5   4  -7   43.40   12.60
   5   4   7   39.30   12.20
  -5  -4  -7   24.30   14.40
  -5  -4  -7   12.60   12.50
  -5   4  -8   10.60   13.60
   5   4   8  -17.80    9.50
  -5  -4  -8  -17.30   14.10
  -5  -4  -8  -14.40   11.70
  -5   4  -9   47.20   16.10
  -5  -4  -9   24.00   17.30
  -5   4 -10   11.90   15.30
  -5  -4 -10   -9.70   16.00
  -5   4 -11  -14.90   16.90
  -5  -4 -11    8.60   18.90
   5   5 -12   25.00   18.30
   5   5 -11    9.40   16.30
   5   5 -10   75.79   18.90
   5  -5 -10   65.19   18.30
   5   5  -9   24.90   15.40
  -5  -5   9   15.70   11.20
   5  -5  -9    3.90   13.70
   5  -5  -9   25.90   18.80
   5   5  -8  366.86   29.00
   5  -5  -8  379.36   25.10
   5  -5  -8  382.36   29.90
  -5  -5   8  390.36   23.70
   5   5  -7  116.19   18.80
   5  -5  -7   99.39   13.20
  -5  -5   7  120.79   14.60
   5  -5  -7  145.19   20.70
   5   5  -6   30.00    9.20
   5   5  -6   58.79   13.60
  -5  -5   6   52.99   10.30
   5  -5  -6   51.69    9.80
   5  -5  -6   60.49   16.10
   5   5  -5   -6.20    7.40
   5   5  -5    7.00   11.40
   5  -5  -5   -1.60   11.80
   5  -5  -5    4.00    6.20
  -5  -5   5    0.60    8.00
   5   5  -4    7.60    9.20
   5   5  -4   -1.50    9.20
   5  -5  -4   -6.30    4.60
   5  -5  -4    3.40   11.00
  -5  -5   4   -2.60    6.50
   5   5  -3   -7.00    7.80
   5   5  -3   -6.40    8.10
  -5  -5   3   -4.60    9.80
   5  -5  -3    1.40    3.30
   5  -5  -3    1.60   10.80
  -5  -5   3    5.30    6.80
   5   5  -2   89.09   13.20
  -5  -5   2   86.79   10.60
   5  -5  -2   77.69    4.80
   5  -5  -2   90.29   14.70
  -5  -5   2   77.29   15.10
   5   5  -1   32.20   11.60
  -5  -5   1   10.50   12.50
  -5  -5   1   23.20    7.60
   5  -5  -1   28.40   12.70
   5   5   0  100.09   13.70
   5  -5   0  113.29   15.60
  -5  -5   0  119.49   12.80
  -5  -5   0  112.89   16.10
   5   5   1    0.40    9.20
  -5   5  -1  -11.60    4.60
   5  -5   1  -13.00   10.20
  -5  -5  -1    2.60   10.80
  -5  -5  -1   -0.60    7.90
   5   5   2   11.00    9.60
  -5   5  -2   -1.20    5.80
   5  -5   2   -0.60    9.00
  -5  -5  -2    8.10    8.70
  -5  -5  -2   -8.60   11.00
  -5   5  -3   -8.10    6.40
   5   5   3    2.70   10.00
   5  -5   3   -5.60    9.10
  -5  -5  -3   -6.70    9.00
  -5  -5  -3  -10.20   10.90
  -5   5  -4    9.00    8.00
   5   5   4   18.30   11.60
   5  -5   4   14.60    9.20
  -5  -5  -4    8.40   11.40
  -5  -5  -4   -5.30   11.40
  -5   5  -5   64.79   11.80
   5   5   5  103.79   16.10
  -5  -5  -5   64.59   14.10
  -5  -5  -5   82.29   15.80
  -5   5  -6   50.09   12.60
   5   5   6   56.89   13.50
  -5  -5  -6   49.99   15.10
  -5  -5  -6   52.19   14.40
   5   5   7   -0.20   12.50
  -5   5  -7    0.80   12.00
  -5  -5  -7  -15.60   13.80
  -5  -5  -7  -12.90   12.00
  -5   5  -8   10.10   14.00
   5   5   8  -16.50   10.20
  -5  -5  -8  -21.70   16.40
  -5  -5  -8   21.50   15.60
   5   5   9    0.10   13.00
  -5   5  -9   24.20   16.50
  -5  -5  -9   29.40   18.00
  -5   5 -10   -1.90   16.70
  -5  -5 -10  -27.50   18.90
  -5   5 -11   -1.60   18.30
  -5  -5 -11    7.90   19.00
   5   6 -11   76.19   21.90
   5  -6 -11  119.69   22.50
   5   6 -10    0.90   17.90
   5  -6 -10   33.30   16.10
   5   6  -9   26.50   16.50
  -5  -6   9   10.10   11.50
   5  -6  -9    1.80   14.90
   5   6  -8  -17.70   14.80
  -5  -6   8   41.10   13.70
   5  -6  -8   19.90   15.10
   5   6  -7   17.30   13.60
   5  -6  -7    6.60   14.70
  -5  -6   7   21.50   10.80
   5   6  -6  178.48   16.30
   5   6  -6  190.68   21.20
   5  -6  -6  247.18   23.90
  -5  -6   6  169.88   16.50
   5   6  -5   21.10   12.60
   5   6  -5   22.40   10.30
   5  -6  -5   -4.90   12.40
  -5  -6   5    0.70    8.50
   5   6  -4  151.68   16.40
   5   6  -4  164.48   19.10
  -5  -6   4  184.68   16.40
   5  -6  -4  176.98   20.60
  -5  -6   4  210.08   20.70
   5   6  -3   59.59   12.10
   5   6  -3   50.79   12.40
  -5  -6   3   40.00   13.90
  -5  -6   3   40.60    9.70
   5  -6  -3   42.40   14.20
   5   6  -2   91.89   14.20
  -5  -6   2  106.79   18.00
  -5  -6   2  103.69   12.20
   5  -6  -2   59.79   15.10
   5   6  -1    3.20   10.40
   5  -6  -1  -10.40   11.30
  -5  -6   1   -4.40    7.70
  -5  -6   1    4.30   12.20
   5   6   0    9.60   10.50
   5  -6   0   16.80   13.30
  -5  -6   0   18.00    9.10
  -5  -6   0    9.90   12.40
   5   6   1  -10.40    9.80
  -5  -6  -1   -8.20   11.20
  -5  -6  -1   -5.00    8.30
   5  -6   1   23.80   12.90
   5   6   2    8.50   11.30
   5  -6   2   11.30   11.70
  -5  -6  -2    4.30   10.50
  -5  -6  -2    7.90   12.60
   5   6   3   32.30   12.50
  -5  -6  -3   25.50   15.60
   5  -6   3   35.00   12.30
  -5  -6  -3   33.00   12.00
   5   6   4  339.47   24.40
  -5  -6  -4  297.27   23.50
   5  -6   4  271.77   21.40
  -5  -6  -4  328.27   27.30
   5   6   5   10.00   12.20
  -5  -6  -5    9.30   12.80
  -5  -6  -5   42.20   15.40
   5   6   6   85.49   17.90
  -5  -6  -6   89.69   18.50
  -5  -6  -6   87.99   17.30
   5   6   7    6.70   13.70
  -5  -6  -7    9.20   15.10
  -5  -6  -7   -8.10   15.60
   5   6   8   28.20   15.70
  -5  -6  -8   47.70   18.10
  -5  -6  -8   63.89   19.00
   5   6   9    1.50   14.10
  -5  -6  -9  -22.20   19.10
  -5  -6  -9    5.00   17.60
  -5  -6 -10   47.20   23.30
   5   7 -10  -10.90   18.20
   5  -7 -10   -1.30   18.70
   5   7  -9   -7.70   14.90
   5  -7  -9   28.60   20.00
  -5  -7   9  -16.50   11.50
   5   7  -8  -11.60   16.20
   5  -7  -8    4.20   17.50
  -5  -7   8   13.90   13.30
   5   7  -7    6.50   14.40
   5  -7  -7    4.70   15.70
  -5  -7   7    8.50   10.90
   5   7  -6   -2.60   14.90
  -5  -7   6    4.10   11.80
   5  -7  -6    8.00   15.60
   5   7  -5  187.58   18.80
   5   7  -5  139.69   19.90
   5  -7  -5  186.38   22.90
  -5  -7   5  169.28   17.00
   5   7  -4   11.10   12.70
   5   7  -4   15.30   13.10
   5  -7  -4    9.80   14.80
  -5  -7   4   12.10    9.90
  -5  -7   4  -13.90   13.70
   5   7  -3   16.10   11.40
   5   7  -3   -5.50   10.80
  -5  -7   3   -3.10    9.10
   5  -7  -3    1.60   15.00
  -5  -7   3   -3.70   13.20
   5   7  -2    7.00   11.50
   5  -7  -2   34.90   15.90
  -5  -7   2    3.60   14.30
  -5  -7   2   17.00   10.50
   5   7  -1   -4.80   11.50
   5  -7  -1   -5.50   14.30
  -5  -7   1   -0.90    8.80
  -5  -7   1   -1.10   13.50
   5   7   0    2.60   12.00
  -5  -7   0   28.40   15.20
   5  -7   0   34.30   16.10
  -5  -7   0   41.00   11.20
   5   7   1   28.10   13.60
  -5  -7  -1   49.99   12.30
   5  -7   1   48.10   15.90
  -5  -7  -1   69.99   18.40
   5   7   2  118.89   17.80
  -5  -7  -2   76.39   13.90
   5  -7   2   94.29   16.90
  -5  -7  -2   68.99   18.50
   5   7   3   45.90   14.90
   5  -7   3   20.70   13.30
  -5  -7  -3    8.60   15.20
  -5  -7  -3   36.80   13.10
   5   7   4   15.80   15.20
  -5  -7  -4   11.40   17.70
  -5  -7  -4   15.80   12.90
   5  -7   4  -13.20   10.90
   5   7   5   48.00   16.70
  -5  -7  -5   45.80   15.50
  -5  -7  -5   33.80   17.80
   5   7   6   65.99   16.90
  -5  -7  -6   43.30   18.50
  -5  -7  -6   52.39   18.60
   5   7   7   15.40   16.10
  -5  -7  -7   31.00   18.80
  -5  -7  -7   46.80   18.00
   5   7   8    7.50   14.80
  -5  -7  -8   -1.10   15.90
  -5  -7  -8   -6.50   16.10
   5   7   9   14.90   14.20
  -5  -7  -9   -2.70   19.20
  -5  -7  -9    8.40   17.90
   5   8  -9   39.20   19.80
   5  -8  -9   69.19   21.10
  -5  -8   9   65.29   16.70
   5   8  -8   56.79   21.30
  -5  -8   8   69.79   16.00
   5  -8  -8   71.19   20.90
   5   8  -7   58.09   19.70
  -5  -8   7  103.99   17.90
   5  -8  -7   99.69   22.00
   5   8  -6   15.90   15.40
   5  -8  -6   39.80   18.80
  -5  -8   6   28.90   13.40
   5   8  -5    1.60   15.80
   5   8  -5   36.20   13.70
  -5  -8   5   54.29   14.60
   5  -8  -5   19.40   17.10
  -5  -8   5   26.20   17.10
   5   8  -4   80.69   15.30
   5   8  -4   83.69   18.10
   5  -8  -4   66.69   21.00
  -5  -8   4   71.69   17.40
  -5  -8   4   84.89   14.30
   5   8  -3   -1.40   13.90
   5   8  -3    1.70   11.90
  -5  -8   3  -14.70   11.20
  -5  -8   3  -10.50   14.60
   5  -8  -3  -18.40   14.80
   5   8  -2   28.70   13.40
   5   8  -2   24.70   15.70
   5  -8  -2   19.00   16.10
  -5  -8   2   25.20   12.50
  -5  -8   2    8.40   17.30
   5   8  -1   12.80   13.60
   5  -8  -1    3.80   16.20
  -5  -8   1   -4.70   10.10
  -5  -8   1   14.00   16.00
   5   8   0   12.20   15.20
  -5  -8   0  -21.70   16.00
  -5  -8   0    4.30   10.60
   5  -8   0   14.40   16.60
   5   8   1    6.50   13.10
   5  -8   1  -19.30   14.70
  -5  -8  -1   -6.80   15.10
  -5  -8  -1   -0.30   12.00
   5   8   2  385.76   29.40
  -5  -8  -2  391.36   26.90
   5  -8   2  362.56   29.50
  -5  -8  -2  416.96   34.90
   5   8   3  443.36   31.60
  -5  -8  -3  393.96   33.10
  -5  -8  -3  507.45   29.90
   5  -8   3  377.96   29.00
   5   8   4   13.20   16.40
  -5  -8  -4    4.00   13.30
  -5  -8  -4   -0.80   18.50
   5   8   5   -8.90   15.80
  -5  -8  -5   -8.30   17.30
  -5  -8  -5   -2.20   13.30
   5   8   6  -26.20   14.50
  -5  -8  -6   23.50   17.50
  -5  -8  -6    4.50   17.10
   5   8   7   10.60   17.30
  -5  -8  -7   11.00   18.60
  -5  -8  -7  -19.70   17.10
   5   8   8    9.40   18.00
  -5  -8  -8  -21.70   17.70
  -5  -8  -8   16.10   20.90
   5   9  -8   15.00   20.40
   5   9  -7    0.50   15.90
  -5  -9   7    7.60   13.00
   5  -9  -7  -26.60   18.80
   5   9  -6   24.40   18.80
   5  -9  -6   -2.20   17.70
  -5  -9   6   29.60   14.90
   5   9  -5   20.50   18.30
   5  -9  -5   13.10   18.80
  -5  -9   5   18.90   18.10
  -5  -9   5   40.40   15.10
   5   9  -4   35.70   18.30
   5   9  -4   51.89   16.70
  -5  -9   4   72.49   15.90
  -5  -9   4   29.60   19.70
   5  -9  -4   22.60   20.80
   5   9  -3   59.99   17.80
   5   9  -3   31.00   16.60
   5  -9  -3   25.40   20.50
  -5  -9   3   37.50   14.60
  -5  -9   3   40.70   20.80
   5   9  -2   30.60   14.20
   5   9  -2   31.80   15.60
  -5  -9   2   28.40   13.00
  -5  -9   2   10.00   17.70
   5  -9  -2   26.40   19.60
   5   9  -1   47.40   18.70
  -5  -9   1   72.89   22.60
  -5  -9   1   35.30   14.10
   5  -9  -1   50.69   18.80
   5   9   0   13.30   15.10
  -5  -9   0  -25.60   12.10
   5  -9   0   25.90   16.20
  -5  -9   0   16.60   18.20
   5   9   1   25.20   17.80
  -5  -9  -1   41.90   14.60
   5  -9   1   43.10   16.80
  -5  -9  -1   34.60   19.30
   5   9   2    6.10   16.00
   5  -9   2   16.10   15.00
  -5  -9  -2  -10.90   17.60
  -5  -9  -2   19.10   14.20
   5   9   3  -11.60   14.10
  -5  -9  -3   12.20   12.70
   5  -9   3   11.50   15.60
  -5  -9  -3  -10.00   16.70
   5   9   4   11.70   16.70
  -5  -9  -4    7.90   13.60
  -5  -9  -4    1.70   18.40
   5   9   5  -13.70   15.60
  -5  -9  -5  -14.60   18.40
  -5  -9  -5   -3.00   14.20
   5   9   6  -21.00   15.10
  -5  -9  -6  -37.90   18.90
  -5  -9  -6   25.40   17.40
   5  10  -5  -14.70   14.80
   5 -10  -5    0.50   19.20
  -5 -10   5    0.80   12.80
   5  10  -4   13.00   16.90
   5  10  -4   13.60   17.20
  -5 -10   4   17.10   13.30
   5 -10  -4   41.30   22.70
  -5 -10   4  -60.09   16.90
   5  10  -3   49.99   18.50
   5  10  -3   32.90   16.80
   5 -10  -3    3.30   20.70
  -5 -10   3   24.30   14.60
  -5 -10   3  -23.30   17.30
   5  10  -2   67.69   18.80
   5  10  -2   58.79   19.50
   5 -10  -2   72.69   20.80
  -5 -10   2   35.70   15.40
  -5 -10   2   57.99   22.80
   5  10  -1    4.70   15.70
   5  10  -1    7.00   14.50
  -5 -10   1    0.80   19.30
  -5 -10   1    3.10   13.40
   5 -10  -1    6.20   17.00
   5  10   0   24.00   19.80
   5 -10   0   53.29   19.60
  -5 -10   0   23.50   13.80
  -5 -10   0   66.19   24.10
   5  10   1   22.80   16.70
  -5 -10  -1   63.19   23.80
   5 -10   1   28.10   20.10
  -5 -10  -1   11.00   12.90
   5  10   2  -34.60   16.30
  -5 -10  -2    6.00   21.60
   5 -10   2   -2.20   15.60
  -5 -10  -2    2.90   13.70
   5  10   3   46.80   19.60
  -5 -10  -3   41.10   16.40
  -5 -10  -3   64.09   23.30
   5  10   4    5.80   18.10
  -5 -10  -4   15.50   15.80
  -5 -10  -4   -2.60   20.30
   6   0 -14   75.79   23.20
   6   0 -13  -30.40   20.70
   6   0 -12   60.39   21.80
   6   0 -11    8.00   18.30
   6   0 -10  127.19   20.00
   6   0  -9   -5.40    9.10
   6   0  -9   -0.70   12.00
   6   0  -8  362.46   24.70
   6   0  -8  416.96   22.50
   6   0  -7   -7.40   10.40
   6   0  -7    2.10    8.70
   6   0  -6   51.79   11.70
   6   0  -5    7.70    8.10
  -6   0   5   -5.40    4.70
   6   0  -5    7.30    8.90
   6   0  -4    3.20    8.90
   6   0  -4   11.30    7.90
  -6   0   4    0.30    4.60
  -6   0   3   -6.50    4.40
   6   0  -3    3.20    8.60
   6   0  -3    6.30    6.10
  -6   0   2  195.28   10.10
   6   0  -2  173.18   14.30
   6   0  -1    0.20    7.80
  -6   0   1   -2.80    4.00
   6   0   0   12.70    8.20
  -6   0   0    7.00    5.30
   6   0   1    3.40    7.50
  -6   0  -1   -0.10    6.20
   6   0   2  655.33   25.10
  -6   0  -2  649.34   25.90
  -6   0  -3   -3.20    7.80
   6   0   3   -5.30    7.10
  -6   0  -4 1940.91   61.69
   6   0   4 1890.61   56.99
  -6   0  -5   -1.90    9.30
   6   0   5   -9.20    6.20
  -6   0  -6  117.09   15.70
   6   0   6  152.98   11.80
  -6   0  -7  -10.90   12.60
  -6   0  -8  580.64   33.80
  -6   0  -9   29.30   15.20
  -6   0 -10   21.70   18.60
  -6   0 -11  -15.50   15.90
  -6   0 -12   26.60   20.10
   6   1 -14  -21.70   19.30
   6  -1 -14  -59.69   19.60
   6   1 -13   29.30   21.00
   6  -1 -13   21.70   19.60
   6   1 -12   -2.00   18.30
   6  -1 -12  -21.80   17.90
   6   1 -11   24.50   19.20
   6  -1 -11    5.40   16.20
   6   1 -10   78.99   18.00
   6  -1 -10   59.49   16.40
   6   1  -9    9.50   15.00
   6  -1  -9    7.70   11.30
   6  -1  -9    3.80   12.00
   6   1  -8   45.20   13.30
   6   1  -8   35.40   10.30
   6  -1  -8   36.20   13.30
   6  -1  -8   49.40   11.30
   6   1  -7   21.20   10.80
   6   1  -7    1.80    8.60
   6  -1  -7   16.60   11.30
   6  -1  -7   19.70    9.30
   6   1  -6   13.70    8.70
   6   1  -6  -13.70    9.70
  -6  -1   6    3.50    6.20
   6  -1  -6    3.40    8.20
   6  -1  -6   -2.10    9.40
   6   1  -5    1.90    8.40
   6   1  -5   -5.20    7.90
  -6  -1   5    7.70    6.30
   6  -1  -5   -4.30    7.60
   6  -1  -5   -7.90    9.00
   6   1  -4   76.49   10.60
   6   1  -4   84.59   11.50
  -6   1   4   72.29    6.60
  -6  -1   4   74.69    8.60
   6  -1  -4   72.19    9.10
   6  -1  -4   83.59   12.60
  -6   1   3   13.40    4.10
   6   1  -3    6.40    7.80
   6   1  -3   13.50    7.70
   6  -1  -3   -3.20    7.90
   6  -1  -3   11.80    6.10
  -6  -1   3   11.70    5.80
   6   1  -2   60.99    9.70
  -6   1   2   63.89    5.30
   6  -1  -2   76.49    7.00
  -6  -1   2   73.49    7.20
   6  -1  -2   64.09   10.30
  -6   1   1   45.90    4.60
   6   1  -1   23.90    8.60
  -6  -1   1   42.00    6.30
   6  -1  -1   28.80    9.00
  -6   1   0    4.40    4.10
   6   1   0   -3.70    7.70
  -6  -1   0    2.60    5.40
   6  -1   0    4.50    8.00
  -6   1  -1  368.06   16.20
   6   1   1  381.66   18.50
   6  -1   1  340.87   18.40
  -6  -1  -1  363.86   17.40
   6   1   2  126.19   12.40
  -6   1  -2  114.09   10.50
  -6  -1  -2  115.69   12.10
   6  -1   2  120.79   11.30
  -6   1  -3   23.50    8.80
   6   1   3   23.60    8.60
   6  -1   3   29.90    7.80
  -6  -1  -3   21.00    9.00
   6   1   4    7.60    7.70
  -6   1  -4    4.60    8.30
   6  -1   4    2.90    6.90
  -6  -1  -4   -2.20    9.10
  -6   1  -5  -13.70    8.40
   6   1   5   -4.50    7.30
  -6  -1  -5    1.60    9.40
   6  -1   5    3.10    6.20
  -6   1  -6   19.70   12.30
   6   1   6   18.40    8.00
  -6  -1  -6   39.60   13.70
   6  -1   6   29.30    6.90
  -6   1  -7   22.40   14.20
   6   1   7   60.59    9.80
  -6  -1  -7   58.49   15.10
  -6   1  -8   23.30   13.80
  -6  -1  -8   19.20   15.50
  -6   1  -9   12.30   14.90
  -6  -1  -9    6.50   15.30
  -6   1 -10   -4.90   17.40
  -6  -1 -10  -10.10   17.10
  -6   1 -11   10.10   16.70
  -6  -1 -11   13.40   19.90
  -6   1 -12  -23.90   16.60
  -6  -1 -12   35.10   20.70
   6   2 -13   31.30   23.70
   6  -2 -13   84.49   24.00
   6   2 -12    6.00   18.40
   6  -2 -12  -28.10   17.10
   6   2 -11   41.40   18.10
   6  -2 -11    6.00   17.10
   6   2 -10   32.20   16.90
   6  -2 -10   34.60   15.50
   6  -2 -10   29.50   14.20
   6   2  -9   24.20   14.20
   6  -2  -9   -4.10   10.80
   6  -2  -9   17.10   13.70
   6   2  -8  256.77   22.70
   6   2  -8  303.47   18.10
   6  -2  -8  279.67   22.70
   6  -2  -8  294.97   22.40
   6   2  -7  366.16   20.10
   6   2  -7  397.96   26.00
  -6  -2   7  354.16   19.40
   6  -2  -7  368.46   23.90
   6  -2  -7  353.16   22.50
   6   2  -6   54.39   10.10
   6   2  -6   61.49   12.30
   6  -2  -6   28.20   11.50
  -6  -2   6   46.90    8.50
   6  -2  -6   59.29   10.70
   6   2  -5  495.45   22.40
   6   2  -5  534.45   25.70
   6  -2  -5  548.35   25.50
  -6  -2   5  559.84   22.10
   6  -2  -5  508.35   22.50
   6   2  -4  328.67   19.40
   6   2  -4  307.47   16.90
   6  -2  -4  352.76   20.00
  -6  -2   4  287.47   16.10
   6  -2  -4  318.67   15.70
   6   2  -3 1091.69   38.80
   6   2  -3 1103.79   37.80
   6  -2  -3 1147.69   33.90
  -6  -2   3 1159.68   36.20
   6  -2  -3 1076.19   39.30
  -6   2   2  967.70   27.50
   6   2  -2  979.00   34.30
   6  -2  -2  971.20   35.30
   6  -2  -2  985.80   28.50
  -6  -2   2  966.70   31.90
  -6   2   1  560.14   16.30
   6   2  -1  549.05   23.60
  -6  -2   1  564.24   21.20
   6  -2  -1  542.05   25.10
   6   2   0    8.70    8.30
  -6   2   0   -0.50    3.30
   6  -2   0    6.70    9.40
  -6  -2   0   -7.60    6.00
   6   2   1  121.19   13.30
  -6   2  -1  128.19    9.80
  -6  -2  -1  111.99   11.20
   6  -2   1  123.89   12.30
   6   2   2  103.89   11.80
  -6   2  -2  109.19   10.00
  -6  -2  -2   93.29   11.30
   6  -2   2  126.99   12.20
  -6   2  -3  575.14   23.90
   6   2   3  574.74   24.90
  -6  -2  -3  564.14   26.30
   6  -2   3  548.85   22.70
  -6   2  -4  267.87   17.50
   6   2   4  258.17   17.60
   6  -2   4  311.37   15.90
  -6  -2  -4  268.07   21.70
  -6   2  -5   19.40    9.20
   6   2   5   -2.80    8.20
  -6  -2  -5  -10.10    9.60
   6  -2   5    0.80    6.40
  -6   2  -6   -1.50    9.30
   6   2   6    1.50    8.20
  -6  -2  -6   18.40   12.10
  -6   2  -7   -6.30   12.10
   6   2   7    3.90    8.30
  -6  -2  -7   16.70   13.20
  -6   2  -8   11.60   13.30
  -6  -2  -8   24.50   16.30
  -6   2  -9  -22.00   12.20
  -6  -2  -9  -30.30   15.50
  -6   2 -10   -2.20   15.00
  -6  -2 -10   -1.30   16.20
  -6   2 -11  -19.80   15.20
  -6  -2 -11    0.30   17.10
  -6   2 -12   13.40   19.30
  -6  -2 -12   14.70   18.70
   6   3 -13   23.90   23.60
   6  -3 -13    4.60   20.10
   6   3 -12    1.80   18.60
   6  -3 -12   12.30   18.70
   6   3 -11   -6.90   16.60
   6  -3 -11   21.70   17.20
   6   3 -10   20.00   16.00
   6  -3 -10   28.70   13.70
   6  -3 -10   19.10   14.80
   6   3  -9   32.40   15.40
   6  -3  -9   47.10   14.70
   6  -3  -9   34.60   14.40
   6   3  -8   10.60   12.50
   6  -3  -8   -2.50   10.50
   6  -3  -8  -11.00   10.30
  -6  -3   8   -6.30    7.60
   6   3  -7   -1.10    8.10
   6   3  -7   -8.00   10.50
  -6  -3   7    3.70    7.60
   6  -3  -7   16.30   11.70
   6  -3  -7    9.40    9.60
   6   3  -6   35.30    8.90
   6   3  -6   38.60   12.70
   6  -3  -6   36.50    9.10
  -6  -3   6   46.70    9.00
   6  -3  -6   35.40   12.10
   6   3  -5    2.00    8.00
   6   3  -5   13.10    9.60
   6  -3  -5   -2.30    6.70
  -6  -3   5   -1.20    7.00
   6  -3  -5    8.80   10.60
   6   3  -4   30.80   10.90
   6   3  -4   53.69   10.60
   6  -3  -4   44.00   11.40
  -6  -3   4   42.20    7.60
   6  -3  -4   31.10    6.40
   6   3  -3  424.36   21.30
   6   3  -3  434.36   21.90
   6  -3  -3  397.76   14.30
  -6  -3   3  396.36   18.80
   6  -3  -3  385.76   22.30
   6   3  -2   39.10   10.10
  -6  -3   2   18.80    6.70
   6  -3  -2    4.10    9.60
   6   3  -1   23.80    9.40
   6  -3  -1   32.70   10.30
  -6  -3   1   35.70    8.10
  -6   3   0  179.68    6.30
   6   3   0  177.68   15.30
   6  -3   0  182.98   15.40
  -6  -3   0  179.18   13.70
  -6   3  -1   35.10    5.50
   6   3   1   39.40   10.40
  -6  -3  -1   36.50    9.00
   6  -3   1   48.30   10.80
   6   3   2   12.70    9.50
  -6   3  -2    6.00    5.90
   6  -3   2   -3.00    8.50
  -6  -3  -2    1.40    9.30
  -6  -3  -2    1.10    8.30
  -6   3  -3    3.20    6.80
   6   3   3    3.00    8.50
  -6  -3  -3   -1.00    8.20
   6  -3   3   11.10    8.30
  -6  -3  -3  -12.60    9.90
  -6   3  -4   10.30    8.30
   6   3   4   14.00    9.60
  -6  -3  -4   22.60   10.80
   6  -3   4   14.50    7.60
  -6  -3  -4   16.10    9.70
   6   3   5  131.59   14.70
  -6   3  -5  131.89   14.80
  -6  -3  -5  133.89   16.70
   6  -3   5  171.18   12.80
  -6  -3  -5  172.68   16.90
  -6   3  -6   32.90   11.20
   6   3   6   51.89   11.40
  -6  -3  -6   54.29   14.50
  -6  -3  -6   60.19   13.10
   6   3   7   31.70   10.80
  -6   3  -7   12.40   12.60
  -6  -3  -7   -2.90   11.00
  -6  -3  -7   16.60   13.80
   6   3   8   31.10   11.40
  -6   3  -8   30.00   14.60
  -6  -3  -8   14.20   16.90
  -6   3  -9    3.70   15.40
  -6  -3  -9   -6.10   15.80
  -6   3 -10    1.50   16.60
  -6  -3 -10   12.80   17.70
  -6   3 -11    8.00   16.30
  -6  -3 -11   -8.80   18.20
  -6   3 -12   32.60   19.40
  -6  -3 -12   27.00   21.20
   6   4 -13  -14.70   19.00
   6   4 -12   10.30   18.60
   6   4 -11  -11.20   16.20
   6  -4 -11   23.70   16.30
   6   4 -10   52.49   18.20
   6  -4 -10   76.99   16.80
   6  -4 -10   94.29   18.40
   6   4  -9  312.77   28.00
  -6  -4   9  293.57   22.60
   6  -4  -9  197.08   19.70
   6  -4  -9  276.17   25.00
   6   4  -8   65.99   16.60
   6  -4  -8   47.50   12.50
   6  -4  -8   52.69   15.50
  -6  -4   8   91.09   13.70
   6   4  -7  151.88   18.50
   6   4  -7  212.98   15.60
   6  -4  -7  200.38   20.60
  -6  -4   7  176.98   15.50
   6  -4  -7  193.78   15.90
   6   4  -6    0.80   10.50
   6   4  -6   14.30    8.00
   6  -4  -6   -3.40    7.50
  -6  -4   6   -6.20    7.00
   6  -4  -6    4.60   12.50
   6   4  -5   48.70   11.60
   6   4  -5   38.30    9.30
   6  -4  -5   45.30   12.80
   6  -4  -5   43.40    7.70
  -6  -4   5   43.70    8.90
   6   4  -4    0.50    8.70
   6   4  -4    6.00    9.00
   6  -4  -4   15.30   12.70
  -6  -4   4   15.90    7.10
   6  -4  -4    7.00    4.80
   6   4  -3 1194.18   42.30
   6   4  -3 1246.78   44.30
  -6  -4   3 1193.88   40.70
   6  -4  -3 1261.87   45.50
   6  -4  -3 1201.98   33.80
   6   4  -2 1061.39   37.80
  -6  -4   2  998.60   35.30
   6  -4  -2  989.70   39.20
   6   4  -1 3066.39   91.19
   6  -4  -1 3063.59   91.99
  -6  -4   1 3019.30   88.69
   6   4   0  489.85   23.90
   6  -4   0  455.45   25.20
  -6  -4   0  459.25   25.10
  -6  -4   0  455.25   21.60
   6   4   1   21.00    9.90
  -6   4  -1    3.00    4.20
   6  -4   1    8.80   10.80
  -6  -4  -1   16.10    8.60
  -6  -4  -1    7.80   10.80
   6   4   2  440.16   23.10
  -6   4  -2  401.36   17.30
   6  -4   2  382.26   22.20
  -6  -4  -2  400.26   22.10
  -6  -4  -2  416.46   24.20
   6   4   3   37.80   11.00
  -6   4  -3   56.59    8.80
  -6  -4  -3   61.59   11.90
  -6  -4  -3   64.59   14.30
   6  -4   3   50.29   10.60
   6   4   4   18.00   11.00
  -6   4  -4   37.30    9.50
   6  -4   4   59.19   10.50
  -6  -4  -4   21.40   11.20
  -6  -4  -4   66.49   14.10
   6   4   5   50.59   13.10
  -6   4  -5   68.19   12.00
   6  -4   5   55.19    9.80
  -6  -4  -5   57.69   13.80
  -6  -4  -5   66.19   14.30
   6   4   6  153.48   16.60
  -6   4  -6  119.09   15.70
  -6  -4  -6  120.49   18.20
  -6  -4  -6  150.68   18.90
   6   4   7    0.60   10.80
  -6   4  -7   -0.60   11.60
  -6  -4  -7   12.20   13.00
  -6  -4  -7    3.00   15.20
  -6   4  -8   27.50   14.60
   6   4   8   24.00   11.30
  -6  -4  -8    8.20   16.90
  -6  -4  -8   30.40   13.60
  -6   4  -9    4.50   15.70
  -6  -4  -9   37.00   17.80
  -6   4 -10   26.90   17.50
  -6  -4 -10   14.70   18.10
  -6   4 -11    9.40   17.50
  -6  -4 -11    7.50   19.20
   6   5 -12   76.19   21.70
   6   5 -11   -1.60   16.10
   6  -5 -11   64.59   18.40
   6   5 -10   12.40   15.40
   6  -5 -10   11.00   14.10
   6   5  -9   15.70   14.50
   6  -5  -9  -20.20   12.50
  -6  -5   9  -23.90   10.70
   6   5  -8    3.40   14.40
   6  -5  -8    8.20   14.90
  -6  -5   8    6.40   11.00
   6   5  -7    0.60   11.90
   6   5  -7   20.10    9.40
  -6  -5   7   -8.00    8.50
   6  -5  -7   28.00   15.60
   6   5  -6   16.90   11.90
   6   5  -6   25.00    9.60
   6  -5  -6   24.30   14.70
  -6  -5   6   23.00    9.30
   6   5  -5   77.99   12.50
   6   5  -5   56.79   13.70
   6  -5  -5   84.99   15.80
  -6  -5   5   63.59   10.60
   6   5  -4   55.79   11.20
   6   5  -4   69.99   13.10
   6  -5  -4   64.69   14.70
  -6  -5   4   60.19   10.60
   6   5  -3  102.09   14.10
   6   5  -3  130.09   14.70
   6  -5  -3   90.29   15.80
  -6  -5   3  109.19   12.20
   6   5  -2   29.30   10.50
  -6  -5   2    5.20   11.30
   6  -5  -2   36.40   13.90
  -6  -5   2   25.60    8.60
   6   5  -1   83.19   13.20
  -6  -5   1   84.79   11.00
  -6  -5   1   85.19   14.90
   6  -5  -1   91.79   14.80
   6   5   0  119.39   15.00
  -6  -5   0  144.99   17.30
  -6  -5   0  127.09   13.30
   6  -5   0  118.49   15.70
   6   5   1  148.99   16.70
   6  -5   1  147.99   16.20
  -6  -5  -1  170.88   19.10
  -6  -5  -1  143.69   14.50
   6   5   2   35.40   11.70
  -6  -5  -2   33.60   13.80
   6  -5   2   21.50   10.40
  -6  -5  -2   40.20   11.10
   6   5   3   15.80   11.00
   6  -5   3   27.80   11.20
  -6  -5  -3   32.70   11.20
  -6  -5  -3    2.20   12.50
   6   5   4   14.10   11.90
  -6   5  -4    0.80   13.00
  -6  -5  -4    5.80   12.60
   6  -5   4    3.20    9.50
  -6  -5  -4    9.00   11.30
  -6   5  -5   60.69   11.30
   6   5   5   43.90   14.10
  -6  -5  -5   18.10   12.80
  -6  -5  -5   37.30   14.70
  -6   5  -6    8.70   10.90
   6   5   6  -10.80   10.40
  -6  -5  -6    6.30   15.00
  -6  -5  -6   12.70   15.70
   6   5   7   14.30   13.20
  -6   5  -7   16.50   12.00
  -6  -5  -7    1.20   13.20
  -6  -5  -7  -14.30   13.60
  -6   5  -8   89.99   18.00
   6   5   8   97.29   17.10
  -6  -5  -8  125.19   23.90
  -6  -5  -8  110.39   20.20
  -6   5  -9    1.40   14.30
  -6  -5  -9  -28.80   16.30
  -6   5 -10   32.40   18.20
  -6  -5 -10   32.90   21.70
   6   6 -11   34.00   20.60
   6  -6 -11   35.00   19.90
   6   6 -10   54.89   21.20
   6  -6 -10   56.59   19.40
   6   6  -9  -11.40   14.30
   6  -6  -9    0.90   17.00
  -6  -6   9   -1.40   11.30
   6   6  -8    2.30   14.40
  -6  -6   8   -4.30   10.20
   6  -6  -8   11.90   15.40
   6   6  -7  -21.90   12.30
  -6  -6   7  -11.40    9.20
   6  -6  -7  -24.70   15.40
   6   6  -6  219.68   23.50
   6   6  -6  235.58   19.00
  -6  -6   6  267.17   21.20
   6  -6  -6  200.78   23.70
   6   6  -5   -1.00   11.30
   6   6  -5    5.20    9.10
   6  -6  -5  -14.20   14.90
  -6  -6   5   23.30    9.50
   6   6  -4  311.57   21.40
   6   6  -4  333.37   26.00
  -6  -6   4  286.97   20.70
   6  -6  -4  340.07   27.30
   6   6  -3  138.19   16.90
   6   6  -3  149.39   16.80
  -6  -6   3  208.28   20.60
   6  -6  -3  199.18   21.60
  -6  -6   3  170.98   15.40
   6   6  -2    1.30   10.10
  -6  -6   2   -3.10   12.20
  -6  -6   2    7.40    8.40
   6  -6  -2    5.40   12.60
   6   6  -1   20.90   12.50
  -6  -6   1    6.70   13.90
  -6  -6   1   -4.60    7.90
   6  -6  -1   -4.50   11.40
   6   6   0   23.50   13.10
   6  -6   0   36.20   14.10
  -6  -6   0   18.70    9.40
  -6  -6   0   24.20   15.40
   6   6   1   11.60   11.20
  -6  -6  -1   30.90   14.60
  -6  -6  -1    8.70    9.90
   6  -6   1   54.09   14.90
   6   6   2    5.20   11.20
  -6  -6  -2   10.90   10.80
   6  -6   2    7.70   12.20
  -6  -6  -2   18.90   14.00
   6   6   3  393.36   25.90
   6  -6   3  346.07   23.90
  -6  -6  -3  353.06   27.60
  -6  -6  -3  325.77   23.90
   6   6   4   89.49   16.60
   6  -6   4  118.29   15.50
  -6  -6  -4  107.49   19.60
  -6  -6  -4  102.79   16.60
   6   6   5   -3.30   11.80
  -6  -6  -5    2.40   14.60
  -6  -6  -5  -23.70   12.30
   6   6   6   52.79   14.80
  -6  -6  -6    0.90   16.30
  -6  -6  -6   32.00   18.10
   6   6   7   74.39   16.70
  -6  -6  -7   65.19   17.80
  -6  -6  -7   49.80   17.20
   6   6   8  103.39   19.50
  -6  -6  -8   99.79   22.90
  -6  -6  -8  111.29   22.60
   6   6   9    3.90   14.10
  -6  -6  -9   -5.10   17.00
  -6  -6 -10  -18.40   18.60
   6   7 -10  -17.50   17.80
   6  -7 -10   -4.20   19.30
  -6  -7  10   22.10   15.30
   6   7  -9    5.20   16.60
   6  -7  -9   -7.50   15.40
  -6  -7   9    7.90   12.70
   6   7  -8  -12.90   16.70
  -6  -7   8  -15.10   12.30
   6  -7  -8   22.40   19.50
   6   7  -7   22.30   17.10
  -6  -7   7   18.00   13.00
   6  -7  -7   28.00   17.20
   6   7  -6   25.40   16.70
   6   7  -6   38.00   12.50
   6  -7  -6   45.10   19.70
  -6  -7   6   34.90   13.70
   6   7  -5  139.69   19.90
   6   7  -5  105.49   15.00
  -6  -7   5   77.89   13.90
   6  -7  -5  118.89   22.90
   6   7  -4   45.00   14.40
   6   7  -4    8.10   12.50
  -6  -7   4   49.99   15.90
   6  -7  -4   72.79   17.80
  -6  -7   4   68.19   12.70
   6   7  -3   -4.00   11.50
   6   7  -3    3.10   11.40
  -6  -7   3  -16.40   13.20
  -6  -7   3   26.60   10.80
   6  -7  -3    2.00   14.50
   6   7  -2   11.20   12.00
   6  -7  -2   -6.30   13.60
  -6  -7   2    0.40   14.70
  -6  -7   2    2.60    9.80
   6   7  -1   25.20   13.60
   6  -7  -1    9.00   14.00
  -6  -7   1   26.20   16.20
  -6  -7   1   10.20   10.50
   6   7   0  225.68   21.80
  -6  -7   0  173.08   22.90
  -6  -7   0  169.88   17.60
   6  -7   0  218.78   23.50
   6   7   1  115.49   18.30
  -6  -7  -1   94.99   19.40
   6  -7   1   93.79   18.20
  -6  -7  -1  120.49   16.60
   6   7   2   92.99   17.90
  -6  -7  -2   87.29   14.80
  -6  -7  -2  106.39   20.80
   6  -7   2  103.49   18.00
   6   7   3   43.90   15.40
   6  -7   3   88.89   16.40
  -6  -7  -3   54.59   18.40
  -6  -7  -3   68.09   14.90
   6   7   4  118.99   19.50
  -6  -7  -4  115.79   21.20
  -6  -7  -4  111.49   17.60
   6   7   5   -2.70   13.50
  -6  -7  -5   -2.80   15.70
  -6  -7  -5    5.30   14.10
   6   7   6    6.60   13.90
  -6  -7  -6   32.30   19.60
  -6  -7  -6  -27.10   15.20
   6   7   7    9.20   15.90
  -6  -7  -7    4.60   16.80
  -6  -7  -7   29.00   17.10
   6   7   8    1.00   15.00
  -6  -7  -8    1.40   16.30
  -6  -7  -8   15.00   18.80
   6   7   9   14.60   15.10
  -6  -7  -9    9.60   20.50
  -6  -7  -9   22.70   25.90
   6   8  -9    6.80   17.80
  -6  -8   9   31.20   14.10
   6  -8  -9   16.00   18.50
   6   8  -8    2.40   16.50
   6  -8  -8   19.60   20.80
  -6  -8   8    3.60   12.60
   6   8  -7   64.89   20.50
  -6  -8   7  105.89   18.50
   6  -8  -7  155.68   25.00
   6   8  -6    2.30   15.00
   6  -8  -6   23.50   18.40
  -6  -8   6   45.60   14.10
   6   8  -5    9.00   16.40
   6   8  -5   12.40   12.10
   6  -8  -5    5.40   16.50
  -6  -8   5   -0.20   13.00
   6   8  -4   10.50   14.00
   6   8  -4   11.20   13.70
  -6  -8   4   -8.10   10.30
   6  -8  -4   14.80   18.40
  -6  -8   4   16.00   17.60
   6   8  -3   30.70   14.60
   6   8  -3    1.00   14.10
  -6  -8   3   19.60   11.80
  -6  -8   3   13.50   17.60
   6  -8  -3   16.20   16.50
   6   8  -2   45.10   15.80
  -6  -8   2   52.89   18.80
  -6  -8   2   50.19   13.00
   6  -8  -2   22.50   17.00
   6   8  -1    2.00   13.40
   6  -8  -1    1.70   17.00
  -6  -8   1    7.00   16.50
  -6  -8   1   -8.10   10.10
   6   8   0   98.39   20.20
  -6  -8   0  128.79   24.90
   6  -8   0   76.89   18.20
  -6  -8   0  128.59   17.80
   6   8   1  489.55   32.60
  -6  -8  -1  565.74   37.00
  -6  -8  -1  493.75   28.50
   6  -8   1  489.65   33.60
   6   8   2  190.98   23.40
  -6  -8  -2  149.88   24.70
  -6  -8  -2  183.08   19.50
   6  -8   2  158.28   21.40
   6   8   3   72.69   19.10
   6  -8   3   64.79   16.40
  -6  -8  -3   60.09   20.20
  -6  -8  -3   65.79   16.80
   6   8   4  192.88   24.70
  -6  -8  -4  276.77   25.40
  -6  -8  -4  250.67   31.10
   6   8   5   -3.10   17.60
  -6  -8  -5    1.10   19.50
  -6  -8  -5    8.40   14.70
   6   8   6    9.00   16.60
  -6  -8  -6   -2.10   18.40
  -6  -8  -6    5.40   17.90
   6   8   7    3.30   18.30
  -6  -8  -7    3.70   20.60
  -6  -8  -7  -13.00   17.60
   6   9  -7   20.20   17.80
  -6  -9   7  -22.20   11.90
   6  -9  -7   -4.00   19.20
   6   9  -6   20.00   18.70
   6  -9  -6   12.30   18.20
  -6  -9   6   14.10   14.80
   6   9  -5    1.10   12.70
   6   9  -5   10.70   17.40
   6  -9  -5   45.30   19.90
  -6  -9   5   17.60   14.70
   6   9  -4   29.70   15.60
   6   9  -4   11.80   14.70
  -6  -9   4   32.50   14.20
  -6  -9   4   22.90   18.90
   6  -9  -4   13.80   17.90
   6   9  -3   -0.50   14.00
   6   9  -3    5.50   14.70
   6  -9  -3  -11.60   18.40
  -6  -9   3    6.10   13.00
  -6  -9   3    4.20   17.20
   6   9  -2   18.10   15.80
   6   9  -2   46.10   17.00
  -6  -9   2   56.99   15.50
   6  -9  -2   81.79   20.70
  -6  -9   2   36.00   19.70
   6   9  -1   21.30   15.50
  -6  -9   1    4.70   18.60
  -6  -9   1   34.30   14.00
   6  -9  -1   42.30   18.50
   6   9   0  -11.50   13.60
   6  -9   0   30.20   17.10
  -6  -9   0   -9.60   19.70
  -6  -9   0    2.30   13.50
   6   9   1   23.20   16.50
  -6  -9  -1   36.00   13.50
  -6  -9  -1   -3.60   17.90
   6  -9   1   11.10   16.20
   6   9   2   88.99   20.20
  -6  -9  -2  102.09   25.60
  -6  -9  -2   86.59   16.40
   6  -9   2   54.79   18.80
   6   9   3   72.99   19.80
  -6  -9  -3   56.89   15.60
  -6  -9  -3   98.19   23.70
   6   9   4   -2.10   17.70
  -6  -9  -4   29.10   19.90
  -6  -9  -4    8.50   13.90
   6   9   5   34.70   21.00
  -6  -9  -5   22.80   19.80
  -6  -9  -5   32.80   18.40
   6   9   6  -16.00   16.20
  -6  -9  -6    8.70   17.80
  -6  -9  -6    3.40   20.00
   6  10  -4   -2.10   16.00
   6  10  -4   -0.30   17.90
  -6 -10   4    7.90   14.90
   6 -10  -4   27.30   20.20
  -6 -10   4    0.70   20.10
   6  10  -3  -10.30   14.40
   6  10  -3   16.40   15.50
  -6 -10   3  -28.40   16.30
   6 -10  -3  -31.50   17.20
  -6 -10   3    9.80   12.70
   6  10  -2   38.70   17.50
   6  10  -2   67.09   18.10
  -6 -10   2   53.89   15.40
   6 -10  -2   41.10   19.70
  -6 -10   2   64.79   22.50
   6  10  -1   16.60   17.10
  -6 -10   1   -5.80   14.20
   6 -10  -1  -15.50   18.00
  -6 -10   1  -41.30   16.70
   6  10   0   59.49   19.60
  -6 -10   0   35.30   21.90
   6 -10   0   71.09   22.70
  -6 -10   0   34.90   14.30
   6  10   1   -1.30   17.40
   6 -10   1   11.70   18.40
  -6 -10  -1   -5.30   14.40
  -6 -10  -1   25.90   21.20
   6  10   2   11.10   17.80
   6 -10   2   23.30   17.90
  -6 -10  -2   32.20   22.00
  -6 -10  -2  -12.60   12.40
   6  10   3   20.80   17.50
  -6 -10  -3   -8.30   21.70
  -6 -10  -3   36.60   15.30
   7   0 -13   -1.20   20.60
   7   0 -12    4.00   20.10
   7   0 -11   21.40   17.10
   7   0 -10   79.49   20.00
   7   0  -9   -2.40   14.40
   7   0  -9    7.20   10.80
   7   0  -8  -17.60   10.40
   7   0  -8    7.80   10.20
   7   0  -7   39.20   11.10
   7   0  -6   -3.90    8.70
   7   0  -6   26.10    9.80
  -7   0   6    6.50    6.30
   7   0  -5    7.20    8.70
   7   0  -5    1.90    8.90
  -7   0   5    2.60    5.00
  -7   0   4  276.67   13.90
   7   0  -4  310.77   17.80
   7   0  -4  310.67   18.60
   7   0  -3   -3.30    8.60
  -7   0   3    0.10    4.70
   7   0  -3   -3.60    6.40
   7   0  -2  113.29   12.60
  -7   0   2  114.99    8.80
   7   0  -1   -2.80    9.10
  -7   0   1   -3.60    4.50
  -7   0   0  117.69    9.10
   7   0   0  120.89   12.70
  -7   0  -1    3.80    5.90
   7   0   1    9.30    8.40
   7   0   2  691.03   27.20
  -7   0  -2  648.24   26.20
  -7   0  -3    0.80    9.00
   7   0   3    8.40    8.40
  -7   0  -4  353.56   22.50
   7   0   4  305.07   17.50
  -7   0  -5   -0.40   10.90
   7   0   5    7.80    7.50
  -7   0  -6  219.68   20.40
   7   0   6  241.88   15.60
  -7   0  -7   24.90   14.60
  -7   0  -8  635.14   37.60
  -7   0  -9   16.80   16.00
  -7   0 -10    9.50   18.60
  -7   0 -11    2.00   17.70
  -7   0 -12  -22.70   17.30
   7   1 -13   -5.60   19.30
   7  -1 -13  -18.40   19.70
   7   1 -12   -5.20   17.70
   7  -1 -12   -8.10   19.00
   7   1 -11    6.50   17.00
   7  -1 -11  -15.10   16.80
   7   1 -10   64.39   17.30
   7  -1 -10   37.20   17.30
   7   1  -9  113.49   18.20
   7  -1  -9   63.89   16.40
   7  -1  -9   78.99   14.80
   7   1  -8  105.79   17.00
   7   1  -8  124.89   14.60
   7  -1  -8  132.99   15.50
   7  -1  -8  165.98   18.70
   7   1  -7   76.29   14.70
   7   1  -7   88.49   12.70
   7  -1  -7   55.49   12.90
  -7  -1   7   70.49    9.90
   7  -1  -7   51.89   11.80
   7   1  -6   62.79   11.70
   7   1  -6   47.40   11.50
   7  -1  -6   59.99   11.20
  -7  -1   6   69.39    9.40
   7  -1  -6   46.90   11.00
   7   1  -5    1.10    8.10
   7   1  -5   -5.10    9.10
   7  -1  -5   -1.70    9.10
   7  -1  -5    5.70    8.30
  -7  -1   5    8.10    5.80
   7   1  -4  102.09   11.70
  -7   1   4  109.19    8.20
   7   1  -4  107.39   13.00
  -7  -1   4  101.29    9.40
   7  -1  -4  111.99   13.60
   7  -1  -4   86.39   10.10
   7   1  -3   15.50    8.40
   7   1  -3   33.40    9.90
  -7   1   3   25.10    4.70
   7  -1  -3   22.60    6.80
   7  -1  -3   16.80    9.90
  -7  -1   3   27.90    6.70
   7   1  -2   58.29   10.70
  -7   1   2   63.89    5.80
  -7  -1   2   54.19    7.00
   7  -1  -2   62.89    7.10
   7  -1  -2   52.79   11.10
  -7   1   1   19.20    4.30
   7   1  -1   34.20    9.30
  -7  -1   1   24.90    6.60
   7  -1  -1   24.20    9.70
  -7   1   0    2.60    4.50
   7   1   0   -7.50    8.80
  -7  -1   0    8.40    6.00
   7  -1   0    7.60    8.50
   7   1   1  145.39   13.70
  -7   1  -1  149.29   11.40
  -7  -1  -1  190.78   13.90
   7  -1   1  155.18   13.60
   7   1   2  338.47   19.70
  -7   1  -2  346.07   17.80
   7  -1   2  320.17   18.50
  -7  -1  -2  354.26   20.10
   7   1   3   20.10    9.20
  -7   1  -3   -9.00    8.20
   7  -1   3    6.50    8.00
  -7  -1  -3   18.90   10.30
   7   1   4   82.69   11.50
  -7   1  -4   91.99   13.20
  -7  -1  -4   91.49   13.40
   7  -1   4  108.29   11.20
   7   1   5    3.90    8.10
  -7   1  -5   21.50   10.30
   7  -1   5   12.40    7.70
  -7  -1  -5    1.80   10.40
  -7   1  -6   -6.60   10.40
   7   1   6   -3.50    7.60
   7  -1   6   -2.50    7.30
  -7  -1  -6    3.00   11.20
  -7   1  -7   35.80   14.00
   7   1   7   39.40   14.20
  -7  -1  -7   45.10   14.50
  -7   1  -8   -3.40   13.10
  -7  -1  -8   -1.70   14.00
  -7   1  -9   -4.10   14.80
  -7  -1  -9   18.30   16.30
  -7   1 -10  -24.00   14.90
  -7  -1 -10  -25.60   17.70
  -7   1 -11  113.59   24.70
  -7  -1 -11  106.89   25.20
  -7   1 -12   -1.50   18.80
  -7  -1 -12   74.39   24.40
   7   2 -13   -9.70   22.40
   7  -2 -13   -4.50   19.70
   7   2 -12   22.40   19.80
   7  -2 -12   16.30   18.90
   7   2 -11    0.40   16.80
   7  -2 -11  -17.20   13.90
   7   2 -10   81.19   19.60
   7  -2 -10   51.49   17.20
   7  -2 -10   85.19   15.80
   7   2  -9   94.99   19.60
   7  -2  -9   96.29   16.30
   7  -2  -9   79.99   14.90
   7   2  -8   45.30   11.10
   7   2  -8   48.50   15.80
   7  -2  -8   50.39   14.40
   7  -2  -8   41.50   12.60
  -7  -2   8   40.70   10.30
   7   2  -7   96.09   12.80
   7   2  -7   90.79   15.20
  -7  -2   7  102.69   11.70
   7  -2  -7  123.39   16.50
   7  -2  -7   97.59   13.20
   7   2  -6   12.60    8.90
   7   2  -6   -3.20    9.70
   7  -2  -6  -10.10    9.60
   7  -2  -6   16.50    8.90
  -7  -2   6    1.30    7.10
   7   2  -5   30.40   10.20
   7   2  -5   39.30    9.80
  -7  -2   5   35.30    7.50
   7  -2  -5   20.50   11.70
   7  -2  -5   20.90    8.30
   7   2  -4  353.46   19.40
   7   2  -4  365.06   21.70
   7  -2  -4  344.37   21.10
  -7  -2   4  346.17   16.80
   7  -2  -4  343.67   16.50
   7   2  -3    7.70    8.10
   7   2  -3    0.30    8.20
   7  -2  -3   -0.10    4.80
  -7  -2   3   -2.70    6.40
   7  -2  -3   -3.90   10.40
   7   2  -2  433.86   21.70
  -7   2   2  432.66   13.90
   7  -2  -2  445.16   15.50
   7  -2  -2  429.66   22.60
  -7  -2   2  417.06   18.30
  -7   2   1   40.60    3.80
   7   2  -1   21.60    9.50
   7  -2  -1   45.10   11.20
  -7  -2   1   42.40    7.50
  -7   2   0   66.69    5.50
   7   2   0   55.79   10.70
   7  -2   0   54.89   11.00
  -7  -2   0   57.19    8.80
  -7   2  -1    6.60    5.30
   7   2   1   18.00    9.00
  -7  -2  -1    9.40    7.50
   7  -2   1    0.50    9.20
   7   2   2    4.60    9.40
  -7   2  -2    5.00    6.40
  -7  -2  -2    4.10    8.00
   7  -2   2    6.10    8.70
  -7   2  -3   16.50    8.40
   7   2   3    3.10    8.60
  -7  -2  -3   11.70    9.50
   7  -2   3   17.20    8.70
   7   2   4  208.58   17.30
  -7   2  -4  208.08   16.50
   7  -2   4  192.88   14.50
  -7  -2  -4  215.98   19.00
  -7   2  -5   13.20   10.30
   7   2   5   19.80    9.00
  -7  -2  -5   24.90   12.80
   7  -2   5   26.90    8.30
   7   2   6   19.80   10.00
  -7   2  -6   14.70   12.00
  -7  -2  -6   34.40   13.10
   7   2   7  525.25   25.20
  -7   2  -7  535.75   32.10
  -7  -2  -7  500.05   31.90
  -7   2  -8  410.26   28.80
  -7  -2  -8  328.77   30.30
  -7   2  -9   99.39   18.70
  -7  -2  -9  119.29   21.60
  -7   2 -10   73.99   20.40
  -7  -2 -10   61.89   22.00
  -7   2 -11   -0.10   16.70
  -7  -2 -11  -22.20   16.80
   7   3 -13   16.90   23.00
   7  -3 -13  -27.80   18.50
   7   3 -12   17.20   19.10
   7  -3 -12   15.40   16.60
   7   3 -11   -0.70   16.40
   7  -3 -11   -4.10   15.70
   7   3 -10    2.00   17.40
   7  -3 -10   22.00   14.40
   7  -3 -10    2.10   13.60
   7   3  -9   92.99   18.90
  -7  -3   9  119.39   14.80
   7  -3  -9  119.69   18.30
   7  -3  -9  131.19   17.40
   7   3  -8  133.69   18.60
   7   3  -8  109.49   13.50
   7  -3  -8  129.99   17.50
   7  -3  -8  121.39   15.50
  -7  -3   8  132.39   14.60
   7   3  -7   26.50   12.50
   7   3  -7   14.90    9.80
   7  -3  -7   -3.90   11.50
   7  -3  -7   21.20   10.10
  -7  -3   7    7.50    7.90
   7   3  -6   -6.80    9.90
   7   3  -6    3.20    9.10
   7  -3  -6   -9.90    7.20
  -7  -3   6   -7.90    6.60
   7  -3  -6   26.70   12.30
   7   3  -5   -7.50    8.80
   7   3  -5    5.70    8.70
   7  -3  -5    3.30    6.60
  -7  -3   5   11.00    7.00
   7  -3  -5    9.20   10.80
   7   3  -4    0.30    9.20
   7   3  -4   -0.70    8.00
  -7  -3   4   -3.50    5.90
   7  -3  -4   -7.40    4.90
   7  -3  -4   13.80   11.40
   7   3  -3  251.67   18.50
   7   3  -3  263.77   18.00
   7  -3  -3  252.07   21.20
   7  -3  -3  266.57   10.70
  -7  -3   3  266.77   15.80
   7   3  -2    7.60    9.10
  -7  -3   2   12.10    7.00
   7  -3  -2   -3.00    9.70
   7   3  -1  133.29   14.40
   7  -3  -1  108.79   13.90
  -7  -3   1  132.89   11.70
   7   3   0  418.46   22.10
  -7   3   0  405.26   12.50
  -7  -3   0  403.96   19.70
   7  -3   0  390.16   21.70
   7   3   1  159.08   16.00
  -7   3  -1  170.88   10.20
   7  -3   1  169.58   15.60
  -7  -3  -1  152.88   14.00
  -7   3  -2   44.00    7.70
   7   3   2   45.80   10.90
   7  -3   2   55.89   11.30
  -7  -3  -2   41.80   10.40
  -7   3  -3   27.00    8.30
   7   3   3   13.50   10.20
   7  -3   3   13.20    9.20
  -7  -3  -3   11.30    9.60
   7   3   4   49.40   11.10
  -7   3  -4   53.09   10.70
  -7  -3  -4   52.89   12.50
   7  -3   4   74.19   10.90
  -7   3  -5  185.58   16.70
   7   3   5  158.68   16.20
   7  -3   5  161.08   13.20
  -7  -3  -5  165.98   18.50
  -7   3  -6  127.09   16.30
   7   3   6  115.69   14.70
  -7  -3  -6  192.88   21.50
   7   3   7    4.90   10.40
  -7   3  -7   12.00   12.90
  -7  -3  -7   -0.80   13.30
  -7   3  -8  160.38   20.80
  -7  -3  -8  177.08   22.40
  -7   3  -9  -33.00   13.60
  -7  -3  -9    8.10   16.30
  -7   3 -10  -14.50   16.30
  -7  -3 -10   26.00   19.00
  -7   3 -11  -14.10   18.40
  -7  -3 -11  -42.60   15.70
   7   4 -12    2.80   19.60
   7   4 -11  -13.30   17.20
   7   4 -10  189.88   24.60
   7  -4 -10  191.48   21.70
   7   4  -9  404.36   31.00
   7  -4  -9  388.76   27.90
  -7  -4   9  405.36   24.50
   7   4  -8  414.36   29.40
   7  -4  -8  371.76   27.40
  -7  -4   8  391.16   23.10
   7   4  -7  833.22   33.80
   7   4  -7  877.11   39.60
  -7  -4   7  848.72   34.10
   7  -4  -7  848.02   42.40
   7  -4  -7  843.02   40.30
   7   4  -6   44.20   11.00
   7   4  -6   23.10   11.80
   7  -4  -6   11.00   13.00
   7  -4  -6   30.40   10.60
  -7  -4   6   36.70    9.30
   7   4  -5  111.69   15.20
   7   4  -5  102.29   12.80
  -7  -4   5  132.39   12.80
   7  -4  -5  112.39   12.50
   7  -4  -5  143.19   18.00
   7   4  -4  546.95   28.00
   7   4  -4  625.34   27.00
   7  -4  -4  556.74   29.70
   7   4  -3  831.42   33.70
  -7  -4   3  855.41   32.20
   7  -4  -3  841.32   36.20
   7   4  -2  608.04   28.50
   7  -4  -2  606.34   29.40
  -7  -4   2  566.34   24.70
   7   4  -1  214.58   17.70
  -7  -4   1  194.98   15.10
   7  -4  -1  188.88   18.10
   7   4   0  190.88   17.20
  -7  -4   0  191.68   15.20
   7  -4   0  188.58   18.30
   7   4   1   -6.70    9.30
  -7  -4  -1   -0.50    8.30
   7  -4   1   10.60   11.20
   7   4   2  328.27   20.90
  -7   4  -2  296.37   15.10
  -7  -4  -2  278.97   19.70
   7  -4   2  286.47   20.50
  -7  -4  -2  306.17   24.00
   7   4   3   75.59   14.00
  -7   4  -3   72.69    9.70
  -7  -4  -3  103.39   14.00
   7  -4   3   67.49   12.30
  -7  -4  -3   92.79   16.20
   7   4   4    6.70    9.80
  -7   4  -4   22.10    9.30
  -7  -4  -4   23.80   12.00
  -7  -4  -4    6.20   10.50
   7  -4   4   23.10    9.70
  -7   4  -5    4.00    9.70
   7   4   5   -1.30    9.30
  -7  -4  -5    4.40   11.90
  -7  -4  -5    7.10   11.40
  -7   4  -6   12.30   11.30
   7   4   6    1.50    9.90
  -7  -4  -6    1.40   13.10
  -7  -4  -6  -22.40   13.40
  -7   4  -7   35.70   14.00
   7   4   7   33.40   12.70
  -7  -4  -7   47.10   16.40
  -7  -4  -7   32.00   14.50
   7   4   8    9.90   11.60
  -7   4  -8   20.70   13.50
  -7  -4  -8   -0.60   15.50
  -7   4  -9   30.70   16.00
  -7  -4  -9   33.10   19.20
  -7   4 -10   10.40   16.60
  -7  -4 -10  -27.70   16.60
  -7   4 -11   -4.20   17.20
  -7  -4 -11  -42.90   18.60
   7   5 -12  -20.20   17.70
   7   5 -11   -0.70   17.00
   7  -5 -11    7.00   16.90
   7   5 -10    8.10   16.50
   7  -5 -10   -8.10   16.20
  -7  -5  10   18.30   11.70
   7   5  -9   34.10   16.20
   7  -5  -9   16.40   16.00
  -7  -5   9   27.20   11.70
   7   5  -8   88.09   17.90
  -7  -5   8  110.59   15.10
   7  -5  -8   68.99   17.50
   7   5  -7    4.60    9.80
   7   5  -7  -10.10   12.30
  -7  -5   7    3.00    8.70
   7  -5  -7    3.60   13.80
   7   5  -6  134.79   14.80
   7   5  -6  146.39   18.80
   7  -5  -6  149.49   20.00
  -7  -5   6  157.98   15.50
   7   5  -5    3.90    9.00
   7   5  -5   22.10   11.80
  -7  -5   5   28.40    9.40
   7  -5  -5   18.60   13.10
   7   5  -4   57.79   13.20
   7   5  -4   40.70   11.60
  -7  -5   4   52.79   10.20
   7  -5  -4   46.30   14.90
   7   5  -3   49.30   12.00
   7   5  -3   66.49   12.90
   7  -5  -3   38.50   14.10
  -7  -5   3   49.00   10.20
   7   5  -2  138.19   16.90
  -7  -5   2  106.79   12.30
   7  -5  -2  128.29   17.40
   7   5  -1  110.79   15.30
  -7  -5   1  104.09   12.30
   7  -5  -1  136.69   18.50
   7   5   0   42.00   12.00
  -7  -5   0   39.40   13.30
  -7  -5   0   40.80   10.10
   7  -5   0   47.80   14.40
   7   5   1   12.80   10.60
  -7  -5  -1   11.00   12.10
  -7  -5  -1   36.10   10.30
   7  -5   1   16.50   11.40
   7   5   2   -2.80   10.00
   7  -5   2    4.40    9.90
  -7  -5  -2   -4.50   10.70
  -7  -5  -2    6.40   12.10
   7   5   3   15.10   11.50
  -7  -5  -3   19.20   13.30
  -7  -5  -3   28.40   11.80
   7  -5   3    5.00   10.80
   7   5   4   84.39   16.10
  -7  -5  -4   64.99   17.30
  -7  -5  -4   87.69   16.40
   7  -5   4   66.19   12.70
   7   5   5   90.19   16.40
  -7  -5  -5   69.09   16.80
  -7  -5  -5   80.29   18.20
   7   5   6   20.30   13.80
  -7  -5  -6   24.10   14.00
  -7  -5  -6   27.90   14.80
   7   5   7   -8.70   12.40
  -7  -5  -7   20.40   14.80
  -7  -5  -7  -22.20   13.50
   7   5   8   26.30   14.70
  -7  -5  -8   16.30   19.70
  -7  -5  -8   28.50   14.50
  -7  -5  -9   -5.90   16.40
  -7  -5 -10  -16.50   19.10
   7   6 -11  -33.50   18.10
   7  -6 -11   -6.50   15.80
   7   6 -10   19.90   18.50
   7  -6 -10   18.60   18.40
  -7  -6  10   -6.50   12.70
   7   6  -9   -2.60   16.00
   7  -6  -9   -7.70   15.00
  -7  -6   9   17.60   12.50
   7   6  -8    2.80   15.00
   7  -6  -8   40.80   17.60
  -7  -6   8   17.10   11.90
   7   6  -7    4.00   14.10
  -7  -6   7    0.20   10.00
   7  -6  -7  -11.80   14.40
   7   6  -6   49.99   12.20
   7   6  -6   49.00   16.60
   7  -6  -6   62.69   18.70
  -7  -6   6   60.69   12.90
   7   6  -5   -3.70   11.70
   7   6  -5    4.90   11.40
   7  -6  -5   -0.20   13.60
  -7  -6   5   -4.30    8.90
   7   6  -4   30.30   12.80
   7   6  -4   24.70   12.40
  -7  -6   4   28.20   10.10
   7  -6  -4   42.70   15.50
   7   6  -3  119.89   16.50
   7   6  -3   97.49   15.60
  -7  -6   3  117.89   14.40
   7  -6  -3   93.89   18.00
   7   6  -2   87.99   15.30
   7  -6  -2   82.09   16.70
  -7  -6   2   74.99   16.70
  -7  -6   2  110.59   13.90
   7   6  -1   26.90   12.40
  -7  -6   1   10.00   14.20
  -7  -6   1   51.49   11.50
   7  -6  -1   24.10   15.00
   7   6   0   60.69   14.10
  -7  -6   0   67.09   16.40
   7  -6   0   38.20   14.20
  -7  -6   0   70.89   12.40
   7   6   1   66.89   14.40
   7  -6   1   70.39   15.80
  -7  -6  -1   62.39   12.70
  -7  -6  -1   75.49   18.40
   7   6   2   65.99   15.10
  -7  -6  -2   86.89   18.00
  -7  -6  -2  125.49   16.90
   7  -6   2   81.09   14.70
   7   6   3  603.14   33.70
   7  -6   3  558.24   29.70
  -7  -6  -3  518.75   33.70
  -7  -6  -3  605.84   32.60
   7   6   4  169.78   20.40
  -7  -6  -4  190.78   24.80
   7  -6   4  186.38   18.60
  -7  -6  -4  147.59   19.30
   7   6   5   -5.70   11.90
  -7  -6  -5   -0.20   13.40
  -7  -6  -5   39.60   18.10
   7   6   6   45.60   16.60
  -7  -6  -6   41.20   17.40
  -7  -6  -6   60.69   17.30
   7   6   7   51.89   15.20
  -7  -6  -7   27.80   18.00
  -7  -6  -7   39.80   19.10
   7   6   8   32.40   15.30
  -7  -6  -8   32.00   18.30
  -7  -6  -8    8.10   17.40
  -7  -6  -9  -11.60   18.90
   7   7 -10   19.00   20.70
  -7  -7  10   10.90   14.60
   7  -7 -10   22.10   20.30
   7   7  -9    5.30   16.60
  -7  -7   9   19.20   13.50
   7  -7  -9  -27.00   17.60
   7   7  -8   31.80   18.80
   7  -7  -8    2.80   18.70
  -7  -7   8   -7.30   13.40
   7   7  -7    1.40   14.60
   7  -7  -7    9.30   16.50
  -7  -7   7   -3.10   10.70
   7   7  -6   50.29   17.90
   7   7  -6   76.99   15.00
   7  -7  -6   66.79   20.80
  -7  -7   6   69.69   15.30
   7   7  -5    5.70   13.70
   7   7  -5    7.50   12.60
   7  -7  -5    6.60   17.50
  -7  -7   5   -2.30   10.00
   7   7  -4   35.50   13.30
   7   7  -4   46.20   16.30
  -7  -7   4   41.30   11.90
   7  -7  -4    2.40   17.40
   7   7  -3    0.20   11.90
   7   7  -3    8.10   12.50
   7  -7  -3    7.80   15.50
  -7  -7   3   12.20   10.90
   7   7  -2    8.90   12.90
  -7  -7   2   -3.50   14.10
  -7  -7   2    2.70   10.20
   7  -7  -2  -15.90   14.10
   7   7  -1    6.60   12.70
  -7  -7   1   -1.60   11.20
   7  -7  -1   20.10   15.30
  -7  -7   1  -36.00   13.70
   7   7   0  200.08   22.00
   7  -7   0  224.28   25.00
  -7  -7   0  197.28   18.90
  -7  -7   0  203.28   24.10
   7   7   1  129.79   20.00
   7  -7   1  153.18   21.40
  -7  -7  -1  161.78   18.90
  -7  -7  -1  128.49   22.40
   7   7   2  253.37   24.90
  -7  -7  -2  223.48   26.10
  -7  -7  -2  256.17   22.70
   7  -7   2  275.37   24.70
   7   7   3  220.98   23.60
  -7  -7  -3  245.98   23.10
  -7  -7  -3  230.18   26.90
   7  -7   3  204.78   21.70
   7   7   4   -6.90   13.20
  -7  -7  -4   12.00   14.80
  -7  -7  -4  -17.80   15.70
   7   7   5   -0.40   13.90
  -7  -7  -5   13.10   17.50
  -7  -7  -5   -4.90   14.10
   7   7   6    7.90   14.50
  -7  -7  -6   -4.40   14.80
  -7  -7  -6   47.00   21.50
   7   7   7    4.00   14.60
  -7  -7  -7   -8.70   15.70
  -7  -7  -7  -13.40   16.70
   7   7   8   50.29   18.50
  -7  -7  -8   49.20   20.00
  -7  -7  -8    6.00   18.20
   7   8  -9   13.20   18.00
  -7  -8   9   -0.30   13.20
   7  -8  -9   -5.80   17.10
   7   8  -8   -4.20   19.00
  -7  -8   8  -11.20   13.70
   7  -8  -8   34.40   21.70
   7   8  -7    1.90   16.30
  -7  -8   7   -8.90   12.20
   7  -8  -7   19.30   18.30
   7   8  -6   -7.40   15.40
   7  -8  -6    4.70   18.00
  -7  -8   6   19.60   13.20
   7   8  -5   79.19   17.40
   7   8  -5   62.29   18.00
  -7  -8   5   51.29   14.10
   7  -8  -5   92.09   20.90
   7   8  -4   31.30   15.70
   7   8  -4   23.80   14.30
   7  -8  -4   17.60   18.90
  -7  -8   4   16.40   11.90
   7   8  -3  239.78   25.10
   7   8  -3  153.88   21.00
   7  -8  -3  218.28   26.40
  -7  -8   3  120.49   21.90
  -7  -8   3  195.38   20.60
   7   8  -2   54.49   16.60
  -7  -8   2   80.19   15.10
   7  -8  -2   64.79   18.90
  -7  -8   2   71.19   19.50
   7   8  -1  106.19   19.20
  -7  -8   1   99.69   16.20
  -7  -8   1  114.99   22.10
   7  -8  -1  125.89   22.70
   7   8   0   18.60   14.90
   7  -8   0    2.30   15.30
  -7  -8   0   44.50   19.10
  -7  -8   0   12.80   12.10
   7   8   1    5.80   14.60
  -7  -8  -1    4.40   12.30
  -7  -8  -1    2.30   18.00
   7  -8   1   14.60   14.70
   7   8   2   -1.00   15.30
   7  -8   2   -3.30   15.50
  -7  -8  -2   -3.80   12.20
  -7  -8  -2    3.90   17.80
   7   8   3   15.90   17.80
   7  -8   3  119.89   18.80
  -7  -8  -3   36.50   14.80
  -7  -8  -3   24.70   21.90
   7   8   4   12.70   16.00
  -7  -8  -4  -13.00   17.00
  -7  -8  -4    7.90   14.40
   7   8   5   11.20   16.50
  -7  -8  -5  -13.40   16.30
  -7  -8  -5   41.80   22.50
   7   8   6   39.30   20.10
  -7  -8  -6   21.90   19.90
  -7  -8  -6   17.60   18.80
   7   8   7   25.30   17.40
  -7  -8  -7   -7.30   20.30
  -7  -8  -7  -14.90   18.00
   7   9  -7  -10.20   19.20
   7  -9  -7    8.80   21.80
  -7  -9   7    7.90   15.40
   7   9  -6   30.20   18.20
  -7  -9   6    7.30   13.30
   7  -9  -6  -21.70   19.50
   7   9  -5   42.90   15.50
   7   9  -5   24.70   17.30
  -7  -9   5    6.10   12.60
   7  -9  -5    6.60   17.90
   7   9  -4   -1.70   14.00
   7   9  -4   19.20   18.50
  -7  -9   4   31.90   13.60
   7  -9  -4   46.50   20.40
   7   9  -3    6.40   16.20
   7   9  -3   20.40   17.20
  -7  -9   3    6.70   13.90
   7  -9  -3   12.80   17.90
  -7  -9   3   -4.70   19.40
   7   9  -2    2.40   15.20
   7   9  -2    5.80   15.40
  -7  -9   2    1.10   14.00
  -7  -9   2   -5.40   17.20
   7  -9  -2    3.80   17.10
   7   9  -1  126.69   21.00
  -7  -9   1   93.99   23.00
  -7  -9   1   87.59   17.40
   7  -9  -1  118.19   23.80
   7   9   0   -8.80   14.70
  -7  -9   0   -8.90   19.10
   7  -9   0   17.50   16.30
  -7  -9   0  -15.40   12.10
   7   9   1   34.50   17.90
   7  -9   1   16.00   17.40
  -7  -9  -1    4.00   20.10
  -7  -9  -1    9.00   14.70
   7   9   2   24.20   18.30
  -7  -9  -2   18.40   14.20
   7  -9   2    7.40   15.90
  -7  -9  -2    0.40   19.90
   7   9   3   65.49   20.20
  -7  -9  -3   56.09   24.70
  -7  -9  -3   67.29   16.80
   7   9   4   25.60   18.40
  -7  -9  -4  -27.80   18.40
  -7  -9  -4   14.20   15.10
   7   9   5   -7.40   17.50
  -7  -9  -5   14.10   15.30
  -7  -9  -5   35.50   22.10
   7  10  -4   44.10   18.90
  -7 -10   4   -2.70   12.90
   7  10  -3  -16.90   14.10
   7  10  -3   -1.40   17.10
   7 -10  -3  -12.80   21.50
  -7 -10   3  -13.30   17.60
  -7 -10   3  -16.50   14.50
   7  10  -2    9.60   16.90
   7  10  -2   12.80   14.90
   7 -10  -2   -5.00   20.60
  -7 -10   2  -11.30   13.20
  -7 -10   2  -27.90   17.80
   7  10  -1    9.20   19.40
  -7 -10   1   -4.20   14.90
   7 -10  -1    3.90   18.50
  -7 -10   1  -27.30   20.00
   7  10   0   11.30   17.20
  -7 -10   0   12.70   20.90
  -7 -10   0   15.20   13.90
   7 -10   0   21.40   17.90
   7  10   1    3.80   17.80
  -7 -10  -1   -3.90   13.30
   7 -10   1  -20.60   15.50
  -7 -10  -1   -2.00   20.10
   7  10   2  -14.30   16.90
  -7 -10  -2   18.90   14.40
   7 -10   2    3.30   24.70
  -7 -10  -2  -13.00   20.30
   8   0 -13   35.80   22.70
   8   0 -12   27.10   21.50
   8   0 -11   -2.70   15.80
   8   0 -10   54.89   17.20
   8   0  -9    8.50   11.20
   8   0  -9  -15.40   12.70
   8   0  -8  224.68   21.60
   8   0  -8  188.08   18.30
   8   0  -7   15.50   11.10
   8   0  -7    4.30   10.10
   8   0  -6   12.80   10.70
   8   0  -6   12.10    9.70
  -8   0   6    5.30    5.70
  -8   0   5    0.90    5.80
   8   0  -5   -3.20    7.90
   8   0  -5   11.60    9.80
  -8   0   4  203.18   12.00
   8   0  -4  170.58   14.00
   8   0  -4  180.38   16.70
  -8   0   3    3.40    5.20
   8   0  -3   -9.80    6.40
   8   0  -3   -8.00    9.00
  -8   0   2  257.87   12.70
   8   0  -2  290.07   18.70
  -8   0   1   -0.50    4.50
   8   0  -1   -2.10    8.90
   8   0   0  119.39   13.60
  -8   0   0  129.19   10.00
   8   0   1  -12.50    9.50
  -8   0  -1  -11.60    6.70
   8   0   2 2183.68   66.49
  -8   0  -2 2122.39   65.49
   8   0   3    3.90    9.20
  -8   0  -3    7.80    8.50
  -8   0  -4  234.58   19.20
   8   0   4  249.08   17.60
   8   0   5   -8.40    8.00
  -8   0  -5   14.10   10.90
  -8   0  -6   73.79   14.50
   8   0   6   62.89   11.20
  -8   0  -7   -0.90   12.80
  -8   0  -8  101.09   18.70
  -8   0  -9   -7.10   14.60
  -8   0 -10   33.10   18.40
  -8   0 -11  -19.90   17.20
   8   1 -13   -0.20   21.70
   8  -1 -13  -49.20   19.00
   8   1 -12   27.60   19.10
   8  -1 -12    5.70   20.00
   8   1 -11    0.60   16.80
   8  -1 -11    4.90   17.10
   8   1 -10   12.70   16.00
   8  -1 -10   14.90   15.80
   8  -1 -10    3.20   15.60
   8   1  -9   50.19   18.30
   8   1  -9   56.29   13.70
   8  -1  -9   52.09   15.90
   8  -1  -9   25.00   13.20
   8   1  -8    3.00   10.80
   8   1  -8   -1.80   13.70
   8  -1  -8   10.90   12.70
   8  -1  -8    4.20   11.70
   8   1  -7    9.80   11.10
   8   1  -7   13.60   10.60
   8  -1  -7   29.40   11.60
   8  -1  -7   18.30   12.30
  -8  -1   7   16.10    7.70
   8   1  -6   92.09   14.90
   8   1  -6   79.29   13.50
   8  -1  -6  102.39   15.40
   8  -1  -6  100.29   12.80
  -8  -1   6   89.49   10.40
   8   1  -5    6.40    9.00
  -8   1   5    5.80    5.20
   8   1  -5    8.10    9.30
  -8  -1   5   11.30    6.00
   8  -1  -5    7.40   11.10
   8  -1  -5   -1.30    8.30
  -8   1   4  187.78   10.40
   8   1  -4  177.28   15.60
   8   1  -4  151.88   14.10
   8  -1  -4  157.48   15.60
   8  -1  -4  187.08   14.90
  -8  -1   4  180.28   12.80
   8   1  -3   29.70   10.40
  -8   1   3   29.90    5.50
   8   1  -3   27.10    8.50
   8  -1  -3   32.90   10.80
  -8  -1   3   33.00    7.40
   8  -1  -3   42.40    7.70
   8   1  -2    1.90   10.40
  -8   1   2   -0.80    4.20
   8  -1  -2   19.90   10.10
  -8  -1   2    3.60    5.90
  -8   1   1   41.00    5.50
   8   1  -1   41.20   10.60
   8  -1  -1   41.00   10.80
  -8  -1   1   38.90    7.70
   8   1   0    4.70    8.80
  -8   1   0   -1.60    4.80
  -8  -1   0    5.90    7.00
   8  -1   0  -16.80    8.50
  -8   1  -1   72.49    8.90
   8   1   1  112.39   12.70
  -8  -1  -1   80.09   10.60
   8  -1   1   87.89   12.20
   8   1   2   33.40   11.00
  -8   1  -2   38.50    8.90
  -8  -1  -2   55.89   10.90
   8  -1   2   52.29   10.60
  -8   1  -3    7.50    8.40
   8   1   3    7.40    8.60
  -8  -1  -3    0.00    9.10
   8  -1   3    7.50    9.00
  -8   1  -4   -9.70    9.60
   8   1   4   19.50    9.90
  -8  -1  -4    3.80   10.00
   8  -1   4   13.20    9.00
   8   1   5    2.80    9.30
  -8   1  -5    0.70    9.50
   8  -1   5    1.20    8.30
  -8  -1  -5   15.10   11.10
  -8   1  -6  102.09   16.90
   8   1   6   72.69   12.20
  -8  -1  -6   92.29   16.80
  -8   1  -7   25.30   13.60
  -8  -1  -7  -14.70   14.60
  -8   1  -8    7.40   14.50
  -8  -1  -8   10.50   15.90
  -8   1  -9    9.70   17.30
  -8  -1  -9  -35.40   13.20
  -8   1 -10   26.00   19.00
  -8  -1 -10   19.00   20.10
  -8   1 -11   10.50   20.10
  -8  -1 -11   20.10   19.20
   8   2 -13   71.19   23.90
   8  -2 -13   55.29   19.80
   8   2 -12   11.30   19.20
   8  -2 -12   58.59   20.40
   8   2 -11   11.70   18.50
   8  -2 -11   -3.60   14.00
   8   2 -10   -1.40   15.90
   8  -2 -10    7.30   13.40
   8  -2 -10  -11.50   13.80
   8   2  -9  173.98   22.20
   8  -2  -9  210.58   20.90
   8  -2  -9  205.08   20.70
   8   2  -8   69.19   16.10
   8   2  -8   81.99   13.80
   8  -2  -8   74.59   14.40
   8  -2  -8   98.79   15.90
  -8  -2   8  103.49   12.90
   8   2  -7   31.00   13.10
   8   2  -7   45.80   11.60
  -8  -2   7   54.19   10.40
   8  -2  -7   48.80   14.40
   8  -2  -7   39.30   10.90
   8   2  -6  -12.40    9.30
   8   2  -6    8.70   10.30
   8  -2  -6    5.80   10.90
   8  -2  -6    1.70    8.20
  -8  -2   6    4.80    6.60
   8   2  -5  117.29   15.30
   8   2  -5  147.39   14.80
   8  -2  -5  137.39   12.10
   8  -2  -5  124.99   15.80
  -8  -2   5  143.69   12.20
   8   2  -4  323.07   20.70
   8   2  -4  309.37   20.90
   8  -2  -4  299.17   15.60
  -8  -2   4  282.97   16.50
   8  -2  -4  305.77   21.10
   8   2  -3  521.95   25.10
  -8   2   3  506.85   16.50
   8  -2  -3  465.45   18.30
   8  -2  -3  475.05   25.10
  -8  -2   3  475.05   20.60
  -8   2   2    1.80    3.10
   8   2  -2   11.50    9.50
   8  -2  -2    6.10   10.00
   8  -2  -2    3.20    4.50
  -8  -2   2   -0.20    6.70
   8   2  -1    0.10   10.10
  -8   2   1   -2.40    3.10
  -8  -2   1    2.70    6.30
   8  -2  -1    1.40    9.80
   8   2   0  111.29   13.80
  -8   2   0  111.69    7.80
  -8  -2   0  133.79   12.60
   8  -2   0  114.49   13.80
  -8   2  -1    8.70    5.70
   8   2   1   16.00   10.90
  -8  -2  -1    8.50    8.10
   8  -2   1    4.00    9.20
  -8   2  -2   16.30    7.40
   8   2   2    6.10    9.30
   8  -2   2   18.10   10.00
  -8  -2  -2   -1.60    8.10
  -8   2  -3   53.89   10.10
   8   2   3   50.19   11.90
   8  -2   3   53.69   10.80
  -8  -2  -3   72.39   12.90
  -8   2  -4   66.29   12.20
   8   2   4   72.49   11.90
   8  -2   4  103.59   12.30
  -8  -2  -4   92.79   15.10
   8   2   5    4.60    9.60
  -8   2  -5   -3.50   10.30
   8  -2   5    4.30    8.30
  -8  -2  -5   -4.90   12.20
   8   2   6   98.49   13.70
  -8   2  -6  131.69   17.50
  -8  -2  -6  130.79   19.60
  -8   2  -7   38.10   13.80
   8   2   7   73.59   12.70
  -8  -2  -7   69.39   17.00
  -8   2  -8  401.36   31.80
  -8  -2  -8  387.66   31.30
  -8   2  -9  240.88   25.30
  -8  -2  -9  189.68   25.40
  -8   2 -10    4.50   16.00
  -8  -2 -10   -1.40   16.80
  -8   2 -11    3.00   20.40
  -8  -2 -11   31.70   20.50
   8   3 -13    3.30   19.90
   8   3 -12   34.00   21.50
   8   3 -11  -18.40   17.40
   8  -3 -11  -25.90   20.30
   8   3 -10  109.29   23.60
   8  -3 -10  149.39   21.10
   8  -3 -10  154.98   19.80
   8   3  -9   21.30   15.30
   8  -3  -9   17.60   13.60
  -8  -3   9   43.70   11.60
   8  -3  -9   32.70   12.30
   8   3  -8   72.19   12.90
   8   3  -8   72.09   17.90
  -8  -3   8   77.49   12.50
   8  -3  -8   60.39   15.60
   8  -3  -8   85.49   13.20
   8   3  -7  151.18   18.20
   8   3  -7  180.28   16.80
  -8  -3   7  125.69   13.80
   8  -3  -7  155.88   14.60
   8  -3  -7  141.09   19.50
   8   3  -6   13.40   10.20
   8   3  -6   10.70   11.00
   8  -3  -6   -0.60   11.30
  -8  -3   6    2.80    7.40
   8  -3  -6    9.80    7.90
   8   3  -5   54.19   12.20
   8   3  -5   68.19   11.60
  -8  -3   5   74.59   10.20
   8  -3  -5   91.19   15.30
   8  -3  -5   74.89    8.90
   8   3  -4  145.29   14.80
   8   3  -4  161.08   15.80
   8  -3  -4  131.79   10.20
   8  -3  -4  126.49   16.20
  -8  -3   4  172.48   13.70
   8   3  -3  198.08   17.40
  -8  -3   3  234.98   16.40
   8  -3  -3  214.38   19.00
   8  -3  -3  235.48    9.90
   8   3  -2   31.90   10.80
   8  -3  -2   42.00   12.00
   8  -3  -2   40.80    3.20
  -8  -3   2   56.59    8.90
   8   3  -1  123.29   14.70
  -8  -3   1  132.09   12.10
   8  -3  -1  125.89   16.00
   8  -3  -1  124.39    5.50
  -8   3   0   83.39    5.50
   8   3   0   65.59   12.50
   8  -3   0  115.59   15.10
  -8  -3   0   97.09   11.30
  -8   3  -1   76.09    7.20
   8   3   1   83.29   13.20
   8  -3   1   75.79   12.60
  -8  -3  -1   64.29   10.80
  -8   3  -2   93.89    9.60
   8   3   2  134.29   15.80
   8  -3   2  105.59   14.00
  -8  -3  -2   91.79   13.00
  -8   3  -3   95.99   11.10
   8   3   3  137.29   16.10
  -8  -3  -3  119.49   14.60
   8  -3   3  104.39   13.30
   8   3   4   84.69   13.00
  -8   3  -4   79.89   12.20
  -8  -3  -4   52.09   12.90
   8  -3   4  100.79   12.30
  -8   3  -5   -8.50    9.70
   8   3   5   -7.90   10.00
  -8  -3  -5   -9.30   11.00
   8  -3   5    3.80    8.30
   8   3   6   14.30   10.70
  -8   3  -6   -5.30   11.30
  -8  -3  -6   29.80   14.90
   8   3   7   14.50   11.10
  -8   3  -7   32.70   14.20
  -8  -3  -7   31.10   17.90
  -8   3  -8  -10.70   13.40
  -8  -3  -8    8.30   15.30
  -8   3  -9   -3.90   14.00
  -8  -3  -9   -2.20   16.70
  -8   3 -10   22.00   18.40
  -8  -3 -10   17.10   18.30
  -8   3 -11   50.39   20.70
  -8  -3 -11  101.59   23.80
   8   4 -12  -24.60   21.60
   8   4 -11  -17.00   16.90
   8  -4 -11   -3.90   14.90
   8   4 -10   10.00   17.50
   8  -4 -10   36.40   16.80
  -8  -4  10    9.40   11.40
   8   4  -9   40.20   17.60
   8  -4  -9   46.40   17.30
  -8  -4   9   59.69   12.80
   8   4  -8   74.59   18.00
  -8  -4   8  119.69   14.70
   8  -4  -8  145.69   20.40
   8   4  -7  149.39   20.60
   8   4  -7  170.08   16.50
  -8  -4   7  168.38   16.20
   8  -4  -7  235.88   23.50
   8   4  -6   66.49   13.10
   8   4  -6   46.90   13.90
  -8  -4   6   72.19   11.20
   8  -4  -6   71.59   16.50
   8   4  -5   64.49   13.00
   8   4  -5   42.70   12.90
   8  -4  -5   55.89   14.70
  -8  -4   5   61.09   10.20
   8   4  -4  202.58   18.60
   8   4  -4  227.78   19.70
  -8  -4   4  256.57   17.70
   8  -4  -4  218.78   20.70
   8   4  -3   32.60   11.80
   8  -4  -3   32.10   12.60
  -8  -4   3   24.30    8.30
   8   4  -2  110.79   14.40
  -8  -4   2   93.49   11.50
   8  -4  -2  101.29   15.50
   8   4  -1  106.99   15.40
  -8  -4   1  101.99   12.50
   8  -4  -1  100.49   15.30
   8   4   0   30.10   10.60
   8  -4   0    8.10   12.10
  -8  -4   0    7.60    8.10
   8   4   1   21.50   12.50
  -8  -4  -1   18.70    9.40
   8  -4   1   22.30   12.20
   8   4   2   15.50   10.80
  -8  -4  -2    6.90    9.50
   8  -4   2   29.60   10.80
   8   4   3   -0.20   10.20
  -8  -4  -3   10.80   10.60
   8  -4   3   -6.30   10.30
   8   4   4   24.90   12.50
   8  -4   4   20.20   10.80
  -8  -4  -4   22.60   12.00
   8   4   5    6.30   12.10
  -8  -4  -5   12.00   12.40
   8   4   6  202.28   19.60
  -8   4  -6  219.38   22.80
  -8  -4  -6  244.88   24.30
   8   4   7  -14.10   11.00
  -8   4  -7    7.20   13.20
  -8  -4  -7    1.90   15.00
   8   4   8   24.90   23.80
  -8   4  -8   23.30   15.10
  -8  -4  -8   -5.40   16.00
  -8   4  -9    5.40   16.40
  -8  -4  -9  -10.30   18.00
  -8   4 -10   22.50   21.50
  -8  -4 -10   55.69   22.80
   8   5 -12   -3.60   21.50
   8   5 -11    7.50   18.70
   8  -5 -11    1.90   15.70
   8   5 -10   -0.50   17.30
  -8  -5  10   12.40   12.00
   8  -5 -10    2.40   17.50
   8   5  -9  -15.00   14.00
  -8  -5   9   -6.40   11.70
   8  -5  -9   -8.50   15.70
   8   5  -8   16.50   14.60
  -8  -5   8   12.20   11.70
   8  -5  -8    9.70   15.30
   8   5  -7   20.30   11.00
   8   5  -7   17.60   14.00
   8  -5  -7   34.10   16.20
  -8  -5   7   12.50    9.50
   8   5  -6   26.90   14.50
   8   5  -6   56.39   13.60
  -8  -5   6   30.50   10.90
   8  -5  -6   61.69   16.90
   8   5  -5   17.20   13.00
   8   5  -5   23.90   11.30
  -8  -5   5   18.60    9.90
   8  -5  -5   10.40   14.20
   8   5  -4   28.70   11.30
   8   5  -4   18.70   11.00
  -8  -5   4   15.20    8.40
   8  -5  -4   27.70   14.40
   8   5  -3  157.68   18.00
  -8  -5   3  153.98   14.80
   8  -5  -3  160.88   19.50
   8   5  -2   -6.50   11.20
   8  -5  -2  -13.90   11.80
  -8  -5   2    8.70    8.50
   8   5  -1   23.70   11.60
   8  -5  -1   15.80   12.90
  -8  -5   1   20.70    9.90
   8   5   0   49.00   13.50
   8  -5   0   29.60   13.30
  -8  -5   0   51.49   11.00
   8   5   1   -1.20   10.70
   8  -5   1    1.20   12.40
  -8  -5  -1    5.00    9.20
   8   5   2   54.49   14.20
  -8  -5  -2   84.39   16.90
  -8  -5  -2   86.89   14.30
   8  -5   2   67.89   15.40
   8   5   3  130.69   17.50
   8  -5   3  125.39   16.30
  -8  -5  -3  161.88   21.70
  -8  -5  -3  135.39   18.10
   8   5   4  105.09   16.50
   8  -5   4  116.99   15.00
  -8  -5  -4   75.29   15.60
  -8  -5  -4   83.09   17.80
   8   5   5   58.49   13.90
  -8  -5  -5   52.39   15.50
  -8  -5  -5   67.49   17.00
   8   5   6  223.98   22.50
  -8  -5  -6  209.78   23.50
  -8  -5  -6  248.28   25.50
   8   5   7   91.49   16.20
  -8  -5  -7   90.09   21.00
   8   5   8   29.00   13.60
  -8  -5  -8   15.00   18.80
  -8  -5  -9   -7.70   17.70
  -8  -5 -10  -15.40   19.80
   8   6 -11    1.90   18.40
   8  -6 -11   18.60   17.30
   8   6 -10    8.30   19.60
   8  -6 -10    0.80   18.30
  -8  -6  10   -6.90   12.40
   8   6  -9    6.00   16.30
   8  -6  -9   35.30   18.00
  -8  -6   9   21.20   12.40
   8   6  -8   -2.40   14.40
  -8  -6   8    9.30   12.30
   8  -6  -8    7.60   17.00
   8   6  -7   -5.30   13.40
   8   6  -7   -1.70   11.30
  -8  -6   7    4.30   10.00
   8  -6  -7   19.10   16.20
   8   6  -6   -5.70    9.80
   8   6  -6   -5.30   13.20
   8  -6  -6   -1.30   14.80
  -8  -6   6   -3.10    9.40
   8   6  -5   16.50   12.30
   8   6  -5   -5.10   11.50
  -8  -6   5    6.10    9.30
   8  -6  -5  -13.20   13.50
   8   6  -4  183.18   19.40
   8   6  -4  211.08   21.60
   8  -6  -4  208.98   23.50
  -8  -6   4  183.08   17.90
   8   6  -3  196.98   20.20
  -8  -6   3  176.48   17.20
   8  -6  -3  217.38   23.50
   8   6  -2 1229.28   48.00
  -8  -6   2 1236.78   45.60
   8  -6  -2 1170.28   49.50
   8   6  -1  120.09   17.90
   8  -6  -1  212.18   23.10
  -8  -6   1  162.08   17.40
   8   6   0  181.58   20.50
   8  -6   0  137.49   19.50
  -8  -6   0  168.38   17.00
  -8  -6   0  119.99   19.60
   8   6   1 1092.29   46.80
   8  -6   1 1122.89   46.60
  -8  -6  -1 1120.29   48.10
  -8  -6  -1 1124.39   43.40
   8   6   2  302.17   25.90
  -8  -6  -2  246.18   21.60
  -8  -6  -2  267.87   27.00
   8  -6   2  269.97   23.60
   8   6   3  173.78   20.70
   8  -6   3  195.88   19.90
  -8  -6  -3  212.78   24.20
  -8  -6  -3  213.38   22.30
   8   6   4   32.40   15.90
  -8  -6  -4   43.00   15.40
  -8  -6  -4  100.49   20.60
   8   6   5   -6.20   13.80
  -8  -6  -5    2.70   14.20
  -8  -6  -5   -5.20   16.60
   8   6   6   16.30   13.80
  -8  -6  -6   23.10   17.90
  -8  -6  -6   24.10   16.30
   8   6   7    1.80   14.50
  -8  -6  -7    3.20   16.00
  -8  -6  -7   21.90   18.20
   8   6   8   31.50   15.50
  -8  -6  -8   12.70   17.90
  -8  -6  -8   22.10   17.10
  -8  -6  -9   17.20   18.10
   8   7 -10    7.00   18.10
   8  -7 -10   32.30   20.50
  -8  -7  10   13.00   13.70
   8   7  -9  -10.50   17.90
   8  -7  -9   18.70   19.90
  -8  -7   9   13.00   13.80
   8   7  -8   -5.20   16.00
  -8  -7   8   36.00   14.00
   8  -7  -8   23.90   18.70
   8   7  -7    4.70   15.40
  -8  -7   7    7.80   12.00
   8  -7  -7   19.60   18.20
   8   7  -6   53.29   15.10
   8   7  -6   54.99   17.30
   8  -7  -6   52.09   19.70
  -8  -7   6   39.40   13.50
   8   7  -5   56.09   15.40
   8   7  -5   63.79   17.10
  -8  -7   5   82.39   14.20
   8  -7  -5   93.19   21.10
   8   7  -4   -2.30   12.00
   8   7  -4  -14.90   10.90
   8  -7  -4  -23.60   14.60
  -8  -7   4   -5.00   11.50
   8   7  -3  289.27   25.60
   8   7  -3  326.27   25.40
   8  -7  -3  281.67   27.60
  -8  -7   3  278.77   22.30
   8   7  -2   -8.50   12.90
   8  -7  -2   -3.90   14.80
  -8  -7   2   16.60   10.90
   8   7  -1   78.09   16.90
   8  -7  -1   60.89   17.50
  -8  -7   1  102.59   15.40
  -8  -7   1   83.59   19.50
   8   7   0  160.68   20.80
  -8  -7   0  114.29   21.50
  -8  -7   0  179.38   19.60
   8  -7   0  191.28   23.80
   8   7   1  -17.50   12.00
  -8  -7  -1  -10.00   15.40
   8  -7   1   -7.10   15.10
  -8  -7  -1   -4.00   12.70
   8   7   2  -11.80   13.00
  -8  -7  -2  -19.20   15.90
  -8  -7  -2  -21.20   10.80
   8  -7   2   -8.50   14.10
   8   7   3   77.19   18.10
  -8  -7  -3   56.39   16.30
   8  -7   3   45.60   16.20
  -8  -7  -3   40.20   18.40
   8   7   4   32.20   16.30
  -8  -7  -4    5.20   16.10
  -8  -7  -4   13.90   17.80
   8   7   5   20.50   15.60
  -8  -7  -5   28.60   18.10
  -8  -7  -5   10.30   15.60
   8   7   6   24.10   16.20
  -8  -7  -6   -8.20   15.90
  -8  -7  -6    4.90   18.70
   8   7   7   10.30   16.70
  -8  -7  -7    0.70   17.50
  -8  -7  -7   -6.00   17.90
   8   7   8    3.00   17.00
  -8  -7  -8    2.40   17.80
  -8  -7  -8   50.39   20.20
   8   8  -8    8.30   17.30
   8  -8  -8   48.50   20.40
  -8  -8   8  -16.40   12.10
   8   8  -7  -24.90   15.10
  -8  -8   7    8.20   12.90
   8  -8  -7   12.90   18.50
   8   8  -6  -15.50   11.60
   8   8  -6   16.20   18.30
  -8  -8   6  -13.40   12.70
   8  -8  -6  -18.70   18.30
   8   8  -5  -11.80   15.70
   8   8  -5    2.80   14.30
   8  -8  -5   -2.10   17.20
  -8  -8   5   11.50   13.50
   8   8  -4    8.70   16.20
   8   8  -4   10.70   15.20
  -8  -8   4   21.00   13.70
   8  -8  -4  -16.80   17.00
   8   8  -3   63.69   19.00
   8   8  -3   74.09   18.80
  -8  -8   3   51.29   15.60
   8  -8  -3   30.00   20.00
   8   8  -2   -3.20   13.30
  -8  -8   2    5.90   13.60
  -8  -8   2  -21.40   15.40
   8  -8  -2   13.40   18.80
   8   8  -1   27.60   17.60
  -8  -8   1   25.50   20.70
   8  -8  -1   26.50   16.70
  -8  -8   1   12.10   13.70
   8   8   0    4.50   14.30
   8  -8   0   10.30   17.60
  -8  -8   0   23.40   18.80
  -8  -8   0  -23.90   12.50
   8   8   1    5.70   16.70
  -8  -8  -1   17.10   13.40
   8  -8   1   -0.10   16.30
  -8  -8  -1    1.90   17.20
   8   8   2  -12.40   14.90
  -8  -8  -2  -14.10   14.20
   8  -8   2   58.99   18.10
  -8  -8  -2    7.40   17.80
   8   8   3  -12.90   15.20
  -8  -8  -3   15.00   14.30
  -8  -8  -3    0.70   17.90
   8   8   4   -4.90   15.60
  -8  -8  -4   53.19   18.90
  -8  -8  -4   27.30   20.10
   8   8   5    2.90   16.80
  -8  -8  -5   18.10   19.10
  -8  -8  -5   34.30   17.20
   8   8   6   23.80   17.50
  -8  -8  -6   21.30   18.50
  -8  -8  -6   -3.90   20.50
   8   9  -6  -19.70   17.70
  -8  -9   6  -28.40   13.40
   8  -9  -6  -12.90   18.20
   8   9  -5   -8.10   15.80
   8   9  -5    4.70   13.90
   8  -9  -5  -24.40   17.30
  -8  -9   5    4.80   12.90
   8   9  -4   11.40   14.70
   8   9  -4    7.00   15.50
  -8  -9   4    5.00   12.60
   8  -9  -4   28.70   19.50
   8   9  -3   -0.20   16.30
   8   9  -3  -12.40   16.70
  -8  -9   3    7.60   14.60
   8  -9  -3   -1.70   19.80
   8   9  -2   -1.90   16.70
   8  -9  -2  -24.50   18.20
  -8  -9   2  -21.70   13.20
  -8  -9   2   -8.10   20.30
   8   9  -1   33.20   18.00
   8  -9  -1    1.80   16.80
  -8  -9   1   19.10   19.80
  -8  -9   1   16.10   13.90
   8   9   0  -10.20   15.20
  -8  -9   0   -7.60   14.50
  -8  -9   0    4.60   19.30
   8  -9   0    1.80   18.50
   8   9   1    2.50   16.70
  -8  -9  -1   36.00   15.10
  -8  -9  -1    4.80   18.70
   8  -9   1   22.40   18.60
   8   9   2    1.30   16.20
  -8  -9  -2   -3.70   13.80
  -8  -9  -2   56.69   23.60
   8  -9   2   12.00   17.20
   8   9   3   12.60   17.20
  -8  -9  -3  -22.10   18.90
  -8  -9  -3   -2.20   14.10
   8   9   4   23.80   20.90
  -8  -9  -4   21.50   23.00
  -8  -9  -4  -22.70   15.50
   8  10  -2   56.09   17.60
  -8 -10   2   26.50   15.30
   8  10  -1   -6.10   18.20
   8 -10  -1   16.40   18.30
  -8 -10   1   34.20   24.00
  -8 -10   1  -21.50   12.00
  -8 -10   0   29.70   16.60
   9   0 -13  -25.70   18.40
   9   0 -12   42.40   22.60
   9   0 -11   -1.90   17.00
   9   0 -10   69.69   17.70
   9   0  -9    9.70   15.40
   9   0  -9  -14.50   12.40
   9   0  -8   23.10   12.90
   9   0  -8    0.00   12.80
  -9   0   7    8.00    7.10
   9   0  -7  -18.90   11.10
   9   0  -7   -5.10   10.10
   9   0  -6   45.60   12.30
  -9   0   6   65.19    9.40
   9   0  -6   80.89   13.50
  -9   0   5    2.40    5.90
   9   0  -5    7.90   10.40
   9   0  -5   11.00    9.40
   9   0  -4 1013.00   36.20
  -9   0   4 1005.00   33.00
   9   0  -4  947.01   38.00
  -9   0   3   -2.00    5.20
   9   0  -3   16.70    8.20
   9   0  -3   -9.70    9.40
   9   0  -2  492.35   25.10
  -9   0   2  487.65   19.00
  -9   0   1   -0.20    5.20
   9   0  -1  -12.50    9.20
  -9   0   0   18.40    6.60
   9   0   0    9.20   10.20
  -9   0  -1   -5.20    7.00
   9   0   1   15.60   10.20
   9   0   2   77.19   12.60
  -9   0  -2   92.99   11.50
   9   0   3    3.80    9.30
  -9   0  -3    5.50    8.70
   9   0   4   89.29   13.50
  -9   0  -4   54.29   11.90
   9   0   5   -7.80    9.70
  -9   0  -5   10.60   11.30
  -9   0  -6   45.20   14.00
   9   0   6   34.40   11.30
  -9   0  -7   10.10   14.00
  -9   0  -8  -12.50   15.10
  -9   0  -9  -23.00   16.40
  -9   0 -10   28.80   18.70
  -9   0 -11  -14.10   17.00
   9   1 -13   23.90   23.20
   9  -1 -13    7.60   18.60
   9   1 -12  -10.00   18.40
   9  -1 -12   34.10   18.30
   9   1 -11  -21.70   16.20
   9  -1 -11    4.80   17.50
   9   1 -10   16.50   17.30
   9  -1 -10   19.40   14.20
   9  -1 -10   17.00   13.70
   9   1  -9  -20.30   15.50
   9   1  -9    8.60   12.70
   9  -1  -9    7.70   13.60
   9  -1  -9   -1.30   14.10
   9   1  -8   82.59   16.40
   9   1  -8   87.19   14.90
  -9  -1   8   82.39   12.40
   9  -1  -8   80.39   15.40
   9  -1  -8  104.99   17.50
   9   1  -7    4.40   10.30
   9   1  -7   34.80   14.00
   9  -1  -7    9.50   12.40
  -9  -1   7    3.30    7.40
   9  -1  -7   16.50   11.10
   9   1  -6   40.70   12.80
   9   1  -6   26.00   11.10
   9  -1  -6   53.39   14.00
  -9  -1   6   28.60    7.50
   9  -1  -6   28.60   10.30
   9   1  -5   93.39   14.00
   9   1  -5  104.79   14.30
  -9   1   5  111.59    9.60
  -9  -1   5   96.49   10.50
   9  -1  -5  100.69   14.80
   9  -1  -5   95.39   12.10
  -9   1   4    7.60    5.20
   9   1  -4    3.30    8.40
   9   1  -4  -15.30    9.40
  -9  -1   4    8.50    6.50
   9  -1  -4    5.50    7.40
   9  -1  -4    3.90   10.60
   9   1  -3    6.10    9.90
   9   1  -3   -4.10    8.50
  -9   1   3   12.70    5.10
   9  -1  -3   14.30    7.30
  -9  -1   3   15.40    6.10
   9  -1  -3    5.50   10.50
   9   1  -2   -7.20    9.30
  -9   1   2    0.20    4.50
  -9  -1   2  -15.00    4.90
   9  -1  -2    4.70   10.30
  -9   1   1   43.00    6.00
   9   1  -1   34.40   10.80
   9  -1  -1   39.70   11.80
  -9  -1   1   35.00    7.60
  -9   1   0   19.20    6.00
   9   1   0   18.70   10.20
  -9  -1   0    2.10    6.30
   9  -1   0   11.00   10.10
   9   1   1  166.68   16.00
  -9   1  -1  216.28   13.70
   9  -1   1  200.58   17.60
  -9  -1  -1  175.28   14.20
   9   1   2  235.88   19.00
  -9   1  -2  168.08   14.10
  -9  -1  -2  202.18   16.80
   9  -1   2  196.18   17.30
  -9   1  -3    3.30    9.20
   9   1   3    2.30   10.00
   9  -1   3    8.60    9.00
  -9  -1  -3    8.50    9.10
   9   1   4   73.29   12.20
  -9   1  -4   75.89   13.30
  -9  -1  -4   57.89   13.00
   9  -1   4   59.59   12.10
   9   1   5  -13.20    8.90
  -9   1  -5   -7.90   11.50
   9  -1   5   10.00    9.20
  -9  -1  -5   -8.90   10.80
   9   1   6   42.00   11.60
  -9   1  -6   43.80   13.30
  -9  -1  -6    5.80   13.00
  -9   1  -7   80.09   16.70
  -9  -1  -7   90.69   18.50
  -9   1  -8    5.00   14.60
  -9  -1  -8   -5.80   13.90
  -9   1  -9   23.10   16.80
  -9  -1  -9   18.10   17.50
  -9   1 -10   23.90   17.80
  -9  -1 -10  -25.90   18.20
  -9   1 -11   26.30   19.50
  -9  -1 -11  -27.10   17.70
   9   2 -13    3.70   21.10
   9  -2 -13   34.20   30.80
   9   2 -12   -1.20   18.50
   9  -2 -12   10.30   17.60
   9   2 -11  102.89   21.80
   9  -2 -11   65.79   19.00
   9   2 -10  380.76   31.70
   9  -2 -10  381.36   27.70
   9  -2 -10  414.86   29.80
   9   2  -9  167.48   21.60
   9   2  -9  210.78   23.80
   9  -2  -9  174.58   20.50
   9  -2  -9  231.18   20.90
  -9  -2   9  205.58   18.80
   9   2  -8  479.35   27.30
   9   2  -8  425.16   30.20
   9  -2  -8  507.25   27.20
   9  -2  -8  506.15   30.90
  -9  -2   8  458.45   24.30
   9   2  -7   67.69   15.00
   9   2  -7   54.99   13.60
  -9  -2   7  100.69   12.60
   9  -2  -7   66.09   15.00
   9  -2  -7   65.49   12.00
   9   2  -6   13.00   10.40
   9   2  -6    3.70   10.50
  -9  -2   6   11.30    7.40
   9  -2  -6   18.50   12.80
   9  -2  -6   -3.00    8.80
   9   2  -5   -6.40   10.90
   9   2  -5    0.80   11.00
   9  -2  -5   13.60   11.90
  -9  -2   5   11.90    7.20
   9  -2  -5   -5.40    7.20
   9   2  -4   13.30   10.30
  -9   2   4   16.50    4.70
   9   2  -4   19.50    9.80
  -9  -2   4   13.00    6.80
   9  -2  -4   24.00   11.80
   9  -2  -4    7.00    6.60
  -9   2   3   22.40    4.50
   9   2  -3   14.20   10.10
  -9  -2   3   31.40    8.20
   9  -2  -3   37.60   13.10
   9  -2  -3   18.20    6.20
  -9   2   2    3.50    3.60
   9   2  -2   18.00    9.80
  -9  -2   2    2.60    6.30
   9  -2  -2   23.20    5.50
   9  -2  -2   15.20   10.80
   9   2  -1  139.89   15.90
  -9   2   1  112.99    7.40
   9  -2  -1  113.89   16.10
  -9  -2   1   95.19   10.70
   9   2   0   -2.30    9.50
  -9   2   0   -6.30    4.10
   9  -2   0   -4.80    9.50
  -9  -2   0   -1.60    7.80
  -9   2  -1   24.50    6.70
   9   2   1   25.80   10.70
  -9  -2  -1   28.20    9.30
   9  -2   1   18.70   10.20
  -9   2  -2    6.90    7.20
   9   2   2   13.80   10.10
   9  -2   2    3.70   10.90
  -9  -2  -2   11.00    9.10
  -9   2  -3  116.09   12.80
   9   2   3  126.29   14.80
  -9  -2  -3  131.49   15.30
   9  -2   3  155.88   15.60
   9   2   4  -17.00    9.90
  -9   2  -4   -0.50    9.50
   9  -2   4    4.60   10.00
  -9  -2  -4   10.60   11.00
   9   2   5   87.69   14.30
  -9   2  -5   89.39   14.70
  -9  -2  -5  110.29   18.20
   9  -2   5   75.09   12.60
  -9   2  -6  289.27   23.40
   9   2   6  301.97   22.20
  -9  -2  -6  343.07   27.80
  -9   2  -7  284.27   25.10
   9   2   7  281.47   30.10
  -9  -2  -7  225.28   24.40
  -9   2  -8   81.39   19.30
  -9  -2  -8   75.99   18.90
  -9   2  -9   30.40   16.70
  -9  -2  -9   25.10   18.20
  -9   2 -10    2.30   16.20
  -9  -2 -10    6.30   18.40
   9   3 -12   63.29   23.00
   9   3 -11  -18.90   17.50
   9   3 -10  -40.00   17.60
   9  -3 -10  -20.00   14.90
   9   3  -9   61.59   18.50
  -9  -3   9   66.39   13.10
   9  -3  -9   59.89   16.20
   9   3  -8   12.90   12.20
   9   3  -8   23.80   14.80
   9  -3  -8    7.90   14.30
  -9  -3   8    8.40    9.40
   9   3  -7   26.60   14.00
   9   3  -7   23.70   12.20
  -9  -3   7   23.20    9.40
   9  -3  -7   29.80   15.00
   9   3  -6   -6.10   10.70
   9   3  -6   21.10   12.00
   9  -3  -6   11.50   12.60
  -9  -3   6   -4.60    7.10
   9   3  -5   15.00   10.50
   9   3  -5   13.90   10.60
  -9  -3   5    1.30    6.90
   9  -3  -5    2.40   12.10
   9   3  -4  134.39   15.20
   9   3  -4  139.89   15.60
   9  -3  -4  177.08   19.90
  -9  -3   4  122.29   12.30
   9   3  -3  135.19   15.80
  -9  -3   3  165.58   13.80
   9  -3  -3  161.98   18.80
   9   3  -2   19.50   10.90
  -9  -3   2   11.10    7.30
   9  -3  -2    7.80   11.30
   9   3  -1   62.59   13.10
   9  -3  -1   57.49   14.20
  -9  -3   1   69.19   10.20
   9   3   0   -6.80    9.60
   9  -3   0    5.10   11.70
  -9  -3   0   10.60    7.90
   9   3   1   19.20   11.00
   9  -3   1   -4.40    9.90
  -9  -3  -1    3.20    8.80
   9   3   2  129.99   15.60
  -9   3  -2  119.29   12.90
  -9  -3  -2  167.58   16.90
   9  -3   2   97.69   13.70
  -9   3  -3   28.40    9.30
   9   3   3   36.40   11.80
  -9  -3  -3   30.40   11.60
   9  -3   3   49.10   12.00
  -9   3  -4   31.70   10.90
   9   3   4   46.90   13.50
  -9  -3  -4   41.80   14.20
   9  -3   4   31.20   10.80
   9   3   5    7.40   11.90
  -9   3  -5  -12.70   10.00
  -9  -3  -5    0.90   12.30
   9   3   6   21.90   12.50
  -9   3  -6   19.20   12.60
  -9  -3  -6   15.20   13.80
  -9   3  -7   -1.20   12.50
   9   3   7   36.40   13.10
  -9  -3  -7   10.20   15.50
  -9   3  -8  107.49   19.80
  -9  -3  -8   67.39   19.30
  -9   3  -9    6.40   14.90
  -9  -3  -9   -3.30   16.50
  -9   3 -10   -0.40   17.80
  -9  -3 -10   12.60   18.80
   9   4 -12    3.70   19.30
   9   4 -11   48.30   23.00
   9  -4 -11   38.00   16.40
   9   4 -10    9.10   17.40
   9  -4 -10   33.20   16.70
  -9  -4  10   -8.60    9.40
   9   4  -9  108.19   22.50
  -9  -4   9   89.49   15.60
   9  -4  -9   71.99   18.40
   9   4  -8   77.29   15.30
   9   4  -8   88.69   18.40
  -9  -4   8   88.69   14.80
   9  -4  -8  130.89   20.70
   9   4  -7    9.40   12.00
   9   4  -7   35.30   14.30
  -9  -4   7   26.40   10.20
   9  -4  -7   19.10   17.20
   9   4  -6   30.00   13.20
   9   4  -6   33.40   12.40
  -9  -4   6   24.40    9.60
   9  -4  -6   40.20   16.00
   9   4  -5   35.80   12.80
   9   4  -5   29.10   11.60
   9  -4  -5   52.99   15.20
  -9  -4   5   34.90    9.30
   9   4  -4   53.89   14.00
   9   4  -4   45.40   12.20
   9  -4  -4   45.00   14.50
  -9  -4   4   39.40    9.40
   9   4  -3   15.90   11.20
  -9  -4   3    2.90    8.30
   9  -4  -3   -3.40   11.90
   9   4  -2  103.59   15.10
  -9  -4   2   72.09   11.80
   9  -4  -2   86.69   16.80
   9   4  -1  -16.90    9.10
  -9  -4   1   -2.00    8.70
   9  -4  -1    5.20   12.50
   9   4   0    2.70   10.50
   9  -4   0    6.30   11.50
  -9  -4   0    9.00    8.60
   9   4   1  129.29   16.50
   9  -4   1  130.19   16.40
  -9  -4  -1  110.09   14.30
   9   4   2  135.49   17.40
  -9  -4  -2  135.49   15.80
   9  -4   2  160.08   17.60
   9   4   3    7.70   12.20
   9  -4   3   18.00   11.50
  -9  -4  -3   -5.50   10.60
   9   4   4   18.60   11.70
   9  -4   4   22.80   11.60
  -9  -4  -4    2.10   11.50
   9   4   5   76.89   14.50
  -9  -4  -5   91.29   16.90
   9   4   6  -11.60   11.50
  -9  -4  -6    3.40   14.70
   9   4   7  131.99   17.90
  -9  -4  -7  223.78   25.20
  -9  -4  -8  -28.60   14.40
  -9  -4  -9  -38.80   15.10
  -9  -4 -10   35.30   22.60
   9   5 -11    8.70   19.90
   9  -5 -11   13.90   18.50
   9   5 -10   36.50   19.40
  -9  -5  10   -0.10   13.20
   9  -5 -10   39.20   19.40
   9   5  -9  -16.10   14.90
  -9  -5   9   -4.20   10.80
   9  -5  -9   -6.90   16.00
   9   5  -8   17.70   15.50
  -9  -5   8   11.80   10.90
   9  -5  -8   53.79   18.70
   9   5  -7   29.90   12.40
   9   5  -7   -5.00   15.30
   9  -5  -7   -9.50   16.90
  -9  -5   7    4.20   10.40
   9   5  -6   10.50   11.20
   9   5  -6   -0.80   12.50
  -9  -5   6   17.30   10.20
   9  -5  -6   21.70   17.60
   9   5  -5  135.49   18.20
   9   5  -5  137.59   17.20
  -9  -5   5  179.18   16.30
   9  -5  -5  158.58   21.30
   9   5  -4    5.00   11.30
   9   5  -4   15.70   11.60
  -9  -5   4   -3.20    8.10
   9  -5  -4   15.20   14.50
   9   5  -3  223.98   20.40
   9  -5  -3  244.88   23.60
  -9  -5   3  182.18   16.50
   9   5  -2   11.50   11.70
   9  -5  -2   -5.00   12.90
  -9  -5   2    7.10    8.80
   9   5  -1   28.30   13.10
   9  -5  -1   56.99   15.50
  -9  -5   1   75.59   11.70
   9   5   0   35.80   13.20
  -9  -5   0   57.09   11.70
   9  -5   0   57.19   16.10
   9   5   1  161.68   20.40
   9  -5   1  190.08   19.80
  -9  -5  -1  181.58   17.50
   9   5   2  442.46   27.40
  -9  -5  -2  342.97   26.10
   9  -5   2  403.36   27.40
   9   5   3   46.80   15.80
  -9  -5  -3   46.00   14.10
   9  -5   3   35.30   13.40
   9   5   4   26.10   13.30
  -9  -5  -4   49.20   15.00
   9  -5   4   61.89   15.30
   9   5   5   38.40   14.20
  -9  -5  -5   11.10   14.20
   9   5   6    8.90   14.00
  -9  -5  -6    8.50   14.80
   9   5   7   18.00   14.20
  -9  -5  -7   17.60   18.40
   9   5   8    1.70   14.80
  -9  -5  -8   52.09   20.60
  -9  -5  -9   45.20   19.60
   9   6 -10  -19.70   16.70
   9  -6 -10   10.10   17.20
  -9  -6  10   13.50   13.20
   9   6  -9   19.70   19.80
  -9  -6   9   40.40   14.40
   9  -6  -9   57.29   20.70
   9   6  -8   26.50   16.90
  -9  -6   8   -9.30   10.20
   9  -6  -8    0.00   17.90
   9   6  -7   -2.40   11.60
   9   6  -7   21.40   15.50
   9  -6  -7   36.10   18.20
  -9  -6   7   30.20   11.90
   9   6  -6   12.60   13.10
   9   6  -6   44.60   16.80
   9  -6  -6   18.40   16.90
  -9  -6   6   13.70   12.10
   9   6  -5    6.20   13.30
   9   6  -5   40.00   15.10
  -9  -6   5   25.00   10.90
   9  -6  -5   62.89   18.10
   9   6  -4   61.49   16.10
   9   6  -4   36.00   14.90
   9  -6  -4   36.50   17.10
  -9  -6   4   54.49   13.40
   9   6  -3  779.62   39.10
   9  -6  -3  835.92   41.00
  -9  -6   3  796.52   34.60
   9   6  -2   12.20   12.90
  -9  -6   2    0.70    9.70
   9  -6  -2    0.00   14.40
   9   6  -1   15.70   13.60
  -9  -6   1   13.40   11.60
   9  -6  -1   -4.20   13.90
   9   6   0  348.57   26.90
   9  -6   0  367.46   27.60
  -9  -6   0  342.47   23.50
   9   6   1  395.06   30.60
   9  -6   1  398.66   29.60
  -9  -6  -1  398.76   25.50
   9   6   2  182.28   23.20
  -9  -6  -2  177.98   19.60
   9  -6   2  218.18   22.20
   9   6   3   93.09   18.10
  -9  -6  -3   78.79   18.00
   9  -6   3   63.79   15.60
   9   6   4   92.19   19.60
  -9  -6  -4  108.69   19.60
   9   6   5  -19.00   13.90
  -9  -6  -5   -7.60   14.30
   9   6   6   40.00   15.80
  -9  -6  -6   50.79   17.80
   9   6   7   15.70   15.60
  -9  -6  -7   27.00   17.10
   9   6   8   16.30   16.50
  -9  -6  -8   26.00   19.90
   9   7  -9  -11.90   16.60
  -9  -7   9   20.90   13.80
   9  -7  -9  -14.80   16.70
   9   7  -8  -18.50   14.80
   9  -7  -8   -8.50   16.50
  -9  -7   8    3.00   13.80
   9   7  -7   -4.00   17.30
  -9  -7   7   -4.10   11.40
   9  -7  -7   39.30   18.90
   9   7  -6   14.70   14.20
   9   7  -6  -14.20   13.80
  -9  -7   6    7.20   11.70
   9  -7  -6   -0.10   15.90
   9   7  -5   -6.10   13.50
   9   7  -5   13.80   16.00
  -9  -7   5   -3.70   10.70
   9  -7  -5  -32.00   14.10
   9   7  -4   28.70   14.30
   9   7  -4    6.00   15.00
   9  -7  -4  -14.50   15.20
  -9  -7   4   12.20   12.80
   9   7  -3   31.50   16.00
   9   7  -3   -2.30   12.50
   9  -7  -3    4.90   16.20
  -9  -7   3    1.70   11.00
   9   7  -2   33.10   14.60
   9  -7  -2   39.60   18.70
  -9  -7   2   23.30   12.30
   9   7  -1   52.39   16.20
   9  -7  -1   65.49   19.50
  -9  -7   1   64.69   14.50
   9   7   0   98.39   19.30
  -9  -7   0  140.99   18.80
   9  -7   0  121.79   20.30
   9   7   1    9.00   16.70
  -9  -7  -1   24.00   12.90
   9  -7   1   -7.10   14.90
   9   7   2   90.89   20.10
  -9  -7  -2   99.89   21.50
  -9  -7  -2   84.59   16.50
   9  -7   2   55.49   17.10
   9   7   3    2.60   14.90
  -9  -7  -3    0.20   17.00
  -9  -7  -3   30.30   14.70
   9  -7   3   26.80   15.30
   9   7   4  -13.50   15.80
  -9  -7  -4   13.40   16.60
  -9  -7  -4    7.20   16.90
   9   7   5  -18.40   15.60
  -9  -7  -5   -9.10   14.40
  -9  -7  -5  -31.40   15.60
   9   7   6   -2.00   14.60
  -9  -7  -6    6.70   16.90
  -9  -7  -6   -5.00   15.80
   9   7   7   -2.40   16.80
  -9  -7  -7  -13.90   15.90
  -9  -7  -7   11.40   17.30
   9   8  -8   16.40   20.20
  -9  -8   8   10.80   14.70
   9  -8  -8    5.30   19.20
   9   8  -7  -19.90   15.70
  -9  -8   7   -4.00   12.10
   9  -8  -7   -0.50   19.90
   9   8  -6   33.30   16.10
   9   8  -6   32.90   17.10
   9  -8  -6   13.40   19.40
  -9  -8   6   39.60   14.80
   9   8  -5    6.90   16.50
   9   8  -5  -33.70   14.20
  -9  -8   5  -11.80   13.10
   9  -8  -5   -3.70   17.60
   9   8  -4  122.59   21.10
   9   8  -4   82.09   20.00
   9  -8  -4   90.49   22.60
  -9  -8   4  110.69   18.30
   9   8  -3   -7.60   14.30
   9   8  -3   22.30   15.00
   9  -8  -3   21.80   17.80
  -9  -8   3   11.80   12.80
   9   8  -2   48.60   18.60
   9  -8  -2   73.79   20.90
  -9  -8   2   77.19   16.00
   9   8  -1   -0.80   15.20
   9  -8  -1   34.20   18.20
  -9  -8   1   -2.10   13.10
   9   8   0   26.40   16.00
   9  -8   0   -0.70   16.30
  -9  -8   0   25.60   19.60
  -9  -8   0   74.89   17.20
   9   8   1   92.59   20.90
   9  -8   1   92.59   21.30
  -9  -8  -1  131.89   19.00
  -9  -8  -1  146.19   25.60
   9   8   2  110.29   21.30
   9  -8   2   76.49   18.30
  -9  -8  -2  136.89   19.50
  -9  -8  -2   75.99   24.60
   9   8   3   71.29   20.00
  -9  -8  -3   57.09   22.40
  -9  -8  -3   91.19   18.00
   9   8   4  -19.80   17.20
  -9  -8  -4  -30.50   18.40
  -9  -8  -4  -23.70   15.50
   9   8   5  -11.40   17.70
  -9  -8  -5   -7.40   17.90
  -9  -8  -5   25.80   17.20
   9   9  -5    5.60   17.00
   9   9  -5  -24.20   13.50
  -9  -9   5   14.00   14.10
   9  -9  -5   14.70   19.50
   9   9  -4   19.30   16.80
   9   9  -4    2.70   15.60
  -9  -9   4   13.80   13.50
   9  -9  -4  -19.60   19.70
   9   9  -3    6.40   17.20
   9   9  -3    7.50   17.50
  -9  -9   3    4.30   14.90
   9  -9  -3   40.80   19.90
   9   9  -2   12.60   17.60
   9  -9  -2   -0.50   21.00
  -9  -9   2   10.50   13.70
   9   9  -1  -17.40   15.20
   9  -9  -1   33.40   20.50
  -9  -9   1  -13.60   14.20
   9   9   0   31.10   19.50
   9  -9   0    3.40   19.20
  -9  -9   0    8.20   21.60
  -9  -9   0   24.30   14.50
   9   9   1  -15.10   17.70
  -9  -9  -1    9.90   22.10
  -9  -9  -1   16.60   14.80
   9  -9   1   29.20   18.90
   9   9   2   -1.00   17.80
  -9  -9  -2  -20.80   18.70
  -9  -9  -2  -13.20   13.40
   9  -9   2    9.30   18.80
   9   9   3   -5.40   16.50
  -9  -9  -3   -9.70   15.60
  -9  -9  -3    3.60   20.40
  10   0 -13   -9.30   21.10
  10   0 -12   63.39   20.50
  10   0 -11    2.00   18.30
  10   0 -10    0.60   16.30
  10   0 -10    9.10   15.60
  10   0  -9   -1.40   13.10
  10   0  -9  -12.40   14.90
  10   0  -8   95.99   17.30
  10   0  -8  124.49   18.90
  10   0  -7   15.30   12.20
 -10   0   7   -8.30    7.40
  10   0  -7    0.60   10.90
 -10   0   6  343.97   18.20
  10   0  -6  359.96   24.10
  10   0  -6  375.76   24.20
 -10   0   5    8.70    6.60
  10   0  -5   24.70   11.80
  10   0  -5    0.20    9.50
 -10   0   4  738.93   26.50
  10   0  -4  703.73   29.70
  10   0  -4  702.73   32.40
 -10   0   3    2.80    5.60
  10   0  -3   -4.90    7.50
  10   0  -3   21.70   11.30
  10   0  -2  107.79   14.70
 -10   0   2   86.89    8.60
 -10   0   1   -2.30    5.20
  10   0  -1  -18.00    9.60
  10   0   0  208.28   19.40
 -10   0   0  216.28   14.30
  10   0   1  -20.20    9.40
 -10   0  -1   -8.80    7.10
 -10   0  -2   51.29   10.70
  10   0   2   30.40   11.50
 -10   0  -3   11.40   10.20
  10   0   3   10.00   10.30
 -10   0  -4  159.88   17.90
  10   0   4  144.79   16.30
 -10   0  -5    3.00   12.50
  10   0   5   -2.10   10.80
 -10   0  -6   20.80   13.50
 -10   0  -7   -3.40   15.10
 -10   0  -8   37.60   17.10
 -10   0  -9   -0.50   16.50
 -10   0 -10   -2.80   16.20
  10   1 -13  -37.20   18.20
  10  -1 -13  -19.60   19.60
  10   1 -12  -12.30   21.00
  10  -1 -12   -8.90   18.80
  10   1 -11  -14.80   19.20
  10  -1 -11  -11.50   16.60
  10   1 -10  106.79   20.90
  10  -1 -10  127.19   19.70
  10  -1 -10  102.99   20.20
  10   1  -9   54.09   19.10
  10   1  -9   54.99   15.60
  10  -1  -9   33.30   15.10
  10  -1  -9   45.40   16.40
  10   1  -8   21.40   12.50
  10   1  -8    1.00   13.30
 -10  -1   8   17.80    9.90
  10  -1  -8    7.50   14.70
  10  -1  -8   29.00   13.80
  10   1  -7    0.20   13.50
  10   1  -7  -13.90   12.10
 -10  -1   7    0.60    7.90
  10  -1  -7   -6.20   10.90
  10  -1  -7  -21.10   12.30
  10   1  -6   -0.10   12.10
 -10   1   6    0.50    5.90
  10   1  -6   12.10   11.40
  10  -1  -6    6.00   10.00
  10  -1  -6    3.30   11.50
 -10  -1   6   -0.80    7.30
 -10   1   5   -3.80    5.40
  10   1  -5  -14.20   11.20
  10   1  -5    2.50   10.80
  10  -1  -5   -0.40    8.30
  10  -1  -5   14.90   11.90
 -10  -1   5   -2.40    6.30
 -10   1   4  103.89    9.00
  10   1  -4  123.49   14.20
  10   1  -4   80.29   14.30
  10  -1  -4   88.19   15.00
 -10  -1   4   97.19   10.30
  10  -1  -4  107.09   11.50
 -10   1   3   18.90    5.60
  10   1  -3   20.30   11.20
 -10  -1   3   24.20    6.70
  10  -1  -3    6.40    6.90
  10  -1  -3   11.00   10.90
  10   1  -2    9.10   11.00
 -10   1   2    3.50    4.60
 -10  -1   2   11.00    6.70
  10  -1  -2   -7.10   10.30
 -10   1   1   28.30    6.00
  10   1  -1   30.80   11.40
 -10  -1   1   18.10    7.50
  10  -1  -1   26.00   11.50
  10   1   0    8.40   10.60
 -10   1   0   11.20    5.70
 -10  -1   0   16.30    8.00
  10  -1   0  -19.40    9.20
  10   1   1   88.79   15.10
 -10   1  -1  100.49   10.70
  10  -1   1   77.09   13.30
 -10  -1  -1   80.69   11.00
 -10   1  -2    0.00    7.60
  10   1   2   -6.30   10.60
 -10  -1  -2  -11.90    8.10
  10  -1   2   -2.40    9.60
 -10   1  -3   -3.80    9.30
  10   1   3   11.80   12.00
  10  -1   3   11.00   11.20
 -10  -1  -3    6.40    9.40
 -10   1  -4    1.80    9.40
  10   1   4   11.60   11.70
 -10  -1  -4   17.40   12.80
  10  -1   4    5.80   10.40
  10   1   5  106.39   15.40
 -10   1  -5   83.59   14.40
 -10  -1  -5   88.79   17.00
  10  -1   5   91.89   13.80
 -10   1  -6  226.08   21.40
  10   1   6  203.18   18.90
 -10  -1  -6  267.67   25.60
 -10   1  -7  -16.50   12.30
 -10  -1  -7   18.00   14.90
 -10   1  -8   17.00   16.90
 -10  -1  -8  -16.90   16.90
 -10   1  -9  -10.70   16.60
 -10  -1  -9   -1.00   16.20
 -10   1 -10   23.80   17.70
 -10  -1 -10  -37.80   18.30
  10   2 -12  -28.20   21.50
  10   2 -11   95.69   24.60
  10   2 -10  260.67   27.70
  10  -2 -10  301.37   27.50
  10   2  -9  234.08   26.50
  10   2  -9  221.48   21.10
 -10  -2   9  243.68   19.80
  10  -2  -9  223.58   23.60
  10  -2  -9  204.88   20.90
  10   2  -8  147.69   18.30
  10   2  -8  211.38   22.50
  10  -2  -8  194.88   21.70
 -10  -2   8  203.28   18.00
  10  -2  -8  155.78   17.30
  10   2  -7   77.99   14.30
  10   2  -7   86.39   16.20
  10  -2  -7   69.69   12.80
  10  -2  -7   80.59   16.70
 -10  -2   7   64.39   11.90
  10   2  -6  133.39   17.40
  10   2  -6  143.59   17.50
 -10  -2   6  136.19   13.50
  10  -2  -6  120.49   17.80
  10  -2  -6  186.28   14.90
  10   2  -5   16.70   12.70
  10   2  -5   43.50   11.90
  10  -2  -5   34.20    9.00
 -10  -2   5   32.60    8.50
  10  -2  -5    6.90   12.20
  10   2  -4   57.39   12.70
  10   2  -4   34.10   12.10
  10  -2  -4   60.09   14.90
  10  -2  -4   43.90    8.20
 -10  -2   4   26.40    8.00
 -10   2   3   13.50    6.70
  10   2  -3   -2.00   10.00
  10  -2  -3    4.60   11.10
 -10  -2   3   16.60    7.10
  10  -2  -3   -2.10    6.00
  10   2  -2   -6.00   10.10
 -10   2   2   18.10    5.00
 -10  -2   2   31.30    8.00
  10  -2  -2   24.70    6.20
  10  -2  -2   16.30   11.40
  10   2  -1   81.49   13.70
 -10   2   1   88.89    6.90
 -10  -2   1  110.99   12.10
  10  -2  -1   90.99   14.60
 -10   2   0   81.09    7.20
  10   2   0   54.59   13.10
 -10  -2   0   81.09   10.90
  10  -2   0   81.89   15.20
  10   2   1  161.58   18.10
 -10   2  -1  131.29   10.80
  10  -2   1  174.38   18.20
 -10  -2  -1  156.68   15.30
  10   2   2  600.84   30.00
 -10   2  -2  643.54   25.50
 -10  -2  -2  583.64   28.40
  10  -2   2  604.64   28.90
  10   2   3   47.00   14.00
 -10   2  -3   47.70   11.20
 -10  -2  -3   32.90   11.50
  10  -2   3   56.59   11.80
 -10   2  -4    2.40   10.20
  10   2   4  -16.20   10.00
  10  -2   4    1.50   10.50
 -10  -2  -4   -9.50   10.30
 -10   2  -5    2.10   11.50
  10   2   5   -8.70   10.60
  10  -2   5    2.20   10.10
 -10  -2  -5    3.60   12.60
 -10   2  -6   59.49   15.30
  10   2   6   90.39   15.50
 -10  -2  -6   83.39   17.90
 -10   2  -7   73.19   17.10
 -10  -2  -7   89.49   19.40
 -10   2  -8   45.60   17.90
 -10  -2  -8   39.80   18.10
 -10   2  -9  -15.80   15.60
 -10  -2  -9   25.80   18.00
 -10   2 -10  -17.60   17.90
 -10  -2 -10   24.10   19.30
  10   3 -12   50.99   24.50
  10   3 -11  -38.30   19.30
  10  -3 -11   -6.80   17.30
  10   3 -10    0.00   17.60
  10  -3 -10   22.60   16.20
 -10  -3  10   36.70   11.80
  10   3  -9  -18.40   15.40
  10  -3  -9    2.40   16.40
 -10  -3   9  -28.90    9.40
  10   3  -8   20.80   12.90
  10   3  -8   55.69   17.60
  10  -3  -8   25.30   17.00
 -10  -3   8   43.70   11.20
  10   3  -7   54.89   13.70
  10   3  -7   14.70   15.60
 -10  -3   7   39.30   11.10
  10  -3  -7    0.60   14.50
  10   3  -6    1.20   11.90
  10   3  -6   -9.50   11.50
 -10  -3   6  -11.00    8.20
  10  -3  -6   -8.10   12.90
  10   3  -5    5.20   11.40
  10   3  -5   -7.40   11.70
  10  -3  -5    3.00   13.20
 -10  -3   5    4.10    7.60
  10   3  -4   28.10   12.10
  10   3  -4   40.20   11.80
 -10  -3   4   31.00    8.70
  10  -3  -4    1.70   11.90
  10   3  -3   58.39   13.40
  10  -3  -3   63.39   14.60
 -10  -3   3   70.79   10.40
  10   3  -2   95.79   15.20
 -10  -3   2  123.29   12.60
  10  -3  -2   90.09   15.30
  10   3  -1    8.00   12.10
  10  -3  -1   14.40   11.80
 -10  -3   1   -4.40    8.10
  10   3   0   23.40   13.30
  10  -3   0   36.50   12.80
 -10  -3   0   35.20   10.60
  10   3   1  122.39   16.40
  10  -3   1   90.49   16.50
 -10  -3  -1  112.99   14.00
  10   3   2    0.20   11.80
  10  -3   2   -5.30   11.60
 -10  -3  -2    0.90    9.70
  10   3   3   53.09   13.20
 -10  -3  -3   53.89   13.50
  10  -3   3   31.60   12.40
  10   3   4   68.89   15.10
  10  -3   4   45.30   13.00
 -10  -3  -4   48.30   14.00
  10   3   5    2.90   12.40
 -10  -3  -5   17.00   13.60
  10   3   6   32.10   13.60
 -10  -3  -6   23.80   15.30
  10   3   7    8.80   12.50
 -10  -3  -7    6.50   15.10
 -10  -3  -8   35.90   18.40
 -10  -3  -9  -34.00   15.30
  10   4 -12    5.50   20.10
  10   4 -11  -21.90   18.90
  10  -4 -11  -12.10   17.10
  10   4 -10   42.60   21.90
  10  -4 -10   23.00   16.70
 -10  -4  10   31.20   13.10
  10   4  -9   21.40   17.60
  10  -4  -9   38.80   19.40
 -10  -4   9   13.70   11.40
  10   4  -8  -11.70   12.10
  10   4  -8   -5.20   15.20
 -10  -4   8   19.20   10.80
  10  -4  -8   22.50   18.50
  10   4  -7  -10.20   11.60
  10   4  -7   21.70   16.50
  10  -4  -7   -1.20   14.80
 -10  -4   7   -6.80    9.60
  10   4  -6   37.40   14.60
  10   4  -6   52.59   14.90
  10  -4  -6   58.99   17.70
 -10  -4   6   65.69   12.00
  10   4  -5   76.29   16.70
  10   4  -5   52.79   14.70
 -10  -4   5   56.09   10.80
  10  -4  -5   90.49   18.10
  10   4  -4   -1.40   10.40
  10   4  -4   16.70   12.40
  10  -4  -4  -12.20   12.30
 -10  -4   4   -0.20    8.70
  10   4  -3    4.20   11.60
  10  -4  -3   -1.80   12.50
 -10  -4   3   -2.10    7.80
  10   4  -2    9.50   11.70
 -10  -4   2    4.50    8.00
  10  -4  -2    4.60   14.10
  10   4  -1   -4.40   10.90
  10  -4  -1   22.00   14.10
 -10  -4   1   -0.30    8.60
  10   4   0   48.60   13.80
  10  -4   0   53.79   14.50
 -10  -4   0   53.59   12.20
  10   4   1  223.78   21.80
 -10  -4  -1  195.68   17.90
  10  -4   1  163.78   18.20
  10   4   2   61.89   14.40
 -10  -4  -2   49.60   14.50
  10  -4   2   56.09   15.10
  10   4   3   52.39   15.60
 -10  -4  -3   35.20   13.30
  10  -4   3   68.39   14.30
  10   4   4  104.09   16.70
  10  -4   4   90.49   14.80
 -10  -4  -4  177.78   20.90
  10   4   5  167.88   19.30
 -10  -4  -5  157.18   20.30
  10   4   6   -8.00   13.10
 -10  -4  -6   18.70   16.00
  10   4   7  204.28   22.00
 -10  -4  -7  257.77   28.10
 -10  -4  -8  114.09   24.20
 -10  -4  -9    9.20   19.50
  10   5 -11  -43.50   17.20
  10  -5 -11    3.80   17.60
 -10  -5  11   27.40   14.20
  10   5 -10    4.10   19.70
  10  -5 -10  -15.80   15.60
 -10  -5  10   -7.20   10.90
  10   5  -9    5.50   17.10
  10  -5  -9   -2.60   18.10
 -10  -5   9   -1.80   10.30
  10   5  -8   31.50   17.40
  10  -5  -8   22.40   17.80
 -10  -5   8   28.00   12.90
  10   5  -7   11.20   13.20
  10   5  -7    3.00   15.00
  10  -5  -7   18.00   18.30
 -10  -5   7   16.60   10.40
  10   5  -6   26.00   14.80
  10   5  -6   21.50   14.00
 -10  -5   6   -7.60    9.00
  10  -5  -6  -17.00   15.20
  10   5  -5  132.59   19.10
  10   5  -5  178.18   20.40
 -10  -5   5  143.99   15.60
  10  -5  -5  182.38   24.60
  10   5  -4   24.20   13.60
  10   5  -4   45.30   13.90
 -10  -5   4   37.40   10.50
  10  -5  -4   52.39   17.10
  10   5  -3   15.20   12.80
 -10  -5   3   33.70   10.70
  10  -5  -3   19.70   15.70
  10   5  -2   -8.70   11.60
 -10  -5   2   12.40    9.40
  10  -5  -2  -17.10   13.20
  10   5  -1  123.59   18.90
  10  -5  -1  129.29   20.50
 -10  -5   1  103.89   15.10
  10   5   0   55.59   15.60
  10  -5   0   55.49   17.30
 -10  -5   0   45.90   12.40
  10   5   1  114.19   17.90
 -10  -5  -1  137.69   17.60
  10  -5   1  147.69   20.10
  10   5   2   28.60   13.90
  10  -5   2    8.60   14.00
 -10  -5  -2   20.10   13.70
  10   5   3    4.00   14.30
  10  -5   3   -6.30   12.70
 -10  -5  -3   -8.00   11.70
  10   5   4   11.10   13.40
 -10  -5  -4   -0.40   13.40
  10   5   5   86.89   17.10
 -10  -5  -5   60.19   17.10
  10   5   6   45.30   16.20
 -10  -5  -6   29.90   16.20
  10   5   7   57.49   17.10
 -10  -5  -7   86.29   21.20
 -10  -5  -8   40.30   20.10
  10   6 -10  -14.40   20.50
 -10  -6  10   -1.90   12.80
  10  -6 -10   41.80   21.40
  10   6  -9  -16.00   17.00
 -10  -6   9    3.50   12.00
  10  -6  -9   52.19   21.00
  10   6  -8  -13.40   18.20
  10  -6  -8   39.30   21.00
 -10  -6   8    1.40   11.90
  10   6  -7  -18.50   12.30
  10   6  -7   26.30   18.90
 -10  -6   7   38.30   12.30
  10  -6  -7   47.80   21.10
  10   6  -6  -20.00   11.20
  10   6  -6   -4.50   15.40
  10  -6  -6  -17.90   16.00
 -10  -6   6    8.50   11.20
  10   6  -5  356.56   28.60
  10   6  -5  291.27   26.80
 -10  -6   5  313.97   22.40
  10  -6  -5  305.47   30.80
  10   6  -4  265.77   25.40
  10   6  -4  237.48   24.20
 -10  -6   4  231.08   20.10
  10  -6  -4  243.08   26.50
  10   6  -3  665.23   37.10
  10  -6  -3  625.54   40.00
 -10  -6   3  638.44   31.10
  10   6  -2   25.40   14.30
 -10  -6   2   12.00   11.00
  10  -6  -2   25.60   17.00
  10   6  -1   29.80   14.80
 -10  -6   1   12.90   12.40
  10  -6  -1  -13.50   14.20
  10   6   0   -2.10   14.80
  10  -6   0   16.60   15.50
 -10  -6   0   15.00   11.90
  10   6   1   -2.20   13.10
  10  -6   1  -11.80   14.80
 -10  -6  -1   -4.80   10.90
  10   6   2   23.90   14.80
 -10  -6  -2    8.30   12.40
  10  -6   2   -5.90   14.00
  10   6   3    8.00   14.40
 -10  -6  -3   12.90   13.50
  10  -6   3    5.00   13.80
  10   6   4   33.20   17.60
 -10  -6  -4  -23.50   13.00
  10   6   5   -2.70   15.50
 -10  -6  -5   -2.50   16.20
  10   6   6    9.70   15.90
 -10  -6  -6   32.70   16.70
  10   6   7   12.90   16.10
 -10  -6  -7   30.60   17.90
  10   7  -9  -16.90   18.70
  10  -7  -9  -54.19   16.60
 -10  -7   9   -0.20   12.60
  10   7  -8    4.50   17.00
 -10  -7   8    6.50   12.20
  10  -7  -8   -5.10   17.50
  10   7  -7  -21.10   16.70
 -10  -7   7    5.60   13.30
  10  -7  -7   31.40   21.20
  10   7  -6   35.20   15.50
  10   7  -6   22.60   18.00
 -10  -7   6   -6.60   11.00
  10  -7  -6   -2.90   17.20
  10   7  -5   43.50   16.90
  10   7  -5   14.10   16.30
 -10  -7   5    5.80   11.30
  10  -7  -5   18.30   17.50
  10   7  -4  139.09   22.10
  10   7  -4  171.38   22.00
 -10  -7   4  166.28   19.10
  10  -7  -4  171.78   24.90
  10   7  -3   -3.20   14.40
  10  -7  -3  -12.00   17.80
 -10  -7   3   20.30   13.40
  10   7  -2   14.30   15.00
  10  -7  -2   51.49   18.30
 -10  -7   2   35.80   14.60
  10   7  -1   14.10   14.70
 -10  -7   1   -3.50   13.00
  10  -7  -1    0.30   15.20
  10   7   0   21.80   15.60
 -10  -7   0   21.10   13.30
  10  -7   0   34.10   18.20
  10   7   1    4.10   15.50
  10  -7   1  -12.00   14.00
 -10  -7  -1   23.80   13.60
  10   7   2   53.89   18.00
  10  -7   2   26.20   17.10
 -10  -7  -2   60.09   16.30
  10   7   3  -16.30   16.20
 -10  -7  -3   19.70   14.70
  10   7   4    1.90   15.60
 -10  -7  -4  -17.70   15.50
  10   7   5  -24.70   16.20
 -10  -7  -5    9.20   17.30
  10   7   6  -15.40   16.50
 -10  -7  -6   27.90   19.40
  10   8  -7   14.60   17.90
  10  -8  -7   37.00   20.50
 -10  -8   7   20.10   13.80
  10   8  -6   -9.40   15.40
  10   8  -6  -20.30   15.10
 -10  -8   6    3.50   12.70
  10  -8  -6   15.70   18.90
  10   8  -5   37.30   18.90
  10   8  -5    2.90   14.40
  10  -8  -5   67.69   21.60
 -10  -8   5   -0.60   13.50
  10   8  -4   64.69   20.30
  10   8  -4   21.90   16.40
 -10  -8   4   27.70   14.40
  10  -8  -4   44.80   21.50
  10   8  -3   25.50   15.20
  10   8  -3   -6.30   14.50
 -10  -8   3    1.60   12.20
  10  -8  -3   13.90   18.60
  10   8  -2  -20.00   13.70
 -10  -8   2    5.60   14.50
  10  -8  -2    0.20   16.80
  10   8  -1   20.50   16.30
 -10  -8   1    5.70   13.40
  10  -8  -1    8.80   16.80
  10   8   0    3.60   16.00
  10  -8   0    7.20   19.30
 -10  -8   0   25.20   16.00
  10   8   1   40.40   20.30
  10  -8   1   23.90   19.00
 -10  -8  -1   59.29   16.70
  10   8   2   43.20   19.40
 -10  -8  -2   61.79   16.90
  10  -8   2   44.60   18.50
  10   8   3    1.40   16.90
 -10  -8  -3   10.60   16.30
  10   8   4   32.20   19.20
 -10  -8  -4    4.60   15.70
  10   9  -4    5.70   16.20
  10   9  -4   30.30   19.20
  10  -9  -4   11.00   21.20
 -10  -9   4   12.30   15.20
  10   9  -3   -2.10   17.60
  10   9  -3   10.10   16.00
  10  -9  -3  -24.60   16.70
 -10  -9   3   23.60   14.50
  10   9  -2  -14.80   15.90
 -10  -9   2   -4.10   15.40
  10  -9  -2  -14.30   17.50
  10   9  -1   30.90   18.10
  10  -9  -1   29.60   20.50
 -10  -9   1    3.80   15.30
  10   9   0   -4.90   17.10
  10  -9   0   45.30   18.70
 -10  -9   0   26.80   15.10
  10   9   1   -7.20   17.90
  10  -9   1   12.70   18.80
 -10  -9  -1  -11.40   13.60
 -10  -9  -2    7.30   16.80
  11   0 -12    6.80   21.00
  11   0 -11    0.60   18.40
  11   0 -10  403.86   30.50
  11   0 -10  402.16   32.90
  11   0  -9    7.70   15.00
  11   0  -9   -0.30   14.80
  11   0  -8   68.79   16.40
  11   0  -8  115.19   18.40
 -11   0   7    3.50    7.80
  11   0  -7   19.10   15.00
  11   0  -7   -7.00   10.80
  11   0  -6   87.69   16.20
 -11   0   6   82.19   10.40
  11   0  -6   98.49   15.40
  11   0  -5    4.20   11.90
 -11   0   5    1.30    6.30
  11   0  -5   -0.80    9.30
  11   0  -4  440.46   26.60
  11   0  -4  470.85   23.90
 -11   0   4  410.06   19.30
 -11   0   3   -0.90    5.80
  11   0  -3   -0.90    8.20
  11   0  -3    7.40   11.20
  11   0  -2  123.19   17.10
 -11   0   2  112.69   10.00
 -11   0   1    4.30    5.90
  11   0  -1   -6.60   11.80
  11   0   0  284.37   22.10
 -11   0   0  255.17   15.90
  11   0   1  -10.20   12.00
 -11   0  -1   19.30    8.20
 -11   0  -2  127.89   14.10
  11   0   2  115.29   17.10
  11   0   3  -14.00   10.50
 -11   0  -3   -9.20   10.00
 -11   0  -4  251.87   21.40
  11   0   4  210.18   19.50
 -11   0  -5   -0.30   13.30
  11   0   5  -32.10   10.70
 -11   0  -6   50.89   17.10
 -11   0  -7    1.20   14.50
 -11   0  -8   39.10   18.90
 -11   0  -9  -10.30   15.50
  11   1 -12    6.30   19.20
  11   1 -11   47.10   20.40
  11  -1 -11   39.60   19.50
  11   1 -10   34.00   20.40
  11  -1 -10   55.69   18.00
  11  -1 -10   29.60   17.20
  11   1  -9  112.49   20.70
  11   1  -9   94.69   17.90
  11  -1  -9   66.69   16.70
  11  -1  -9   58.59   18.00
 -11  -1   9   86.99   12.40
  11   1  -8  152.68   20.50
  11   1  -8  194.88   23.00
  11  -1  -8  143.29   19.40
  11  -1  -8  164.18   19.40
 -11  -1   8  171.18   15.50
  11   1  -7   20.40   14.60
  11   1  -7   13.20   14.50
  11  -1  -7    5.80   14.50
  11  -1  -7   17.70   12.00
 -11  -1   7   26.50    8.70
  11   1  -6   16.50   13.80
 -11   1   6   22.60    7.20
  11   1  -6   35.30   13.70
  11  -1  -6   16.50   12.90
  11  -1  -6    3.30    9.80
 -11  -1   6    9.50    8.00
  11   1  -5    6.20   12.20
  11   1  -5   17.20   10.60
 -11   1   5    7.50    6.00
  11  -1  -5  -11.20   10.90
  11  -1  -5   -1.10    9.10
 -11  -1   5    7.50    7.80
 -11   1   4   32.80    6.80
  11   1  -4   34.10   13.10
  11   1  -4   30.10   11.20
  11  -1  -4   25.70   12.90
 -11  -1   4   42.70    8.80
  11  -1  -4   33.60    9.90
  11   1  -3   17.20   12.50
 -11   1   3   30.90    6.30
  11  -1  -3   30.00   12.80
  11  -1  -3   34.90    8.90
 -11  -1   3   44.90    8.80
  11   1  -2   35.80   13.80
 -11   1   2   30.90    6.40
  11  -1  -2    4.70   12.10
 -11  -1   2   22.40    7.60
  11   1  -1   -5.00   11.00
 -11   1   1    4.90    5.60
  11  -1  -1    5.70   11.40
 -11  -1   1    0.50    6.30
 -11   1   0   24.30    6.40
  11   1   0   28.50   13.40
  11  -1   0   31.40   12.80
 -11  -1   0   31.40    8.10
 -11   1  -1   -8.90    6.30
  11   1   1  -12.70   10.80
 -11  -1  -1    6.70    8.90
  11  -1   1  -14.50   10.50
  11   1   2   24.90   12.70
 -11   1  -2   -5.30    8.20
  11  -1   2   19.10   11.90
 -11  -1  -2   -3.70    9.50
  11   1   3   19.30   13.10
 -11   1  -3   21.70   10.80
  11  -1   3   14.80   12.70
 -11  -1  -3   17.80   10.70
  11   1   4    9.70   11.70
 -11   1  -4   -1.50   10.90
  11  -1   4    2.60   11.30
 -11  -1  -4   15.20   12.40
 -11   1  -5   12.90   13.00
  11   1   5  -12.00   12.30
  11  -1   5   -3.50   11.00
 -11  -1  -5   -5.70   13.40
  11   1   6   44.70   14.20
 -11   1  -6   34.50   15.20
 -11  -1  -6   39.50   16.70
 -11   1  -7   -4.70   13.80
 -11  -1  -7   -4.10   16.30
 -11   1  -8    8.80   17.60
 -11  -1  -8    6.10   17.40
 -11   1  -9   13.70   18.60
 -11  -1  -9  -25.70   15.30
  11   2 -12  -50.39   20.80
  11   2 -11   21.80   20.00
  11   2 -10   19.10   19.60
  11  -2 -10   -2.30   16.70
  11   2  -9   56.09   18.50
  11   2  -9   92.59   17.70
 -11  -2   9   95.59   13.60
  11  -2  -9   49.70   17.20
  11   2  -8    2.70   13.80
  11   2  -8   16.60   17.10
 -11  -2   8   17.60    9.30
  11  -2  -8   19.40   16.80
  11   2  -7   -2.50   13.70
  11   2  -7   13.80   13.80
  11  -2  -7   -0.60   15.90
 -11  -2   7    6.30    8.00
  11   2  -6   29.80   15.00
  11   2  -6    9.60   13.90
 -11  -2   6   25.60    8.60
  11  -2  -6   29.70   16.00
  11   2  -5   47.30   13.40
  11   2  -5   47.50   14.20
 -11  -2   5   66.99   10.40
  11  -2  -5   34.10   14.10
  11   2  -4    3.00   11.80
  11   2  -4   -1.10   10.10
  11  -2  -4   -4.70   12.20
 -11  -2   4   -8.40    6.50
  11   2  -3    0.80   11.10
  11  -2  -3   -0.80   13.20
 -11  -2   3    4.50    7.50
  11   2  -2   66.69   14.10
  11  -2  -2   95.49   16.10
 -11  -2   2   52.29    9.20
  11   2  -1  103.19   15.80
 -11  -2   1  121.19   12.40
  11  -2  -1  142.19   17.60
  11   2   0   85.49   15.10
  11  -2   0   62.19   14.50
 -11  -2   0   97.79   12.00
  11   2   1   24.00   13.60
  11  -2   1   14.60   11.90
 -11  -2  -1  -11.40    9.80
  11   2   2   73.09   16.10
  11  -2   2   58.99   13.50
 -11  -2  -2   80.79   14.50
 -11   2  -3    1.20   11.20
  11   2   3    8.60   13.30
  11  -2   3   -0.20   10.80
 -11  -2  -3  -13.10    9.80
  11   2   4   24.10   14.20
 -11   2  -4   16.70   11.10
 -11  -2  -4   30.90   13.00
  11  -2   4    5.20   12.00
 -11   2  -5  329.67   25.10
  11   2   5  325.27   26.60
 -11  -2  -5  336.57   26.90
  11   2   6   37.50   13.80
 -11   2  -6   44.60   15.20
 -11  -2  -6   40.80   16.40
 -11   2  -7    4.30   13.30
 -11  -2  -7   -7.40   14.90
 -11   2  -8   19.50   17.50
 -11  -2  -8   -0.50   16.30
 -11   2  -9    4.20   17.50
 -11  -2  -9   12.30   20.20
  11   3 -12   21.90   21.10
  11   3 -11   36.10   21.50
  11  -3 -11   31.30   17.00
  11   3 -10    9.60   20.00
 -11  -3  10   -0.20   10.50
  11  -3 -10   18.30   17.70
  11   3  -9   27.20   18.20
  11   3  -9  -10.20   23.50
 -11  -3   9  -27.20    8.40
  11  -3  -9  -26.70   16.30
  11   3  -8   72.29   16.80
  11   3  -8   93.29   21.20
  11  -3  -8   66.29   18.70
 -11  -3   8   60.49   12.30
  11   3  -7   47.60   14.50
  11   3  -7    5.80   14.70
 -11  -3   7   42.10   10.70
  11  -3  -7   44.70   16.50
  11   3  -6   17.30   13.80
  11   3  -6   22.70   13.20
 -11  -3   6   32.50    9.90
  11  -3  -6   14.90   16.30
  11   3  -5   43.70   15.60
  11   3  -5   -7.00   11.80
  11  -3  -5   11.20   13.60
 -11  -3   5   -6.10    7.70
  11   3  -4  -24.10   10.70
  11   3  -4    8.60   10.60
  11  -3  -4   12.30   14.20
 -11  -3   4   13.40    9.20
  11   3  -3   20.10   12.00
 -11  -3   3   19.80    9.00
  11  -3  -3   38.30   16.10
  11   3  -2   38.50   13.30
  11  -3  -2   45.70   14.70
 -11  -3   2   29.10    9.30
  11   3  -1   15.70   13.80
  11  -3  -1   -1.90   12.40
 -11  -3   1   13.00    8.50
  11   3   0   18.80   12.90
 -11  -3   0  -12.10    9.10
  11  -3   0   -3.80   11.60
  11   3   1   12.00   12.60
  11  -3   1   10.20   13.70
 -11  -3  -1    3.30   10.80
  11   3   2   10.40   12.90
 -11  -3  -2    8.70   11.00
  11  -3   2    1.00   13.00
  11   3   3   18.60   14.20
 -11  -3  -3   29.30   13.10
  11  -3   3   16.70   11.80
  11   3   4  -18.00   10.50
 -11  -3  -4    4.90   12.60
  11  -3   4   14.60   12.70
  11   3   5   15.50   12.60
 -11  -3  -5    2.90   14.20
  11   3   6   38.40   15.20
 -11  -3  -6   20.10   16.70
 -11  -3  -7   54.79   18.30
 -11  -3  -8   -7.30   15.70
 -11  -3  -9  -20.40   16.30
  11   4 -11    4.50   18.80
 -11  -4  11   14.40   11.90
  11  -4 -11   34.30   18.20
  11   4 -10   -0.50   18.50
 -11  -4  10   13.60   12.60
  11  -4 -10   20.40   18.00
  11   4  -9   23.50   20.60
 -11  -4   9  -13.00    9.80
  11  -4  -9    3.30   16.60
  11   4  -8    6.80   14.40
  11   4  -8   36.50   19.40
  11  -4  -8   51.19   19.80
 -11  -4   8    7.80   10.40
  11   4  -7   78.69   19.00
  11   4  -7   83.19   17.50
  11  -4  -7   90.89   20.10
 -11  -4   7  103.79   15.30
  11   4  -6   77.09   16.90
  11   4  -6   94.29   20.20
  11  -4  -6   95.09   19.80
 -11  -4   6   73.09   12.60
  11   4  -5   13.40   12.50
  11   4  -5  -19.50   11.20
  11  -4  -5   12.40   15.00
 -11  -4   5   -1.20    8.60
  11   4  -4   17.10   13.80
  11   4  -4   24.80   13.80
 -11  -4   4   31.00   10.10
  11  -4  -4   30.10   17.60
  11   4  -3   24.10   14.00
 -11  -4   3    8.80    9.60
  11  -4  -3   32.30   15.40
  11   4  -2   27.30   13.70
 -11  -4   2   42.40   11.70
  11  -4  -2   34.70   15.10
  11   4  -1   53.29   15.60
 -11  -4   1   68.29   12.10
  11  -4  -1   70.99   16.40
  11   4   0  465.85   29.60
 -11  -4   0  477.25   27.20
  11  -4   0  523.95   32.20
  11   4   1  472.35   29.70
 -11  -4  -1  481.75   26.70
  11  -4   1  455.45   30.30
  11   4   2  124.69   18.10
 -11  -4  -2  138.59   17.20
  11  -4   2  153.68   19.20
  11   4   3   17.60   13.00
 -11  -4  -3    3.60   14.10
  11  -4   3   12.40   13.30
  11   4   4   36.70   14.90
  11  -4   4   32.60   21.20
 -11  -4  -4   51.29   17.00
  11   4   5   46.70   15.00
 -11  -4  -5   35.20   15.50
  11   4   6  112.89   19.20
 -11  -4  -6  137.19   21.10
  11   4   7  230.88   23.20
 -11  -4  -7  273.77   27.80
 -11  -4  -8   84.29   20.90
  11   5 -10  -42.90   19.50
 -11  -5  10  -16.90   11.00
  11  -5 -10   24.90   18.20
  11   5  -9   -8.40   17.90
 -11  -5   9   -3.10   11.00
  11  -5  -9  -37.70   18.40
  11   5  -8    0.50   17.50
  11   5  -8   -1.10   14.50
  11  -5  -8   -5.50   17.60
 -11  -5   8   14.10   10.80
  11   5  -7   16.00   14.60
  11   5  -7  -26.70   14.80
  11  -5  -7  -25.80   16.10
 -11  -5   7   14.60   10.60
  11   5  -6   13.80   14.40
  11   5  -6   11.30   14.90
  11  -5  -6   -8.20   15.70
 -11  -5   6  -13.00    9.10
  11   5  -5   81.89   17.10
  11   5  -5   58.99   16.40
 -11  -5   5   87.99   14.60
  11  -5  -5   87.69   21.60
  11   5  -4   45.50   15.40
  11   5  -4    9.00   13.80
  11  -5  -4   29.70   17.10
 -11  -5   4   22.20   11.10
  11   5  -3  220.68   23.10
  11  -5  -3  189.78   23.70
 -11  -5   3  275.57   20.30
  11   5  -2   18.30   14.50
 -11  -5   2   17.50   11.90
  11  -5  -2   26.90   15.40
  11   5  -1   53.19   16.20
 -11  -5   1   83.79   14.10
  11  -5  -1   64.89   17.20
  11   5   0  133.59   19.40
 -11  -5   0  137.79   17.30
  11  -5   0  159.38   21.90
  11   5   1    7.30   13.60
  11  -5   1   -0.30   15.10
 -11  -5  -1    7.90   12.70
  11   5   2    0.20   13.50
  11  -5   2    8.00   15.00
 -11  -5  -2   -1.40   11.60
  11   5   3   37.40   15.20
 -11  -5  -3   42.80   16.60
  11  -5   3   52.39   16.30
  11   5   4  -11.80   12.60
 -11  -5  -4    9.90   14.20
  11   5   5  -10.60   12.50
 -11  -5  -5   -7.20   15.80
  11   5   6   14.20   15.80
 -11  -5  -6   14.20   16.00
  11   5   7   -4.90   14.60
 -11  -5  -7   -4.40   17.70
 -11  -5  -8   43.90   20.70
  11   6  -9    8.90   19.40
 -11  -6   9   27.70   13.50
  11  -6  -9   43.60   21.80
  11   6  -8  137.69   23.60
  11  -6  -8  137.79   24.10
 -11  -6   8  135.49   19.20
  11   6  -7   43.80   20.70
  11   6  -7   25.80   15.70
 -11  -6   7    4.70   11.00
  11  -6  -7   48.00   21.00
  11   6  -6  -15.50   14.60
  11   6  -6   30.00   18.60
 -11  -6   6   12.20   11.50
  11  -6  -6    7.50   17.30
  11   6  -5  226.98   23.80
  11   6  -5  233.58   26.30
  11  -6  -5  302.77   31.50
 -11  -6   5  259.77   22.30
  11   6  -4   91.59   18.30
  11   6  -4   59.59   16.50
  11  -6  -4   68.09   22.30
 -11  -6   4   60.49   13.60
  11   6  -3    7.20   14.30
 -11  -6   3   -1.70   10.90
  11  -6  -3   16.80   17.60
  11   6  -2  -28.10   14.20
 -11  -6   2  -15.10   10.20
  11  -6  -2    2.30   16.70
  11   6  -1    6.40   16.20
  11  -6  -1  -11.20   14.90
 -11  -6   1   -9.50   10.50
  11   6   0   19.10   15.60
  11  -6   0   -1.40   15.30
 -11  -6   0   11.40   11.70
  11   6   1   38.40   16.50
 -11  -6  -1   27.70   13.00
  11  -6   1   20.70   17.30
  11   6   2  -11.90   14.30
 -11  -6  -2    5.00   12.60
  11  -6   2   -6.40   15.10
  11   6   3    6.20   14.80
 -11  -6  -3   25.60   14.60
  11  -6   3    3.70   15.20
  11   6   4   23.90   16.00
 -11  -6  -4    3.70   14.60
  11   6   5   14.10   15.70
 -11  -6  -5   70.39   18.50
  11   6   6    0.80   16.10
 -11  -6  -6    3.90   17.60
  11   6   7  -17.40   13.40
 -11  -6  -7   -3.90   16.40
  11   7  -8   38.00   20.10
 -11  -7   8   33.80   13.60
  11  -7  -8   40.60   20.80
  11   7  -7    5.20   14.70
  11   7  -7   21.50   19.30
 -11  -7   7  -25.40   11.80
  11  -7  -7  -20.80   19.10
  11   7  -6   56.19   19.40
  11   7  -6   -9.90   15.60
  11  -7  -6   47.80   19.80
 -11  -7   6    1.90   11.50
  11   7  -5  -11.50   14.70
  11   7  -5   22.50   16.20
 -11  -7   5    2.60   11.80
  11  -7  -5   -1.10   18.10
  11   7  -4   29.10   18.20
  11   7  -4   24.30   15.50
  11  -7  -4   19.70   18.00
 -11  -7   4   26.10   12.90
  11   7  -3    0.40   15.40
  11  -7  -3  -13.00   15.60
 -11  -7   3   15.70   12.00
  11   7  -2    8.70   15.80
  11  -7  -2   36.80   18.00
 -11  -7   2   48.20   15.50
  11   7  -1   24.10   16.30
  11  -7  -1   36.10   17.90
 -11  -7   1   19.60   13.30
  11   7   0   -7.90   16.00
 -11  -7   0    0.40   12.40
  11  -7   0   -1.60   17.00
  11   7   1  -13.80   16.70
  11  -7   1   15.70   15.70
 -11  -7  -1  -15.20   12.40
  11   7   2  -12.50   16.80
 -11  -7  -2    4.90   13.60
  11  -7   2  -33.90   14.70
  11   7   3   44.30   18.80
 -11  -7  -3    4.50   14.60
  11   7   4   -6.80   16.30
 -11  -7  -4    0.30   15.10
  11   7   5   12.00   17.30
 -11  -7  -5   51.59   18.00
  11   8  -6   -2.00   15.40
  11   8  -6  -10.00   18.80
  11  -8  -6   36.80   20.50
 -11  -8   6    8.30   14.70
  11   8  -5   21.50   17.60
  11   8  -5    0.30   15.20
 -11  -8   5  -19.00   11.40
  11  -8  -5   46.20   22.70
  11   8  -4  148.19   22.70
  11   8  -4  103.79   20.80
  11  -8  -4  141.29   25.20
 -11  -8   4  141.99   20.30
  11   8  -3  201.08   24.90
  11  -8  -3  252.97   29.80
 -11  -8   3  162.48   21.00
  11   8  -2  149.69   22.80
  11  -8  -2  109.89   22.90
 -11  -8   2   92.69   17.70
  11   8  -1   10.70   15.80
  11  -8  -1   23.90   18.00
 -11  -8   1   21.80   14.80
  11   8   0    1.40   16.20
 -11  -8   0   14.40   14.20
  11  -8   0   19.60   18.80
  11   8   1   71.69   20.80
  11  -8   1  101.89   22.50
 -11  -8  -1  123.49   19.50
  11   8   2   38.30   19.00
 -11  -8  -2   27.10   15.30
  11  -8   2   21.80   20.80
  11   8   3   37.10   21.30
 -11  -8  -3  -22.50   14.70
  12   0 -12  318.57   31.30
  12   0 -11   -3.90   19.50
  12   0 -10 1324.67   55.59
  12   0  -9   -3.80   15.20
  12   0  -9   -7.10   15.90
  12   0  -8  259.47   23.60
 -12   0   8  294.77   19.70
  12   0  -8  216.28   24.30
 -12   0   7   -3.20    7.20
  12   0  -7  -20.70   12.20
  12   0  -7   -3.70   13.50
  12   0  -6  223.08   20.20
  12   0  -6  232.98   22.40
 -12   0   6  239.68   16.60
  12   0  -5   10.30   13.40
 -12   0   5   -7.90    6.40
  12   0  -5    8.70   10.80
  12   0  -4  140.59   15.00
  12   0  -4  125.59   18.30
 -12   0   4  121.99   11.20
  12   0  -3   17.00   12.90
 -12   0   3    6.80    6.60
  12   0  -3   16.70    8.90
 -12   0   2  160.18   12.70
  12   0  -2  155.48   20.00
 -12   0   1    1.20    6.10
  12   0  -1    3.50   12.80
  12   0   0   38.20   13.90
 -12   0   0   33.10    8.60
  12   0   1   -0.20   12.80
 -12   0  -1    5.50    8.70
 -12   0  -2    3.90    9.60
  12   0   2  -15.80   13.80
 -12   0  -3   -0.30   11.10
  12   0   3  -13.70   11.80
 -12   0  -4  166.58   18.20
  12   0   4  151.08   18.60
  12   0   5    0.70   13.30
 -12   0  -5   -5.70   12.10
 -12   0  -6    0.10   13.60
 -12   0  -7   19.20   17.70
 -12   0  -8   90.49   20.90
 -12   0  -9  -24.40   17.60
  12   1 -12   24.20   22.60
  12   1 -11  -12.60   19.20
  12   1 -10   -4.90   26.10
  12   1 -10    0.50   16.70
  12  -1 -10   20.00   15.50
  12   1  -9   58.49   19.50
  12   1  -9   58.79   16.40
  12  -1  -9    0.40   16.90
 -12  -1   9   46.90   12.10
  12   1  -8    1.80   13.60
  12   1  -8   57.29   16.30
 -12  -1   8   20.90   10.40
  12  -1  -8   14.00   21.50
  12  -1  -8   21.60   14.90
  12   1  -7    2.20   15.00
  12   1  -7   17.30   14.90
  12  -1  -7   14.20   14.40
  12  -1  -7   -4.30   11.30
 -12  -1   7   -0.80    8.10
  12   1  -6   28.30   12.80
  12   1  -6   33.00   14.40
 -12  -1   6   23.30    9.20
  12  -1  -6   16.50   14.80
  12  -1  -6   24.00   10.80
  12   1  -5    9.60   11.00
  12   1  -5   13.40   13.60
  12  -1  -5   -5.40   13.40
  12  -1  -5    5.90   10.20
 -12  -1   5   -0.70    7.90
  12   1  -4   91.69   16.40
  12   1  -4   67.19   14.00
  12  -1  -4   54.89   16.80
 -12  -1   4   74.29   10.00
  12  -1  -4   61.29   11.50
  12   1  -3    7.70   12.70
 -12  -1   3    3.60    6.60
  12  -1  -3    9.00    8.40
  12  -1  -3   20.30   12.90
  12   1  -2  -10.60   12.10
 -12   1   2   -5.60    6.00
 -12  -1   2    6.20    6.50
  12  -1  -2    9.20   12.70
 -12   1   1    3.50    6.00
  12   1  -1    3.20   12.70
  12  -1  -1  -11.60   12.10
 -12  -1   1    6.90    7.00
  12   1   0   15.20   14.60
 -12   1   0    1.10    6.50
  12  -1   0   23.50   14.60
 -12  -1   0    2.50    8.30
  12   1   1   44.40   14.80
 -12   1  -1   51.19    9.30
 -12  -1  -1   59.19   12.00
  12  -1   1   57.79   16.20
 -12   1  -2   23.80    9.30
  12   1   2   21.00   15.20
 -12  -1  -2   49.30   13.20
  12  -1   2   23.00   13.60
  12   1   3   70.99   16.20
 -12   1  -3  122.29   14.80
 -12  -1  -3   67.99   13.70
  12  -1   3   64.39   15.70
 -12   1  -4  100.09   15.80
  12   1   4  103.89   18.50
  12  -1   4  101.49   16.80
 -12  -1  -4   91.79   17.20
 -12   1  -5  -13.40   12.30
  12   1   5   39.10   14.40
 -12  -1  -5   13.00   12.80
  12  -1   5   -1.20   13.00
 -12   1  -6  -22.60   11.40
 -12  -1  -6  -32.30   12.00
 -12   1  -7  -11.70   14.60
 -12  -1  -7   15.10   17.60
 -12   1  -8   11.40   15.90
 -12  -1  -8    2.70   18.30
 -12   1  -9   20.00   18.30
 -12  -1  -9  -13.50   16.00
  12   2 -12   10.40   20.80
  12   2 -11   -2.10   18.50
  12  -2 -11    7.50   16.00
  12   2 -10   28.70   20.70
 -12  -2  10   -7.20   10.20
  12  -2 -10  -33.70   16.40
  12   2  -9   20.30   16.20
  12   2  -9   -4.10   17.90
  12  -2  -9   -0.50   17.30
 -12  -2   9  -10.50    9.30
  12   2  -8  -23.40   11.80
  12   2  -8   20.70   15.80
 -12  -2   8    4.20    9.90
  12  -2  -8   26.20   16.00
  12   2  -7    9.80   16.30
  12   2  -7   20.80   13.70
  12  -2  -7   20.90   15.50
 -12  -2   7   42.80   10.10
  12   2  -6  128.89   19.80
  12   2  -6   72.19   18.00
  12  -2  -6  101.79   19.90
 -12  -2   6  115.39   13.00
  12   2  -5   41.30   14.70
  12   2  -5   34.80   13.20
 -12  -2   5   40.20   10.10
  12  -2  -5   19.50   15.20
  12   2  -4  248.68   20.80
  12   2  -4  254.57   23.50
 -12  -2   4  255.47   18.60
  12  -2  -4  188.68   21.30
  12   2  -3   24.80   15.20
 -12  -2   3    1.80    8.10
  12  -2  -3   -1.40   13.00
  12   2  -2  238.38   22.50
  12  -2  -2  242.38   23.10
 -12  -2   2  253.07   17.00
  12   2  -1   65.49   15.40
  12  -2  -1   47.30   15.20
 -12  -2   1   57.29   10.30
  12   2   0   23.30   15.50
 -12  -2   0   64.69   12.00
  12  -2   0   26.50   14.20
  12   2   1   76.39   15.90
  12  -2   1  111.69   18.30
 -12  -2  -1   98.99   13.80
  12   2   2   51.49   14.60
  12  -2   2   11.40   13.10
 -12  -2  -2   14.30   12.10
  12   2   3   17.90   14.40
 -12  -2  -3   -1.40   12.30
  12  -2   3   20.20   14.50
  12   2   4   24.60   15.70
  12  -2   4   30.70   14.30
 -12  -2  -4   50.99   16.20
  12   2   5    4.80   13.70
 -12  -2  -5  -12.80   12.80
  12   2   6   61.29   16.30
 -12  -2  -6   67.19   17.40
 -12  -2  -7   -8.90   17.00
 -12  -2  -8  -13.40   18.20
  12   3 -11  -18.70   18.40
  12  -3 -11  -31.40   17.30
  12   3 -10   -6.90   19.80
 -12  -3  10  -22.10   11.10
  12  -3 -10   12.00   17.40
  12   3  -9   11.20   15.50
  12   3  -9   -5.70   18.70
 -12  -3   9    5.40   10.10
  12  -3  -9    4.60   16.70
  12   3  -8   47.60   15.40
  12   3  -8   78.99   21.30
  12  -3  -8   44.90   18.20
 -12  -3   8   45.00   11.80
  12   3  -7   12.80   15.60
  12   3  -7  -12.10   12.00
 -12  -3   7   -3.40    8.40
  12  -3  -7    5.60   17.50
  12   3  -6   65.89   16.80
  12   3  -6   45.70   17.00
 -12  -3   6   65.39   12.70
  12  -3  -6   67.29   18.20
  12   3  -5    7.70   13.80
  12   3  -5   33.60   14.20
  12  -3  -5   71.99   17.80
 -12  -3   5   35.10   10.70
  12   3  -4   -0.60   12.70
  12   3  -4   18.50   13.10
 -12  -3   4   17.90    9.30
  12  -3  -4   19.10   15.00
  12   3  -3  -10.00   13.70
  12  -3  -3    3.30   15.70
 -12  -3   3    8.70    9.30
  12   3  -2   -1.60   12.10
 -12  -3   2    5.00    8.50
  12  -3  -2   15.40   14.30
  12   3  -1   -7.70   11.90
 -12  -3   1   13.40    9.20
  12  -3  -1   -7.80   13.30
  12   3   0  118.99   19.70
  12  -3   0  124.99   19.80
 -12  -3   0  128.39   14.80
  12   3   1  244.58   24.20
  12  -3   1  236.68   22.60
 -12  -3  -1  246.48   20.30
  12   3   2  160.48   20.20
 -12  -3  -2  129.69   17.20
  12  -3   2  121.39   18.10
  12   3   3   39.10   15.60
  12  -3   3   35.20   15.40
 -12  -3  -3   36.70   15.20
  12   3   4   -7.80   15.30
  12  -3   4   13.60   13.40
 -12  -3  -4    1.60   14.40
  12   3   5   59.19   18.00
 -12  -3  -5   89.69   18.00
  12   3   6   97.49   19.80
 -12  -3  -6   95.09   19.50
 -12  -3  -7   10.00   16.10
 -12  -3  -8  -33.90   15.50
  12   4 -11   17.30   23.40
 -12  -4  11   15.50   11.90
  12  -4 -11  -15.40   17.70
  12   4 -10   17.70   20.50
  12  -4 -10   36.40   19.50
 -12  -4  10   56.19   15.00
  12   4  -9  -26.90   19.00
 -12  -4   9   10.50   11.90
  12  -4  -9    0.00   20.20
  12   4  -8   42.60   16.50
  12   4  -8   49.60   21.60
  12  -4  -8   45.00   20.40
 -12  -4   8   47.30   12.50
  12   4  -7   12.00   14.20
  12   4  -7    7.70   16.60
 -12  -4   7   16.10   11.90
  12  -4  -7   -3.00   16.90
  12   4  -6   32.60   16.40
  12   4  -6   40.30   15.70
 -12  -4   6    4.80    9.70
  12  -4  -6   26.80   19.20
  12   4  -5    1.80   13.10
  12   4  -5    0.10   13.80
  12  -4  -5  -10.60   14.80
 -12  -4   5    7.90    8.90
  12   4  -4   17.50   13.90
  12   4  -4  -12.40   12.40
  12  -4  -4   -2.10   14.20
 -12  -4   4    0.40   10.20
  12   4  -3   69.69   16.50
  12  -4  -3   71.59   18.00
 -12  -4   3   85.79   13.30
  12   4  -2   31.50   15.20
 -12  -4   2    4.70    9.90
  12  -4  -2    3.40   14.80
  12   4  -1  376.16   28.60
  12  -4  -1  410.96   29.30
 -12  -4   1  359.46   23.40
  12   4   0  314.77   28.50
  12  -4   0  347.07   28.70
 -12  -4   0  368.76   25.00
  12   4   1  562.34   33.80
 -12  -4  -1  561.74   29.90
  12  -4   1  597.84   34.80
  12   4   2    0.00   15.20
  12  -4   2  -30.10   13.30
 -12  -4  -2    0.30   13.10
  12   4   3  119.09   19.30
 -12  -4  -3  162.78   19.70
  12  -4   3  179.18   21.20
  12   4   4   35.80   16.50
 -12  -4  -4   29.70   16.90
  12   4   5  140.79   21.20
 -12  -4  -5  165.08   22.30
  12   4   6  167.18   21.20
 -12  -4  -6  271.97   27.10
 -12  -4  -7  -11.20   15.60
  12   5 -10  -64.99   19.80
  12  -5 -10    0.90   18.60
 -12  -5  10   13.80   13.50
  12   5  -9   11.90   19.30
 -12  -5   9   39.40   13.50
  12  -5  -9   57.79   23.00
  12   5  -8  -20.30   16.60
  12   5  -8    9.70   15.50
  12  -5  -8   12.60   21.20
 -12  -5   8    6.80   12.30
  12   5  -7   22.40   16.50
  12   5  -7    4.90   16.60
  12  -5  -7   36.80   21.90
 -12  -5   7   16.30   12.80
  12   5  -6   18.90   16.10
  12   5  -6    2.10   16.10
  12  -5  -6   -7.70   18.70
 -12  -5   6   -1.40   10.00
  12   5  -5   20.70   16.30
  12   5  -5    7.10   14.60
  12  -5  -5   15.30   17.80
 -12  -5   5   14.10   10.60
  12   5  -4   23.50   14.90
  12   5  -4   49.90   17.70
 -12  -5   4   27.10   12.00
  12  -5  -4    6.60   17.10
  12   5  -3  -24.80   13.30
 -12  -5   3   18.50   11.00
  12  -5  -3    3.00   16.40
  12   5  -2   31.80   16.10
 -12  -5   2    6.10   11.70
  12  -5  -2  -34.40   13.70
  12   5  -1   64.29   17.10
  12  -5  -1   56.49   19.10
 -12  -5   1   57.29   13.00
  12   5   0   10.20   16.20
  12  -5   0   -5.00   14.50
 -12  -5   0   25.00   11.90
  12   5   1   32.70   15.80
 -12  -5  -1   37.80   14.80
  12  -5   1   26.00   17.50
  12   5   2   -0.70   16.10
 -12  -5  -2   16.80   13.20
  12  -5   2   15.60   13.90
  12   5   3  -10.90   14.20
  12  -5   3   10.10   14.60
 -12  -5  -3   -7.00   13.00
  12   5   4   18.40   16.30
 -12  -5  -4    9.20   16.20
  12   5   5   11.00   16.10
 -12  -5  -5  -22.10   16.00
  12   5   6   -2.10   14.00
 -12  -5  -6  -14.10   14.80
  12   5   7   -3.80   15.90
 -12  -5  -7    5.80   18.20
  12   6  -9   54.99   22.80
  12  -6  -9   60.49   24.80
 -12  -6   9   85.79   16.40
  12   6  -8  -32.30   19.50
  12  -6  -8    6.10   20.00
 -12  -6   8  -10.50   11.90
  12   6  -7   22.60   17.10
  12   6  -7    0.20   17.60
  12  -6  -7  -11.80   17.80
 -12  -6   7    8.80   12.10
  12   6  -6   11.60   15.00
  12   6  -6  -13.40   16.40
  12  -6  -6    4.50   18.30
 -12  -6   6    8.90   11.50
  12   6  -5   -9.50   15.30
  12   6  -5   -4.80   15.90
 -12  -6   5   -3.60   10.70
  12  -6  -5   10.50   19.40
  12   6  -4    6.00   15.10
  12   6  -4    2.80   14.80
 -12  -6   4    0.80   11.20
  12  -6  -4   30.70   19.70
  12   6  -3   13.40   17.50
 -12  -6   3   15.40   11.80
  12  -6  -3   -1.30   17.20
  12   6  -2    0.50   16.70
  12  -6  -2   55.89   20.50
 -12  -6   2   13.20   12.00
  12   6  -1    1.90   15.30
 -12  -6   1   18.60   12.50
  12  -6  -1   18.80   17.60
  12   6   0   10.20   14.90
  12  -6   0    4.20   17.00
 -12  -6   0    0.40   11.70
  12   6   1   32.90   17.40
  12  -6   1   35.10   18.40
 -12  -6  -1   33.80   14.30
  12   6   2  -14.90   14.40
 -12  -6  -2    9.50   13.50
  12  -6   2   21.40   17.70
  12   6   3  -17.00   15.30
 -12  -6  -3  -17.90   13.40
  12   6   4    8.60   18.00
 -12  -6  -4   20.40   15.40
  12   6   5    1.30   17.20
 -12  -6  -5  -16.60   14.50
  12   6   6  -15.90   14.00
 -12  -6  -6   16.00   16.80
  12   7  -7  -16.10   17.70
  12   7  -7  -11.70   14.10
  12  -7  -7   -8.10   18.90
 -12  -7   7   16.10   12.70
  12   7  -6   35.30   19.30
  12   7  -6    0.60   17.30
 -12  -7   6   25.80   13.00
  12  -7  -6   71.49   23.70
  12   7  -5   33.70   19.70
  12   7  -5   -1.60   15.80
 -12  -7   5   19.60   13.80
  12  -7  -5  -29.30   18.50
  12   7  -4   20.30   15.90
  12   7  -4   38.50   18.00
  12  -7  -4   42.10   19.80
 -12  -7   4   30.70   13.60
  12   7  -3  -12.70   15.20
  12  -7  -3   21.70   19.10
 -12  -7   3  -14.30   11.40
  12   7  -2   -7.80   15.80
  12  -7  -2    0.80   18.90
 -12  -7   2   -3.00   13.80
  12   7  -1   -3.00   15.30
 -12  -7   1   -1.10   12.60
  12  -7  -1   -5.70   18.80
  12   7   0   32.00   17.50
 -12  -7   0   -2.60   12.50
  12  -7   0   21.80   18.20
  12   7   1  -20.00   15.70
 -12  -7  -1   -2.80   14.00
  12  -7   1    8.00   18.30
  12   7   2  -18.40   15.10
  12  -7   2   44.20   18.40
 -12  -7  -2   15.90   14.10
  12   7   3  -19.40   17.80
 -12  -7  -3  -12.30   13.80
  12   7   4  -20.60   15.10
 -12  -7  -4  -25.70   14.00
  12   8  -5  183.38   28.30
  12   8  -5  159.78   26.60
  12  -8  -5  167.08   27.50
 -12  -8   5  183.08   22.70
  12   8  -4  104.89   22.20
  12   8  -4   79.59   21.30
 -12  -8   4   73.49   16.60
  12  -8  -4   53.59   21.50
  12   8  -3    0.00   17.00
  12   8  -3  112.49   22.60
 -12  -8   3   52.49   16.10
  12  -8  -3   91.09   25.00
  12   8  -2   -4.00   17.30
 -12  -8   2   11.90   14.10
  12  -8  -2   21.00   21.40
  12   8  -1  -15.20   15.70
  12  -8  -1  -11.20   18.60
 -12  -8   1   16.20   15.10
  12   8   0   33.40   18.80
 -12  -8   0   55.39   16.70
  12  -8   0   33.70   19.00
  12   8   1   -2.00   17.40
  12  -8   1   39.90   19.70
 -12  -8  -1   18.10   15.30
  12   8   2   20.80   17.80
 -12  -8  -2   -3.50   16.00
  13   0 -10  650.73   43.50
  13   0  -9  -29.80   15.80
  13   0  -9  -27.20   14.00
  13   0  -8  173.88   21.10
  13   0  -8  201.68   23.80
 -13   0   8  221.88   27.00
  13   0  -7  -14.10   13.70
  13   0  -7  -17.60   12.90
 -13   0   7   -1.10    8.00
 -13   0   6  217.18   16.30
  13   0  -6  192.78   19.90
  13   0  -6  140.49   20.80
  13   0  -5   -2.40   13.40
  13   0  -5   -6.70   10.70
 -13   0   5    4.50    7.40
 -13   0   4  183.88   14.70
  13   0  -4  188.38   22.00
  13   0  -4  189.68   17.30
  13   0  -3  -16.40   13.80
  13   0  -3    8.30    9.10
 -13   0   3    4.20    7.30
  13   0  -2  171.48   21.70
 -13   0   2  149.88   12.80
  13   0  -1   -7.80   13.20
 -13   0   1   -1.50    7.00
  13   0   0   31.00   16.10
 -13   0   0   14.90    8.10
  13   0   1    7.80   15.50
 -13   0  -1    7.40    9.00
  13   0   2   89.79   17.60
 -13   0  -2  100.49   14.50
 -13   0  -3   -9.90   10.70
  13   0   3   -8.70   14.60
  13   0   4    8.60   14.90
 -13   0  -4   34.40   12.40
 -13   0  -5   26.80   15.00
  13   0   5    9.80   14.70
 -13   0  -6   -5.00   14.90
 -13   0  -7    6.30   16.20
 -13   0  -8    9.50   16.60
  13   1 -11   33.60   22.30
  13   1 -10  117.19   20.70
  13   1 -10  147.39   23.40
  13  -1 -10  128.69   22.50
  13   1  -9   34.80   17.00
  13   1  -9   27.10   15.50
  13  -1  -9   44.00   19.90
 -13  -1   9   31.80   11.50
  13   1  -8  -16.30   15.00
  13   1  -8   16.10   14.60
  13  -1  -8   -3.10   14.60
 -13  -1   8    0.60    9.60
  13   1  -7    9.70   14.90
  13   1  -7    5.30   15.20
  13  -1  -7   34.90   16.00
 -13  -1   7   19.00    9.70
  13   1  -6   15.10   15.80
  13   1  -6   18.40   13.00
 -13  -1   6   16.90    9.20
  13  -1  -6   20.30   17.20
  13   1  -5   -8.70   13.60
  13   1  -5   -7.50   12.20
 -13  -1   5    7.10    8.20
  13  -1  -5   22.20   15.20
  13   1  -4  -12.10   12.80
  13   1  -4   14.70   11.90
  13  -1  -4    7.80   14.20
 -13  -1   4   -9.70    7.30
  13   1  -3    5.10   13.50
  13  -1  -3  -17.20   14.70
 -13  -1   3    2.80    8.10
  13   1  -2  123.99   18.90
  13  -1  -2  110.89   19.30
 -13  -1   2  106.99   12.50
  13   1  -1    3.40   14.30
 -13  -1   1  -16.90    7.50
  13  -1  -1   14.90   16.00
  13   1   0   23.00   16.80
 -13  -1   0   46.10   11.00
  13  -1   0   46.00   15.70
  13   1   1   30.00   16.80
 -13  -1  -1    9.10   10.10
  13  -1   1   12.70   15.50
  13   1   2   10.20   15.80
  13  -1   2   13.70   14.10
 -13  -1  -2   -3.00   10.40
  13   1   3  101.29   18.40
  13  -1   3   84.49   17.30
 -13  -1  -3   73.69   15.10
  13   1   4  223.78   24.00
 -13  -1  -4  230.48   22.80
  13  -1   4  209.28   22.70
  13   1   5   23.20   16.50
 -13  -1  -5   -5.60   12.60
 -13  -1  -6  -19.40   13.30
 -13  -1  -7   16.60   18.40
 -13  -1  -8   37.00   20.10
  13   2 -11   15.20   21.90
  13  -2 -11   40.60   20.30
  13   2 -10  -11.20   16.90
 -13  -2  10    4.40   11.60
  13  -2 -10  -10.90   15.70
  13   2  -9   -2.00   15.80
  13   2  -9   12.30   19.30
 -13  -2   9    4.10   10.80
  13  -2  -9   13.20   16.70
  13   2  -8   -8.10   15.10
  13   2  -8   14.50   16.40
  13  -2  -8   20.40   17.40
 -13  -2   8   -6.30    9.70
  13   2  -7  166.58   21.30
  13   2  -7  204.38   24.30
  13  -2  -7  193.18   25.80
 -13  -2   7  150.68   15.60
  13   2  -6  -12.60   14.80
  13   2  -6    6.20   15.10
  13  -2  -6   14.70   16.20
 -13  -2   6   -6.90    7.50
  13   2  -5  127.09   21.30
  13   2  -5  193.78   21.30
  13  -2  -5  116.99   20.00
 -13  -2   5  113.29   13.50
  13   2  -4    3.60   14.10
  13   2  -4   15.50   11.60
  13  -2  -4   -5.90   15.70
 -13  -2   4   10.90    9.30
  13   2  -3    9.50   13.50
  13  -2  -3   -6.90   13.80
 -13  -2   3   10.60    8.90
  13   2  -2   36.00   15.10
  13  -2  -2   14.70   14.90
 -13  -2   2   23.10    9.50
  13   2  -1   -1.00   15.50
  13  -2  -1    3.50   14.50
 -13  -2   1    0.90    8.30
  13   2   0   36.00   16.20
 -13  -2   0   41.70   10.30
  13  -2   0   61.29   17.00
  13   2   1  146.09   20.40
 -13  -2  -1  131.59   15.10
  13  -2   1  126.59   20.80
  13   2   2   17.20   14.70
  13  -2   2   18.80   15.60
 -13  -2  -2   12.70   12.30
  13   2   3  196.28   23.70
 -13  -2  -3  152.08   18.50
  13  -2   3  162.68   21.20
  13   2   4  218.88   25.10
 -13  -2  -4  213.48   22.10
  13  -2   4  198.78   21.90
  13   2   5   47.10   17.60
 -13  -2  -5   48.60   17.20
 -13  -2  -6   21.60   17.40
 -13  -2  -7   18.20   16.00
 -13  -2  -8  -25.80   17.80
  13   3 -11   16.80   20.30
 -13  -3  11   38.40   13.30
  13   3 -10  -15.80   21.00
 -13  -3  10    5.80   12.10
  13  -3 -10   -3.60   20.10
  13   3  -9   22.20   15.40
  13   3  -9  -22.40   19.20
  13  -3  -9    1.00   19.70
 -13  -3   9    8.00   10.50
  13   3  -8  -14.10   13.00
  13   3  -8   -5.50   18.60
 -13  -3   8    0.60    9.40
  13  -3  -8    7.20   17.30
  13   3  -7   36.90   17.50
  13   3  -7   47.80   18.40
 -13  -3   7   33.70   11.90
  13  -3  -7   50.49   20.50
  13   3  -6   19.20   15.90
  13   3  -6   20.70   17.70
 -13  -3   6   26.50   10.50
  13  -3  -6   40.00   17.80
  13   3  -5   50.29   17.40
  13   3  -5   75.09   16.60
  13  -3  -5   65.29   18.10
 -13  -3   5   65.09   11.60
  13   3  -4   13.30   14.80
  13   3  -4   -2.60   13.90
 -13  -3   4   24.20    9.70
  13  -3  -4    4.30   17.40
  13   3  -3    4.10   14.00
 -13  -3   3    5.50    8.50
  13  -3  -3    2.20   14.90
  13   3  -2    2.70   13.90
 -13  -3   2   13.50   10.00
  13  -3  -2  -28.40   13.50
  13   3  -1    2.50   13.70
 -13  -3   1   19.30   10.70
  13  -3  -1   16.00   15.60
  13   3   0   29.40   14.80
  13  -3   0   33.60   16.40
 -13  -3   0   19.80   10.20
  13   3   1  103.29   19.00
  13  -3   1   90.39   19.30
 -13  -3  -1  109.59   15.80
  13   3   2   -6.10   13.60
  13  -3   2   47.30   17.30
 -13  -3  -2   56.89   14.10
  13   3   3   35.60   16.70
  13  -3   3   -4.90   14.80
 -13  -3  -3   16.10   14.40
  13   3   4   23.40   17.20
 -13  -3  -4  -16.50   14.20
  13   3   5   21.00   15.30
 -13  -3  -5   26.30   15.60
  13   3   6    9.00   17.10
 -13  -3  -6   -2.70   16.80
 -13  -3  -7   38.80   18.00
  13   4 -10    4.00   20.10
  13  -4 -10   19.90   20.90
 -13  -4  10  -17.00   12.10
  13   4  -9   16.50   21.70
 -13  -4   9   14.10   11.60
  13  -4  -9   13.10   19.00
  13   4  -8   28.90   20.60
  13   4  -8   18.90   15.70
 -13  -4   8    9.80   10.90
  13  -4  -8   60.09   22.50
  13   4  -7    9.10   16.90
  13   4  -7   15.60   18.90
 -13  -4   7    2.00   10.00
  13  -4  -7  -10.70   19.10
  13   4  -6    8.90   15.70
  13   4  -6   -5.90   14.40
  13  -4  -6   10.40   19.70
 -13  -4   6   36.00   12.40
  13   4  -5  169.58   22.20
  13   4  -5  227.78   24.50
  13  -4  -5  218.38   26.40
 -13  -4   5  208.28   18.30
  13   4  -4   27.10   15.50
  13   4  -4   37.00   15.60
  13  -4  -4   48.40   18.20
 -13  -4   4   38.60   12.20
  13   4  -3   -3.30   14.00
  13  -4  -3  -12.70   14.80
 -13  -4   3    9.80    9.70
  13   4  -2   56.19   16.80
  13  -4  -2   40.90   17.60
 -13  -4   2   19.10   10.40
  13   4  -1    3.10   14.80
 -13  -4   1   -7.50   10.40
  13  -4  -1   24.30   16.40
  13   4   0  129.69   23.00
 -13  -4   0  145.59   17.60
  13  -4   0  146.19   21.30
  13   4   1   32.20   18.30
  13  -4   1   28.50   17.20
 -13  -4  -1   13.70   13.30
  13   4   2   38.70   18.40
  13  -4   2   20.50   15.00
 -13  -4  -2   15.30   13.00
  13   4   3    1.00   15.40
  13  -4   3    0.00   14.90
 -13  -4  -3    5.50   13.40
  13   4   4    5.10   16.10
 -13  -4  -4   13.80   16.30
  13   4   5   56.19   18.50
 -13  -4  -5   74.89   18.50
  13   4   6   81.49   21.40
 -13  -4  -6    8.10   18.20
 -13  -4  -7   36.90   18.80
  13   5  -9   -8.00   18.30
 -13  -5   9   21.60   12.10
  13  -5  -9   21.80   21.00
  13   5  -8  -13.50   16.10
  13   5  -8   -0.90   20.40
  13  -5  -8   45.00   21.00
 -13  -5   8    9.60   12.40
  13   5  -7  -17.00   13.80
  13   5  -7   17.70   20.10
  13  -5  -7   20.60   19.50
 -13  -5   7   -2.00   10.40
  13   5  -6    0.40   16.50
  13   5  -6   18.50   19.60
 -13  -5   6    5.70   10.60
  13  -5  -6    7.90   17.90
  13   5  -5   89.09   20.50
  13   5  -5  107.49   22.10
 -13  -5   5  100.29   15.70
  13  -5  -5  135.79   24.00
  13   5  -4   24.10   16.20
  13   5  -4    1.20   15.00
 -13  -5   4   44.80   13.30
  13  -5  -4  -16.00   19.10
  13   5  -3   20.50   16.20
 -13  -5   3   22.10   12.00
  13  -5  -3   20.30   19.60
  13   5  -2   49.80   17.50
 -13  -5   2   50.79   13.50
  13  -5  -2   33.20   17.70
  13   5  -1   -1.50   15.50
 -13  -5   1   -1.00   10.60
  13  -5  -1   17.20   16.10
  13   5   0  -18.90   15.90
  13  -5   0  -14.80   14.80
 -13  -5   0   12.90   11.80
  13   5   1   11.20   18.10
 -13  -5  -1   14.20   12.70
  13  -5   1   -3.90   16.10
  13   5   2    2.10   15.30
 -13  -5  -2    6.40   14.30
  13  -5   2   -9.90   16.10
  13   5   3   10.50   16.20
  13  -5   3   11.60   23.90
 -13  -5  -3    0.20   13.40
  13   5   4   -4.30   15.70
 -13  -5  -4    6.30   14.70
  13   5   5  -17.50   13.50
 -13  -5  -5   10.00   16.10
  13   5   6   19.30   17.50
 -13  -5  -6   25.60   19.70
  13   6  -8   -4.30   19.10
 -13  -6   8    5.80   12.00
  13  -6  -8   -4.80   19.20
  13   6  -7    4.20   17.40
  13   6  -7  -16.90   18.20
 -13  -6   7   19.20   12.20
  13  -6  -7  -26.70   17.60
  13   6  -6  -11.30   18.40
  13   6  -6   23.80   15.90
 -13  -6   6    2.30   12.30
  13  -6  -6  -13.50   19.00
  13   6  -5    4.70   16.00
  13   6  -5    9.60   19.00
  13  -6  -5  -39.10   19.10
 -13  -6   5   -6.30   10.90
  13   6  -4   13.70   18.00
  13   6  -4   17.50   16.80
  13  -6  -4   25.60   22.10
 -13  -6   4   -7.60   11.10
  13   6  -3  -22.20   13.80
 -13  -6   3   -2.30   11.80
  13  -6  -3   -7.30   17.60
  13   6  -2  -12.90   14.30
 -13  -6   2    4.00   11.90
  13  -6  -2    7.70   17.80
  13   6  -1   -0.20   16.70
 -13  -6   1   -2.80   12.70
  13  -6  -1  -19.30   16.20
  13   6   0   23.70   16.70
 -13  -6   0   12.00   13.10
  13  -6   0   20.40   17.60
  13   6   1   -1.20   14.70
 -13  -6  -1    5.40   13.30
  13  -6   1  -18.30   16.90
  13   6   2  -13.20   17.40
 -13  -6  -2   -8.00   12.70
  13  -6   2   -9.00   16.50
  13   6   3  -15.00   15.50
 -13  -6  -3   -8.00   15.10
  13   6   4   37.60   18.10
 -13  -6  -4   71.49   18.60
 -13  -6  -5   30.10   17.40
  13   7  -6   73.59   22.30
  13   7  -6   14.50   16.90
 -13  -7   6   51.49   15.10
  13  -7  -6   90.79   23.10
  13   7  -5   15.90   17.90
  13   7  -5   12.70   17.00
 -13  -7   5   -0.10   11.70
  13  -7  -5    4.10   19.50
  13   7  -4   13.30   17.10
  13   7  -4   43.60   20.20
 -13  -7   4   13.10   12.60
  13  -7  -4  -38.10   15.90
  13   7  -3   -1.60   18.30
  13  -7  -3   21.60   20.90
 -13  -7   3  -14.60   11.30
  13   7  -2   10.30   17.60
  13  -7  -2    0.40   18.30
 -13  -7   2   -3.20   12.30
  13   7  -1    4.30   16.70
  13  -7  -1   25.50   18.10
 -13  -7   1    3.80   14.60
  13   7   0  -17.70   16.40
  13  -7   0    3.10   20.10
 -13  -7   0   36.80   15.20
  13   7   1    3.80   16.40
  13  -7   1   30.90   18.40
 -13  -7  -1    3.30   13.30
  13   7   2   27.00   18.50
 -13  -7  -2   11.70   14.00
  13  -7   2   -5.20   25.40
  13   7   3  -21.20   16.60
 -13  -7  -3  -19.80   13.40
  14   0 -10    9.60   17.50
  14   0  -9  -24.10   14.50
  14   0  -8    9.60   16.00
  14   0  -7   21.20   16.10
  14   0  -6   77.29   25.20
  14   0  -6   88.39   18.90
  14   0  -5  -12.30   12.20
  14   0  -5    0.00   15.40
  14   0  -4   -7.10   13.90
  14   0  -4   17.70   10.90
  14   0  -3    0.80   14.30
  14   0  -3   13.40   10.10
  14   0  -2   48.40   16.90
 -14   0   1    1.50   12.90
  14   0  -1   16.30   15.80
 -14   0   0   75.09   13.20
  14   0   0   67.49   17.80
 -14   0  -1   -1.40    8.80
  14   0   1   -4.40   15.00
 -14   0  -2   59.19   13.10
  14   0   2   56.59   18.50
  14   0   3  -10.50   16.40
 -14   0  -3  -16.00   10.40
  14   0   4   83.89   19.40
 -14   0  -4   90.79   17.20
 -14   0  -5  -11.60   14.10
 -14   0  -6   76.29   18.70
 -14   0  -7   28.80   16.20
  14   1 -11   -2.50   21.00
  14   1 -10  -14.90   17.30
  14   1 -10  -18.70   16.00
  14  -1 -10   16.30   17.60
  14   1  -9   21.90   17.90
  14   1  -9   -4.60   17.30
  14  -1  -9   12.70   18.50
 -14  -1   9    7.60   11.00
  14   1  -8   38.50   18.90
  14   1  -8   39.10   16.60
  14  -1  -8   25.50   18.10
 -14  -1   8   17.70   10.30
  14   1  -7  105.59   20.20
  14   1  -7   79.49   18.70
  14  -1  -7   67.29   19.70
 -14  -1   7   71.99   12.00
  14   1  -6   16.50   15.60
  14   1  -6  -17.10   14.10
 -14  -1   6    9.30    8.80
  14  -1  -6   13.90   15.80
  14   1  -5   13.10   16.90
  14   1  -5   13.50   13.10
  14  -1  -5  -39.50   13.20
 -14  -1   5    1.70    8.60
  14   1  -4   32.10   13.30
  14   1  -4   50.59   17.20
 -14  -1   4   46.80   10.10
  14  -1  -4   34.70   16.80
  14   1  -3   11.50   15.40
 -14  -1   3    2.80    8.30
  14  -1  -3   22.40   16.30
  14   1  -2  175.48   22.40
  14  -1  -2  201.78   25.20
 -14  -1   2  216.98   16.80
  14   1  -1   23.30   18.20
  14  -1  -1   53.59   17.80
 -14  -1   1   23.40    9.80
  14   1   0  116.69   20.50
  14  -1   0  131.29   20.30
 -14  -1   0  132.29   13.90
  14   1   1    6.30   17.10
 -14  -1  -1   -8.80    9.50
  14  -1   1  -13.20   16.20
  14   1   2    7.70   16.20
  14  -1   2   30.60   16.00
 -14  -1  -2   43.80   13.70
  14   1   3   21.80   18.30
  14  -1   3   20.50   15.30
 -14  -1  -3   40.60   15.00
  14   1   4    5.90   17.50
  14  -1   4   -2.80   15.70
 -14  -1  -4   16.20   14.40
  14   1   5   -1.20   14.40
 -14  -1  -5   13.70   15.20
 -14  -1  -6  108.09   19.70
 -14  -1  -7    3.70   18.00
  14   2 -10   26.80   22.20
  14  -2 -10   36.00   19.10
 -14  -2  10   32.80   12.80
  14   2  -9   25.70   17.70
  14   2  -9   23.40   19.90
  14  -2  -9   -2.80   17.40
 -14  -2   9   20.20   11.10
  14   2  -8  -12.40   14.40
  14   2  -8    1.80   18.30
  14  -2  -8  -32.50   18.30
 -14  -2   8    4.90   10.00
  14   2  -7   25.60   18.20
  14   2  -7   37.30   17.10
  14  -2  -7   19.30   17.60
 -14  -2   7   46.80   12.00
  14   2  -6  236.58   24.60
  14   2  -6  174.08   23.90
  14  -2  -6  194.48   25.80
 -14  -2   6  181.38   17.00
  14   2  -5   48.40   17.50
  14   2  -5   67.19   16.40
  14  -2  -5   52.09   17.70
 -14  -2   5   44.20   11.40
  14   2  -4   68.09   14.70
  14   2  -4   38.90   16.80
  14  -2  -4   69.69   20.20
 -14  -2   4   53.39   11.90
  14   2  -3   32.80   17.00
 -14  -2   3   51.29   10.20
  14  -2  -3   52.19   18.10
  14   2  -2  151.08   22.20
 -14  -2   2  195.48   16.90
  14  -2  -2  191.08   25.30
  14   2  -1  552.84   37.30
  14  -2  -1  574.54   35.50
 -14  -2   1  592.24   28.60
  14   2   0  795.62   41.40
  14  -2   0  799.62   42.60
 -14  -2   0  764.62   34.20
  14   2   1   46.50   17.40
 -14  -2  -1   34.20   11.70
  14  -2   1   16.80   15.70
  14   2   2   38.20   18.90
 -14  -2  -2   41.30   13.10
  14  -2   2   21.30   16.10
  14   2   3   15.80   16.00
  14  -2   3   21.20   16.70
 -14  -2  -3   55.59   15.90
  14   2   4   -9.00   15.30
  14  -2   4   11.50   16.50
 -14  -2  -4   28.30   15.70
  14   2   5   13.00   18.20
 -14  -2  -5   29.60   15.00
 -14  -2  -6   17.80   17.90
 -14  -2  -7    4.30   15.90
  14   3 -10  -22.90   20.40
  14  -3 -10   15.10   18.80
 -14  -3  10    2.40   11.00
  14   3  -9   -7.90   17.10
  14   3  -9  -20.60   19.00
 -14  -3   9   -5.80    9.70
  14  -3  -9  -15.50   19.90
  14   3  -8    0.70   15.40
  14   3  -8    2.10   17.50
 -14  -3   8    8.70   10.00
  14  -3  -8   27.40   18.80
  14   3  -7   -2.80   18.00
  14   3  -7    2.10   17.30
 -14  -3   7   24.70   11.00
  14  -3  -7   32.20   18.90
  14   3  -6   23.70   15.80
  14   3  -6   29.90   18.60
  14  -3  -6   48.70   20.30
 -14  -3   6   29.20   12.00
  14   3  -5   -1.30   15.10
  14   3  -5   -5.30   16.90
 -14  -3   5   -6.50    9.10
  14  -3  -5    3.20   16.60
  14   3  -4   51.19   17.90
  14   3  -4   50.29   16.60
  14  -3  -4   67.69   19.50
 -14  -3   4   42.70   11.40
  14   3  -3   19.10   16.10
 -14  -3   3   53.79   11.00
  14  -3  -3   28.00   19.00
  14   3  -2    0.40   14.70
 -14  -3   2   -1.40    9.90
  14  -3  -2    4.50   18.00
  14   3  -1   98.79   19.80
  14  -3  -1  144.29   23.90
 -14  -3   1  142.69   16.50
  14   3   0   28.90   17.00
 -14  -3   0   61.19   13.70
  14  -3   0   24.50   16.90
  14   3   1    0.90   15.80
  14  -3   1   47.20   18.20
 -14  -3  -1   67.09   13.90
  14   3   2   15.90   15.60
  14  -3   2   28.90   17.80
 -14  -3  -2   18.40   14.00
  14   3   3  166.68   22.80
  14  -3   3  126.19   21.20
 -14  -3  -3  135.99   20.70
  14   3   4    4.80   17.10
 -14  -3  -4  -14.00   13.50
  14   3   5   35.80   16.80
 -14  -3  -5   47.20   18.20
 -14  -3  -6   30.10   17.30
  14   4  -9  -31.10   16.50
  14   4  -9   19.30   20.20
 -14  -4   9  -20.90    9.80
  14  -4  -9   -6.00   19.10
  14   4  -8   -8.50   16.80
  14   4  -8    7.50   18.10
  14  -4  -8   19.50   21.90
 -14  -4   8   -3.80    9.80
  14   4  -7    3.80   17.20
  14   4  -7   -1.20   16.10
  14  -4  -7   -7.10   17.10
 -14  -4   7    8.90   11.80
  14   4  -6   87.59   20.60
  14   4  -6  101.59   21.40
 -14  -4   6   92.59   14.40
  14  -4  -6  108.39   24.50
  14   4  -5  -41.20   13.60
  14   4  -5   36.80   18.40
 -14  -4   5    7.50   10.00
  14  -4  -5   -2.20   16.70
  14   4  -4    6.20   18.20
  14   4  -4   53.49   16.90
  14  -4  -4   27.90   18.20
 -14  -4   4   46.10   13.00
  14   4  -3   -4.10   14.60
 -14  -4   3  -19.50    8.60
  14  -4  -3   12.50   17.40
  14   4  -2    6.40   15.00
  14  -4  -2   -3.90   15.70
 -14  -4   2  -25.70    8.80
  14   4  -1   28.90   16.80
  14  -4  -1   63.19   20.60
 -14  -4   1   55.99   14.10
  14   4   0   -2.80   15.30
  14  -4   0    6.50   15.70
 -14  -4   0   -3.20   11.60
  14   4   1  106.59   20.70
  14  -4   1   70.69   19.10
 -14  -4  -1  123.99   17.00
  14   4   2   34.30   19.90
 -14  -4  -2   31.30   15.00
  14  -4   2   51.79   18.70
  14   4   3   20.70   17.20
  14  -4   3   47.30   17.80
 -14  -4  -3   16.60   14.20
  14   4   4   37.20   18.70
 -14  -4  -4   10.10   14.70
  14   4   5   11.30   19.10
 -14  -4  -5  -17.10   13.90
  14   4   6   21.30   19.30
 -14  -4  -6  -10.50   17.90
  14   5  -8   13.00   17.10
  14   5  -8   23.00   20.20
 -14  -5   8   24.30   12.70
  14  -5  -8   23.90   20.80
  14   5  -7  -21.20   17.80
  14   5  -7   -9.30   16.70
 -14  -5   7  -14.80    9.70
  14  -5  -7   14.80   20.40
  14   5  -6   73.49   21.20
  14   5  -6   85.39   21.80
 -14  -5   6   65.49   15.00
  14  -5  -6   75.29   22.80
  14   5  -5   31.50   18.20
  14   5  -5    3.70   16.40
  14  -5  -5  -18.10   18.30
 -14  -5   5   -0.30   12.10
  14   5  -4   37.00   19.30
  14   5  -4   22.60   16.50
 -14  -5   4   19.00   12.90
  14  -5  -4   45.40   22.00
  14   5  -3   22.10   16.80
  14  -5  -3   22.20   20.10
 -14  -5   3   17.20   13.00
  14   5  -2   53.39   18.30
  14  -5  -2   53.49   19.50
 -14  -5   2   42.70   14.40
  14   5  -1  -15.10   15.30
  14  -5  -1   -2.40   18.40
 -14  -5   1  -11.60   10.80
  14   5   0   31.00   19.50
  14  -5   0   13.60   18.70
 -14  -5   0   25.30   13.00
  14   5   1  -28.90   16.30
  14  -5   1   16.40   18.80
 -14  -5  -1    2.00   12.50
  14   5   2   11.30   17.20
  14  -5   2   22.00   16.40
 -14  -5  -2   -6.60   13.10
  14   5   3  -16.60   18.10
 -14  -5  -3   24.70   14.70
  14   5   4    8.90   17.60
 -14  -5  -4   11.40   15.30
  14   5   5  -20.90   18.50
 -14  -5  -5   13.20   16.30
  14   6  -7  -10.70   15.80
  14   6  -7   10.50   19.80
 -14  -6   7   23.90   13.30
  14  -6  -7  -17.10   18.60
  14   6  -6   15.90   16.90
  14   6  -6  -13.00   18.10
  14  -6  -6  -29.10   17.60
 -14  -6   6   27.20   12.70
  14   6  -5   19.60   20.90
  14   6  -5  -35.60   16.50
  14  -6  -5   30.20   22.50
 -14  -6   5   20.70   13.80
  14   6  -4   20.00   17.50
  14   6  -4    8.10   16.90
  14  -6  -4  -15.00   20.40
 -14  -6   4   -2.20   11.70
  14   6  -3  -16.30   16.50
 -14  -6   3   -8.10   11.40
  14  -6  -3   25.70   19.90
  14   6  -2   20.00   17.50
  14  -6  -2   10.90   18.50
 -14  -6   2    2.30   12.20
  14   6  -1   11.60   18.80
  14  -6  -1   40.80   19.60
 -14  -6   1   29.90   13.70
  14   6   0  -18.00   15.50
 -14  -6   0  -14.40   12.20
  14  -6   0   32.60   18.60
  14   6   1   39.10   20.60
 -14  -6  -1    2.70   13.80
  14  -6   1   39.00   20.30
  14   6   2    5.10   17.70
 -14  -6  -2  -22.60   12.60
  14  -6   2  -25.10   16.00
  14   6   3   25.40   17.90
 -14  -6  -3    8.20   14.60
  14   7  -4   19.50   19.50
  14   7  -4   -0.30   20.20
 -14  -7   4   13.50   13.40
  14  -7  -4    4.70   19.70
  14   7  -3  -20.10   15.90
  14  -7  -3  -34.40   20.90
 -14  -7   3    2.20   13.90
  14   7  -2   -6.90   19.80
  14  -7  -2   20.20   20.50
 -14  -7   2    4.50   13.70
  14   7  -1   74.79   22.10
 -14  -7   1   66.99   16.90
  14  -7  -1  100.39   23.30
  14   7   0   -6.10   17.80
  14  -7   0   13.60   21.10
 -14  -7   0    9.30   14.10
 -14  -7  -1   21.50   15.20
  15   0 -10  -15.60   16.50
  15   0  -9    5.80   16.60
  15   0  -8  -12.60   16.20
  15   0  -7   40.80   17.30
  15   0  -6    2.00   18.00
  15   0  -5  -11.30   15.40
  15   0  -4  118.09   21.80
  15   0  -3  -11.70   14.90
  15   0  -2  138.79   22.10
  15   0  -1  -25.20   16.90
  15   0   0   -5.90   18.20
  15   0   1  -14.40   15.70
  15   0   2  219.58   26.10
  15   0   3   14.50   18.30
  15   0   4  283.27   28.70
  15   1 -10   16.50   19.20
  15  -1 -10   14.40   21.00
  15   1  -9   -1.80   16.30
  15  -1  -9   -6.20   16.40
  15   1  -8   68.39   21.80
  15   1  -8   33.30   19.30
  15  -1  -8   71.39   21.80
  15   1  -7    3.10   16.60
  15   1  -7   27.80   17.80
  15  -1  -7    4.90   16.70
  15   1  -6    7.30   14.50
  15   1  -6  -12.40   15.30
  15  -1  -6   16.20   19.30
  15   1  -5  -13.00   16.20
  15   1  -5   12.30   13.90
  15  -1  -5  -10.00   16.10
 -15  -1   5  -25.70    8.40
  15   1  -4   96.59   20.00
  15   1  -4  132.89   17.70
  15  -1  -4   97.29   21.00
 -15  -1   4  123.79   14.00
  15   1  -3   30.80   18.60
  15  -1  -3   25.60   19.00
 -15  -1   3   24.80    8.90
  15   1  -2   49.10   18.50
  15  -1  -2   29.90   18.40
 -15  -1   2   37.90   10.70
  15   1  -1    7.30   16.20
  15  -1  -1   -7.90   15.80
 -15  -1   1  -11.80    7.70
  15   1   0   73.49   19.50
 -15  -1   0   75.89   12.60
  15  -1   0   87.89   20.40
  15   1   1  251.97   28.70
  15  -1   1  186.48   25.70
 -15  -1  -1  201.98   18.10
  15   1   2   -1.90   16.20
  15  -1   2   14.50   18.50
 -15  -1  -2    6.30   12.00
  15   1   3    5.40   18.30
  15  -1   3    8.20   17.70
 -15  -1  -3   -9.90   11.00
  15   1   4    6.90   17.40
 -15  -1  -4    9.60   12.90
  15  -1   4  -14.10   15.80
 -15  -1  -5   -9.70   15.50
 -15  -1  -6   93.29   20.20
  15   2  -9   52.89   18.60
  15   2  -9   35.10   20.40
  15  -2  -9   26.20   22.30
 -15  -2   9   48.10   13.70
  15   2  -8    3.10   18.20
  15   2  -8   17.70   18.50
 -15  -2   8   11.10   11.40
  15  -2  -8  -33.50   16.90
  15   2  -7  -24.10   16.40
  15   2  -7  -16.90   17.00
 -15  -2   7   -4.90    8.80
  15  -2  -7   -2.40   19.10
  15   2  -6   -4.70   15.90
  15   2  -6   11.60   15.10
 -15  -2   6    8.70   10.40
  15  -2  -6   -2.00   16.20
  15   2  -5   14.40   14.30
  15   2  -5    7.10   16.30
  15  -2  -5    3.20   16.90
 -15  -2   5   16.30   10.10
  15   2  -4   28.90   17.50
  15   2  -4   34.20   15.50
 -15  -2   4   21.60   10.50
  15  -2  -4   11.90   19.00
  15   2  -3  -32.40   14.30
 -15  -2   3   -3.10    9.20
  15  -2  -3   17.50   18.20
  15   2  -2   55.19   18.70
  15  -2  -2   85.89   21.00
 -15  -2   2  104.09   14.20
  15   2  -1  136.89   22.90
  15  -2  -1  150.38   23.60
 -15  -2   1  166.18   16.90
  15   2   0   47.50   20.40
  15  -2   0   61.79   19.50
 -15  -2   0   82.79   13.10
  15   2   1   74.59   22.00
 -15  -2  -1  124.59   16.50
  15  -2   1  112.39   21.90
  15   2   2   -1.40   16.70
  15  -2   2   -4.90   17.60
 -15  -2  -2    2.30   11.20
  15   2   3   20.50   18.70
 -15  -2  -3    8.00   14.10
  15  -2   3    3.10   17.10
  15   2   4    5.50   18.20
 -15  -2  -4    7.10   13.70
  15   2   5    2.00   18.50
 -15  -2  -5    2.40   15.90
 -15  -2  -6   12.80   16.00
  15   3  -9   10.70   18.80
  15   3  -9   14.00   19.30
 -15  -3   9   23.10   12.90
  15  -3  -9   50.79   23.10
  15   3  -8  -34.60   17.70
  15   3  -8   12.80   16.30
  15  -3  -8   36.50   19.60
 -15  -3   8   13.40   11.20
  15   3  -7   22.20   18.30
  15   3  -7   16.10   19.10
  15  -3  -7    9.90   18.80
 -15  -3   7    4.30   10.90
  15   3  -6   30.40   16.70
  15   3  -6  -25.50   15.60
 -15  -3   6    6.70    9.40
  15  -3  -6    5.10   18.60
  15   3  -5   36.40   18.50
  15   3  -5    4.70   16.50
  15  -3  -5   -5.40   17.30
 -15  -3   5   20.20   10.90
  15   3  -4   20.20   14.90
  15   3  -4   -2.40   16.60
 -15  -3   4  -11.10    8.40
  15  -3  -4    2.50   18.20
  15   3  -3   52.09   18.80
  15  -3  -3   81.49   23.20
 -15  -3   3   46.30   12.40
  15   3  -2   77.79   20.10
 -15  -3   2  127.59   15.00
  15  -3  -2   81.69   20.40
  15   3  -1   54.39   20.80
  15  -3  -1   57.09   21.50
 -15  -3   1   45.60   11.80
  15   3   0   50.39   20.80
  15  -3   0   -3.40   16.60
 -15  -3   0   26.40   12.30
  15   3   1  100.99   23.70
 -15  -3  -1  103.99   16.10
  15  -3   1  114.89   21.10
  15   3   2    9.00   18.00
 -15  -3  -2   20.80   13.90
  15  -3   2   51.49   17.90
  15   3   3   16.00   19.10
  15  -3   3    4.10   17.30
 -15  -3  -3   16.90   15.70
  15   3   4  -10.60   18.60
 -15  -3  -4   17.70   15.40
  15   3   5    8.70   17.90
 -15  -3  -5   -1.60   14.70
  15   4  -8    8.80   21.10
  15   4  -8    7.60   19.50
  15  -4  -8   -1.50   21.90
 -15  -4   8   12.10   11.00
  15   4  -7   23.90   19.70
  15   4  -7  -33.50   19.30
  15  -4  -7  -22.70   19.70
 -15  -4   7    7.20   10.60
  15   4  -6   56.89   20.70
  15   4  -6   23.00   20.00
  15  -4  -6   45.70   21.10
 -15  -4   6   18.80   11.00
  15   4  -5   -4.90   16.40
  15   4  -5   -9.40   17.60
  15  -4  -5   -8.00   17.50
 -15  -4   5   11.70   10.40
  15   4  -4   54.09   18.80
  15   4  -4   -0.30   18.50
 -15  -4   4    0.70   10.90
  15  -4  -4    9.10   18.20
  15   4  -3    6.60   18.50
 -15  -4   3   -9.60   10.30
  15  -4  -3  -12.60   18.00
  15   4  -2   37.00   18.80
  15  -4  -2   81.99   21.00
 -15  -4   2   75.29   14.90
  15   4  -1   -5.10   15.30
  15  -4  -1  -13.10   16.30
 -15  -4   1    7.80   12.20
  15   4   0   25.20   17.90
 -15  -4   0   36.90   13.10
  15  -4   0   35.40   18.50
  15   4   1   -1.30   16.10
  15  -4   1  -10.10   16.20
 -15  -4  -1   -1.50   12.90
  15   4   2    0.40   19.10
 -15  -4  -2   11.70   15.20
  15  -4   2   38.20   19.70
  15   4   3   -4.20   16.70
 -15  -4  -3   32.40   16.40
  15   4   4  -34.50   14.80
 -15  -4  -4   -3.90   14.70
  15   5  -7   16.30   19.00
  15   5  -7   13.90   19.00
  15  -5  -7   10.10   21.30
 -15  -5   7    7.40   11.70
  15   5  -6  -15.80   19.00
  15   5  -6    4.50   17.70
  15  -5  -6   17.40   19.70
 -15  -5   6   -7.10   10.00
  15   5  -5    3.10   16.20
  15   5  -5   21.80   18.20
  15  -5  -5   14.60   20.70
 -15  -5   5   -7.00   11.70
  15   5  -4   -8.40   18.00
  15   5  -4    3.10   19.00
 -15  -5   4  -18.50   11.20
  15  -5  -4   25.00   20.50
  15   5  -3    5.30   17.00
 -15  -5   3   -7.00   10.90
  15  -5  -3    6.20   18.60
  15   5  -2    3.50   16.20
  15  -5  -2   58.29   20.40
 -15  -5   2   23.60   12.80
  15   5  -1  -25.90   18.00
 -15  -5   1   17.20   13.70
  15  -5  -1  -10.70   16.80
  15   5   0  -16.50   16.00
 -15  -5   0   17.40   13.20
  15  -5   0  -38.10   16.50
  15   5   1   17.20   20.50
  15  -5   1    8.90   17.60
 -15  -5  -1   30.30   14.00
  15   5   2  -15.80   17.30
  15  -5   2   11.10   18.50
 -15  -5  -2   12.40   15.40
  15   5   3   26.40   22.00
 -15  -5  -3   14.90   15.50
  15   6  -5   35.40   20.50
  15   6  -5   28.00   21.80
  15  -6  -5   26.90   23.80
 -15  -6   5    4.50   13.00
  15   6  -4   -3.40   18.90
  15   6  -4   34.30   19.00
  15  -6  -4    0.40   22.20
 -15  -6   4    6.80   12.50
  15   6  -3   -1.70   19.20
  15  -6  -3  -40.50   17.10
 -15  -6   3   -6.80   13.30
  15   6  -2  -29.10   16.20
  15  -6  -2   20.10   20.80
 -15  -6   2    0.30   12.80
  15   6  -1  -15.30   15.40
  15  -6  -1  -28.50   17.10
 -15  -6   1   11.50   13.60
  15   6   0   15.20   18.70
  15  -6   0   34.60   18.90
 -15  -6   0   -1.10   13.50
  15   6   1   17.30   18.60
 -15  -6  -1    9.60   14.90
  15  -6   1   10.40   20.20
  16   0  -9    2.70   17.80
  16   0  -8   16.80   18.50
  16   0  -7    6.20   19.90
  16   0  -6   30.00   18.90
  16   0  -5   -9.00   16.70
  16   0  -4   85.69   21.60
  16   0  -3    0.60   18.80
  16   0  -2  213.28   26.30
  16   0  -1   12.80   17.70
  16   0   1   30.50   17.90
  16   0   2    9.30   17.40
  16   0   3  -30.40   15.20
  16   0   4  173.68   25.70
  16   1  -9   -1.70   16.90
  16  -1  -9   16.60   18.40
  16   1  -8  -28.10   16.00
  16  -1  -8   50.59   20.80
  16   1  -7   -1.20   19.20
  16  -1  -7    0.70   18.00
  16   1  -6   53.09   19.50
  16  -1  -6   46.40   20.10
  16   1  -5  -17.30   17.70
  16  -1  -5   34.90   21.30
  16   1  -4    7.10   18.40
  16  -1  -4  -21.10   16.30
  16   1  -3    2.70   16.80
  16  -1  -3   12.00   17.60
  16   1  -2   -4.00   16.60
  16  -1  -2   31.80   18.90
  16   1  -1   50.19   19.50
  16  -1  -1   56.59   20.40
  16   1   0   49.60   19.20
  16  -1   0   32.40   18.50
  16   1   1   71.99   20.30
  16  -1   1   65.79   21.20
  16   1   2  -15.00   16.70
  16  -1   2   15.20   19.50
  16   1   3   -4.00   19.00
  16  -1   3   19.20   19.70
  16   1   4   78.99   20.70
  16   2  -8  -27.40   18.10
  16   2  -8   32.40   20.40
 -16  -2   8  -19.00   11.00
  16  -2  -8   21.30   21.60
  16   2  -7   11.70   18.50
  16   2  -7   43.40   20.90
  16  -2  -7   11.40   18.80
 -16  -2   7   23.70   11.20
  16   2  -6   67.99   19.70
  16   2  -6   59.19   20.00
 -16  -2   6   47.30   12.50
  16  -2  -6   44.00   20.20
  16   2  -5   84.19   22.30
  16   2  -5  109.29   20.30
  16  -2  -5   89.79   21.90
 -16  -2   5  106.79   14.50
  16   2  -4   14.70   15.10
  16   2  -4   44.00   21.00
  16  -2  -4    5.60   18.90
 -16  -2   4    8.60    9.80
  16   2  -3   40.80   21.40
  16  -2  -3   62.99   21.30
 -16  -2   3   87.59   13.00
  16   2  -2  116.09   23.30
 -16  -2   2  115.59   15.30
  16  -2  -2  127.59   23.60
  16   2  -1  -18.20   16.70
  16  -2  -1   -4.00   16.90
 -16  -2   1   -1.70    9.70
  16   2   0   31.50   21.10
 -16  -2   0    1.80   10.80
  16  -2   0  -13.70   18.40
  16   2   1   -2.50   17.90
  16  -2   1  -35.20   18.40
 -16  -2  -1   -0.80   11.40
  16   2   2  -25.30   19.40
  16  -2   2  -19.00   18.20
 -16  -2  -2   -2.80   11.10
  16   2   3   33.00   19.30
  16  -2   3   38.80   20.90
 -16  -2  -3   38.90   15.00
  16   2   4  -10.80   19.80
 -16  -2  -4   16.90   16.20
  16   3  -8   19.20   17.90
  16   3  -8   -5.50   18.20
 -16  -3   8   -2.20   10.80
  16  -3  -8  -21.10   18.70
  16   3  -7   -7.10   17.10
  16   3  -7   -7.10   16.40
  16  -3  -7  -29.60   17.20
 -16  -3   7    8.50   11.50
  16   3  -6   26.00   19.10
  16   3  -6   41.40   18.10
  16  -3  -6    8.20   19.30
 -16  -3   6   15.50   11.70
  16   3  -5   -1.80   17.00
  16   3  -5   -4.10   17.10
  16  -3  -5   -9.60   18.40
 -16  -3   5   23.20   10.40
  16   3  -4   55.79   18.40
  16   3  -4   12.80   18.90
 -16  -3   4   25.90   11.80
  16  -3  -4   12.20   19.00
  16   3  -3   36.00   19.10
 -16  -3   3   -2.00   11.00
  16  -3  -3    0.10   20.20
  16   3  -2  -18.80   16.80
  16  -3  -2  -29.80   18.70
 -16  -3   2   -6.10    9.30
  16   3  -1  -13.10   17.20
  16  -3  -1   -0.50   17.70
 -16  -3   1   17.30   10.90
  16   3   0  -22.50   17.60
  16  -3   0   32.80   21.30
 -16  -3   0   14.30   11.10
  16   3   1   15.50   18.90
 -16  -3  -1    8.90   13.40
  16  -3   1   26.30   18.10
  16   3   2   33.90   21.10
  16  -3   2   39.40   20.30
 -16  -3  -2    2.70   13.70
  16   3   3   48.00   19.70
 -16  -3  -3   -0.30   15.10
  16  -3   3   16.80   25.00
  16   3   4   37.10   22.10
 -16  -3  -4   13.20   14.70
  16   4  -7   77.59   21.70
  16   4  -7   74.39   24.90
 -16  -4   7  110.79   16.20
  16  -4  -7  133.59   25.80
  16   4  -6   30.70   20.40
  16   4  -6    2.10   17.90
 -16  -4   6   51.99   13.30
  16  -4  -6   50.59   21.60
  16   4  -5   10.80   18.50
  16   4  -5   56.99   18.00
 -16  -4   5    1.90   10.40
  16  -4  -5   11.80   19.80
  16   4  -4   36.40   20.70
  16   4  -4   49.50   17.90
  16  -4  -4   34.00   21.90
 -16  -4   4   20.10   11.40
  16   4  -3   -8.70   18.80
 -16  -4   3    9.50   10.80
  16  -4  -3   -1.10   19.90
  16   4  -2    6.70   18.00
  16  -4  -2    8.20   18.60
 -16  -4   2   -3.40   11.70
  16   4  -1  -37.40   15.70
  16  -4  -1   30.40   18.90
 -16  -4   1   -1.10   11.90
  16   4   0   21.90   20.20
  16  -4   0   15.20   18.20
 -16  -4   0   23.80   12.70
  16   4   1  -19.00   17.30
 -16  -4  -1  -26.90   10.50
  16  -4   1   10.20   18.30
  16   4   2  -13.50   16.70
  16  -4   2  -29.10   17.70
 -16  -4  -2   48.60   15.40
  16   4   3  -22.00   17.20
 -16  -4  -3   17.00   16.60
  16   5  -5    3.30   19.20
  16   5  -5   13.10   20.40
  16  -5  -5   -5.10   21.80
 -16  -5   5    2.30   12.30
  16   5  -4    5.70   16.60
  16   5  -4   12.20   19.40
  16  -5  -4    1.10   18.40
 -16  -5   4   12.10   11.80
  16   5  -3  -13.50   17.00
  16  -5  -3   45.90   24.30
 -16  -5   3   -3.80   12.70
  16   5  -2    0.60   20.60
 -16  -5   2  -24.90   10.00
  16  -5  -2  -40.20   16.70
  16   5  -1   22.70   18.70
  16  -5  -1  -19.10   19.80
 -16  -5   1    2.40   13.50
  16   5   0   -2.50   17.60
 -16  -5   0   -6.70   13.60
  16  -5   0   43.70   21.60
  16   5   1   -5.80   17.60
  16  -5   1   26.70   21.00
 -16  -5  -1  -10.00   13.90
  17   0  -7   -2.90   18.70
  17   0  -6   38.60   20.60
  17   0  -5  -10.20   17.90
  17   0  -4   13.60   19.40
  17   0  -3   20.20   21.90
  17   0  -2  973.00   50.19
  17   0  -1   -1.00   18.20
  17   0   0  270.17   31.40
  17   0   1  -14.20   17.00
  17   0   2   34.80   21.70
  17   0   3   16.20   20.30
  17   1  -7   31.20   19.30
  17  -1  -7   22.00   19.70
  17   1  -6   11.90   19.40
  17  -1  -6    4.00   19.40
  17   1  -5    3.00   17.50
  17  -1  -5    0.00   18.90
  17   1  -4   16.10   18.80
  17  -1  -4   75.29   24.20
  17   1  -3   -5.30   17.20
  17  -1  -3   -2.70   19.20
  17   1  -2  143.79   25.30
  17  -1  -2  178.08   27.50
  17   1  -1   -2.60   17.70
  17  -1  -1    7.40   19.40
  17   1   0  -17.90   17.70
  17  -1   0   35.10   19.70
  17   1   1   65.59   21.50
  17  -1   1   38.30   19.70
  17   1   2  -31.50   16.50
  17  -1   2   20.50   19.80
  17   1   3    9.50   19.10
  17  -1   3    2.40   17.20
  17   2  -7   46.50   22.10
  17  -2  -7   42.00   19.90
  17   2  -6   51.69   20.30
  17  -2  -6   60.09   21.40
  17   2  -5   31.30   20.00
  17   2  -5   18.20   19.00
  17  -2  -5   36.90   22.90
  17   2  -4   29.20   16.50
  17   2  -4   17.20   19.30
  17  -2  -4   59.99   22.40
  17   2  -3   -3.00   17.80
  17  -2  -3    5.30   19.80
  17   2  -2   17.00   19.50
  17  -2  -2   24.80   19.80
  17   2  -1   20.70   22.20
 -17  -2   1   83.29   20.30
  17  -2  -1   44.70   20.80
  17   2   0   29.20   20.10
 -17  -2   0  -15.70   10.90
  17  -2   0   -1.50   20.70
  17   2   1   24.80   20.20
 -17  -2  -1    3.50   12.20
  17  -2   1  -11.90   17.40
  17   2   2   -2.30   21.00
  17  -2   2    2.80   20.00
 -17  -2  -2  -29.40   12.00
  17   2   3   64.39   24.80
 -17  -2  -3   36.20   16.90
  17  -2   3   78.49   23.50
  17   3  -6    8.50   17.50
  17   3  -6   42.80   21.00
  17  -3  -6   33.20   21.40
 -17  -3   6    9.60   12.40
  17   3  -5   -8.40   20.60
  17   3  -5    9.50   15.70
  17  -3  -5   40.30   21.50
 -17  -3   5  -19.10   10.30
  17   3  -4   24.60   15.90
  17   3  -4   -5.50   20.50
  17  -3  -4    8.30   19.90
 -17  -3   4    0.40   11.40
  17   3  -3    3.60   18.80
  17  -3  -3   42.40   23.00
 -17  -3   3   11.70   10.40
  17   3  -2  -15.00   17.50
 -17  -3   2   -3.30    9.70
  17  -3  -2    8.60   19.60
  17   3  -1   13.70   19.80
 -17  -3   1   13.10   12.40
  17  -3  -1   15.60   19.40
  17   3   0  -12.40   17.80
 -17  -3   0    7.00   12.20
  17  -3   0   14.70   20.40
  17   3   1   -4.00   21.60
  17  -3   1  -17.00   19.40
 -17  -3  -1    0.40   12.70
  17   3   2   -5.00   17.80
  17  -3   2   18.20   19.70
 -17  -3  -2    1.40   14.50
  17   4  -5   25.90   17.40
  17   4  -5   -9.50   20.40
 -17  -4   5  -13.10   11.40
  17   4  -4  -30.60   20.70
  17   4  -4   31.60   19.00
 -17  -4   4    1.60   11.60
  17  -4  -4   16.30   22.80
  17   4  -3    5.70   19.00
  17  -4  -3    1.70   21.00
 -17  -4   3  -11.60   10.00
  17   4  -2    4.00   18.40
 -17  -4   2    5.30   12.80
  17  -4  -2   -8.40   19.00
  17   4  -1    2.60   18.90
 -17  -4   1   10.20   11.60
  17  -4  -1    7.80   18.70
  17   4   0   54.99   22.00
 -17  -4   0   47.20   15.90
  17  -4   0   49.90   21.70
  18   0  -6  -23.60   20.40
  18   0  -5   33.30   21.20
  18   0  -4   94.39   24.10
  18   0  -3   -3.40   21.90
  18   0  -2  568.14   44.60
  18   0  -1   -6.00   20.40
  18   0   0   96.49   23.60
  18   0   1    7.10   21.80
  18   1  -5   30.60   19.90
  18  -1  -5   -2.50   19.20
  18   1  -4   41.50   19.90
  18  -1  -4   92.99   24.40
  18   1  -3  102.79   25.70
  18  -1  -3   62.39   23.60
  18   1  -2   25.30   19.30
  18  -1  -2   60.09   22.50
  18   1  -1  -21.60   18.20
  18  -1  -1   31.20   21.60
  18   1   0   20.10   21.50
  18  -1   0   -8.70   21.20
  18   1   1   -1.20   19.40
  18  -1   1   34.30   20.60
  18   2  -5   27.90   19.90
  18  -2  -5   38.10   22.70
  18   2  -4  -11.60   21.20
  18  -2  -4   13.80   22.50
  18   2  -3   50.39   21.70
  18  -2  -3   85.89   26.40
  18   2  -2   26.20   22.40
  18  -2  -2   23.20   22.90
  18   2  -1  -32.20   20.80
  18  -2  -1   25.00   20.80
  18   2   0   11.30   21.80
  18  -2   0  -11.60   18.40
 -18  -3   2  -10.90   11.50
_computing_structure_solution     'SHELXT 2014/4 (Sheldrick, 2014)'
;
_shelx_hkl_checksum     92816
_shelx_res_file
;
TITL Acrdod_0ma_a.res in P2(1)/c
    Acrdod_0ma_a.res
    created by SHELXL-2019/1 at 09:47:42 on 24-Aug-2025
REM  Yadorkari-X generated
CELL 0.71073 16.0228 9.4963 12.2151 90.0000 99.6460 90.0000
ZERR 4.0 0.0128 0.0074 0.0095 0.0000 0.0100 0.0000
LATT 1
SYMM -X, 1/2+Y, 1/2-Z
REM  SPGR P21/c monoclinic
SFAC C H N O
UNIT 92 84 4 8
SIZE 0.20 0.20 0.05
TEMP -153.0
L.S. 10
FMAP 2
PLAN -3
ACTA NOHKL
CONF
HTAB
LIST 4
BOND $H
EQIV $1 -1+X, 1/2-Y, -1/2+Z
EQIV $2 1-X, -1/2+Y, 3/2-Z
HTAB O1 O2_$1
HTAB O2 O1_$2
HTAB O1 O2_$1
HTAB O2 O1_$2
WGHT    0.030000    1.000000
FVAR       0.55779
O1    4    0.059761    0.660807    0.546220    11.00000    0.02673    0.03241 =
         0.04091   -0.01375    0.00314   -0.01011
AFIX 147
H20   2    0.046205    0.632400    0.480520    11.00000   -1.50000
AFIX   0
O2    4    0.954589   -0.089496    0.847765    11.00000    0.03299    0.02628 =
         0.05529   -0.00191   -0.00098   -0.00526
AFIX 147
H21   2    0.936554   -0.016649    0.875071    11.00000   -1.50000
AFIX   0
N1    3    0.494941    0.200738    0.388869    11.00000    0.02703    0.02629 =
         0.02468    0.00220    0.00484    0.00087
C1    1    0.570219    0.189212    0.580697    11.00000    0.02022    0.02093 =
         0.02580    0.00192    0.00523   -0.00038
C2    1    0.515854    0.288986    0.613037    11.00000    0.02461    0.02598 =
         0.02029   -0.00351    0.00364   -0.00461
AFIX  43
H1    2    0.523062    0.319641    0.688064    11.00000   -1.20000
AFIX   0
C3    1    0.442993    0.296844    0.422338    11.00000    0.02230    0.02025 =
         0.02433    0.00124    0.00537    0.00112
C4    1    0.450369    0.344137    0.534459    11.00000    0.02137    0.01936 =
         0.02086   -0.00024    0.00688   -0.00187
C5    1    0.556627    0.146542    0.466396    11.00000    0.02404    0.02176 =
         0.02252    0.00323    0.00484   -0.00057
C6    1    0.390117    0.441727    0.563000    11.00000    0.02492    0.02311 =
         0.02488   -0.00202    0.00825   -0.00085
AFIX  43
H2    2    0.394231    0.472234    0.637781    11.00000   -1.20000
AFIX   0
C7    1    0.134608    0.747269    0.555107    11.00000    0.02145    0.01971 =
         0.03900   -0.00325    0.00370   -0.00022
C8    1    0.608638    0.038686    0.433800    11.00000    0.02530    0.02478 =
         0.02476    0.00042    0.00700    0.00121
AFIX  43
H3    2    0.600074    0.008741    0.358542    11.00000   -1.20000
AFIX   0
C9    1    0.687012    0.022010    0.621679    11.00000    0.01961    0.02459 =
         0.02991    0.00044    0.00476   -0.00183
C10   1    0.325924    0.492514    0.483618    11.00000    0.02515    0.02375 =
         0.03106    0.00049    0.00809   -0.00004
C11   1    0.375919    0.351476    0.342258    11.00000    0.03009    0.02795 =
         0.02302    0.00296   -0.00015   -0.00079
AFIX  43
H4    2    0.370215    0.321267    0.267231    11.00000   -1.20000
AFIX   0
C12   1    0.814346   -0.102505    0.745823    11.00000    0.03272    0.02328 =
         0.03056    0.00150    0.00733    0.00055
C13   1    0.754840   -0.044375    0.693902    11.00000    0.02498    0.02219 =
         0.02957   -0.00035    0.00337   -0.00170
C14   1    0.884723   -0.184053    0.811401    11.00000    0.02267    0.02385 =
         0.03501   -0.00055    0.00009   -0.00200
C15   1    0.637623    0.126460    0.655296    11.00000    0.02605    0.02584 =
         0.02266    0.00177    0.00162   -0.00510
AFIX  43
H5    2    0.648782    0.157535    0.730252    11.00000   -1.20000
AFIX   0
C16   1    0.261983    0.588641    0.509906    11.00000    0.02308    0.02850 =
         0.03159    0.00376    0.00709    0.00131
C17   1    0.206512    0.660883    0.527542    11.00000    0.02660    0.02018 =
         0.02907    0.00130    0.00204   -0.00155
C18   1    0.669889   -0.021937    0.507625    11.00000    0.02577    0.02247 =
         0.03612   -0.00334    0.01141    0.00174
AFIX  43
H6    2    0.702629   -0.095674    0.483679    11.00000   -1.20000
AFIX   0
C19   1    0.319832    0.446338    0.371545    11.00000    0.02439    0.02993 =
         0.03382    0.00850    0.00517    0.00297
AFIX  43
H7    2    0.276038    0.482228    0.316502    11.00000   -1.20000
AFIX   0
C20   1    0.114062    0.867685    0.473347    11.00000    0.02511    0.02635 =
         0.04047    0.00469    0.00532    0.00394
AFIX 137
H8    2    0.102475    0.830157    0.397582    11.00000   -1.50000
H9    2    0.162315    0.932392    0.480441    11.00000   -1.50000
H10   2    0.064129    0.918263    0.489222    11.00000   -1.50000
AFIX   0
C21   1    0.155730    0.799782    0.674707    11.00000    0.03911    0.02783 =
         0.03365   -0.00824    0.00648   -0.00098
AFIX 137
H11   2    0.108256    0.855329    0.692606    11.00000   -1.50000
H12   2    0.206642    0.858645    0.683083    11.00000   -1.50000
H13   2    0.165849    0.719074    0.725186    11.00000   -1.50000
AFIX   0
C22   1    0.853422   -0.249840    0.910139    11.00000    0.04004    0.03494 =
         0.03248    0.01047    0.01170    0.00134
AFIX 137
H14   2    0.899577   -0.302739    0.954676    11.00000   -1.50000
H15   2    0.806286   -0.313714    0.883803    11.00000   -1.50000
H16   2    0.834173   -0.175585    0.955753    11.00000   -1.50000
AFIX   0
C23   1    0.916531   -0.296102    0.737954    11.00000    0.02944    0.04457 =
         0.03951   -0.00618    0.00234    0.00411
AFIX 137
H17   2    0.941707   -0.249937    0.679546    11.00000   -1.50000
H18   2    0.868982   -0.355098    0.704005    11.00000   -1.50000
H19   2    0.959236   -0.354900    0.783358    11.00000   -1.50000
AFIX   0
HKLF 4 1 1 0 0 0 1 0 0 0 1
REM  Acrdod_0ma_a.res in P2(1)/c
REM wR2 = 0.1219, GooF = S = 1.009, Restrained GooF = 1.009 for all data
REM R1 = 0.0559 for 1605 Fo > 4sig(Fo) and 0.1447 for all 3058 data
REM 241 parameters refined using 0 restraints
END
WGHT      0.0477      0.6517
REM Instructions for potential hydrogen bonds
HTAB O1 O2_$1
HTAB O2 O1_$2
REM Highest difference peak  0.315,  deepest hole -0.277,  1-sigma level  0.051
Q1    1   0.9368 -0.0951  0.7414  11.00000  0.05    0.32
Q2    1   0.9418 -0.3952  0.7569  11.00000  0.05    0.23
Q3    1   0.2618  0.6734  0.5237  11.00000  0.05    0.20
;
_shelx_res_checksum     84756
