# Supplementary material for: 4,4′-(Acridine-2,7-di­yl)bis­(2-methyl­but-3-yn-2-ol)
Source: IUCrdata. 2025 Oct 31;10(Pt 10):x250915. doi: 10.1107/S2414314625009150 (PMC12598893; doi:10.1107/S2414314625009150)
Supplement: Supplementary file 2 [file x-10-x250915-Isup2.hkl]

data_I                                                                          
_shelx_title ' Acrdod_0ma_a.res in P2(1)/c'                                     
_shelx_refln_list_code          4                                               
_shelx_F_calc_maximum      181.47                                               
_exptl_crystal_F_000       728.00                                               
_reflns_d_resolution_high  0.8546                                               
                                                                                
loop_                                                                           
 _space_group_symop_operation_xyz                                               
 'x, y, z'                                                                      
 '-x, y+1/2, -z+1/2'                                                            
 '-x, -y, -z'                                                                   
 'x, -y-1/2, z-1/2'                                                             
                                                                                
_cell_length_a    16.0228                                                       
_cell_length_b     9.4963                                                       
_cell_length_c    12.2151                                                       
_cell_angle_alpha  90.000                                                       
_cell_angle_beta   99.646                                                       
_cell_angle_gamma  90.000                                                       
                                                                                
_shelx_F_squared_multiplier     1.000                                           
                                                                                
loop_                                                                           
 _refln_index_h                                                                 
 _refln_index_k                                                                 
 _refln_index_l                                                                 
 _refln_F_squared_calc                                                          
 _refln_F_squared_meas                                                          
 _refln_F_squared_sigma                                                         
 _refln_observed_status                                                         
   1   0   0       2872.63       2502.58        40.68 o                         
   2   0   0       1395.82       1284.96        29.35 o                         
   3   0   0       1073.98       1272.97        32.61 o                         
   4   0   0       7974.04       7626.42       150.85 o                         
   5   0   0       2087.15       2119.78        52.15 o                         
   6   0   0         38.70         29.69        14.31 o                         
   7   0   0        393.53        381.81        23.77 o                         
   8   0   0        403.43        404.73        25.89 o                         
   9   0   0         45.42         47.52        17.81 o                         
  10   0   0        642.65        686.30        37.00 o                         
  11   0   0        812.56        854.46        46.93 o                         
  12   0   0         73.99        111.72        23.51 o                         
  13   0   0          1.83         65.21        25.87 o                         
  14   0   0        211.58        233.26        34.08 o                         
  15   0   0          9.04        -18.96        58.50 o                         
  17   0   0        867.35        868.34       100.92 o                         
  18   0   0        297.97        310.12        75.85 o                         
   1   1   0        123.32        107.98         3.96 o                         
   2   1   0        123.70         98.24         6.08 o                         
   3   1   0        222.04        265.07        11.10 o                         
   4   1   0        367.59        446.47        20.27 o                         
   5   1   0          4.92          4.87        10.73 o                         
   6   1   0          9.31          7.69         9.04 o                         
   7   1   0          0.93         10.47         9.97 o                         
   8   1   0         17.58         -5.15        13.45 o                         
   9   1   0         31.64         40.17        11.95 o                         
  10   1   0         24.77         17.15        20.70 o                         
  11   1   0         58.78         90.71        14.19 o                         
  12   1   0         29.31         24.39        16.28 o                         
  13   1   0        150.90        130.42        25.52 o                         
  14   1   0        373.92        413.52        32.17 o                         
  15   1   0        225.64        251.46        30.19 o                         
  16   1   0         59.65        131.26        42.82 o                         
  17   1   0         84.17         23.09        85.17 o                         
  18   1   0         35.97         17.99        48.52 o                         
   0   2   0       2643.97       2718.25        59.19 o                         
   1   2   0       1761.07       1746.60        27.26 o                         
   2   2   0      13770.77      13274.97       146.92 o                         
   3   2   0      32932.34      31421.67       316.09 o                         
   4   2   0        185.62        184.66        19.99 o                         
   5   2   0        541.68        543.94        18.33 o                         
   6   2   0          0.78          1.58        10.90 o                         
   7   2   0        184.08        199.72        12.81 o                         
   8   2   0        370.75        375.67        17.63 o                         
   9   2   0          3.60        -10.26        10.26 o                         
  10   2   0        231.45        251.66        16.52 o                         
  11   2   0        267.54        278.25        27.79 o                         
  12   2   0        185.91        147.41        46.02 o                         
  13   2   0        131.68        146.63        24.87 o                         
  14   2   0       2380.05       2519.01        72.06 o                         
  15   2   0        242.49        231.18        34.41 o                         
  16   2   0          0.02         15.13        36.44 o                         
  17   2   0          0.28         -1.02        34.91 o                         
  18   2   0          4.33         -3.59        45.19 o                         
   1   3   0        229.98        207.36        10.90 o                         
   2   3   0         38.62         43.20         6.77 o                         
   3   3   0         91.16         79.80         7.31 o                         
   4   3   0          6.60         -2.87         7.16 o                         
   5   3   0         21.66         13.97         8.26 o                         
   6   3   0        584.80        577.75        16.27 o                         
   7   3   0       1312.21       1300.99        28.03 o                         
   8   3   0        276.89        281.96        29.55 o                         
   9   3   0         21.83         10.87        17.38 o                         
  10   3   0        121.10        103.34        22.36 o                         
  11   3   0         18.95         -2.35        25.73 o                         
  12   3   0        356.34        402.13        32.65 o                         
  13   3   0         86.09         84.78        24.03 o                         
  14   3   0         83.37        138.95        38.65 o                         
  15   3   0         79.35         73.97        43.31 o                         
  16   3   0         25.59         25.69        46.67 o                         
  17   3   0          2.97         10.26        29.01 o                         
   0   4   0         83.95        159.21        22.96 o                         
   1   4   0        724.88        772.21        20.19 o                         
   2   4   0        646.08        667.25        16.43 o                         
   3   4   0          1.89         -0.08         8.66 o                         
   4   4   0        112.95        137.84        16.10 o                         
   5   4   0       1499.69       1494.93        28.96 o                         
   6   4   0       1504.89       1495.28        38.26 o                         
   7   4   0        607.25        612.50        31.08 o                         
   8   4   0         69.21         47.58        22.12 o                         
   9   4   0         21.73         19.94        18.51 o                         
  10   4   0        123.35        167.73        24.85 o                         
  11   4   0       1591.99       1567.42        54.66 o                         
  12   4   0       1109.31       1116.15        50.53 o                         
  13   4   0        434.36        456.46        37.56 o                         
  14   4   0          9.19         -0.67        25.60 o                         
  15   4   0        127.73        105.92        29.50 o                         
  16   4   0         44.65         66.55        29.75 o                         
  17   4   0        166.31        161.66        35.61 o                         
   1   5   0       1329.07       1332.95        28.45 o                         
   2   5   0         68.47         63.53         9.60 o                         
   3   5   0         58.19         57.29         9.33 o                         
   4   5   0        443.27        458.35        26.01 o                         
   5   5   0        341.56        360.12        23.08 o                         
   6   5   0        397.22        409.13        24.30 o                         
   7   5   0        166.23        135.75        19.48 o                         
   8   5   0        149.32        145.90        23.07 o                         
   9   5   0        107.56        165.59        24.72 o                         
  10   5   0        162.29        165.53        27.21 o                         
  11   5   0        407.34        458.78        35.75 o                         
  12   5   0          6.69         35.71        25.71 o                         
  13   5   0          7.08        -16.36        31.45 o                         
  14   5   0         25.51         75.42        30.09 o                         
  15   5   0          4.18        -32.68        46.84 o                         
  16   5   0          5.82         25.26        46.03 o                         
   0   6   0       1302.01       1343.35        40.34 o                         
   1   6   0       1029.27       1104.64        28.19 o                         
   2   6   0        234.39        252.84        16.49 o                         
   3   6   0         42.07         64.66        10.22 o                         
   4   6   0         76.04         69.69        11.45 o                         
   5   6   0         70.40         44.11        17.61 o                         
   6   6   0         21.96         79.92        19.78 o                         
   7   6   0        194.31        199.12        22.61 o                         
   8   6   0        589.09        502.01        42.90 o                         
   9   6   0        935.58       1131.14        47.88 o                         
  10   6   0         54.76         32.56        25.58 o                         
  11   6   0         28.90         31.51        25.66 o                         
  12   6   0          5.33         14.68        26.01 o                         
  13   6   0          9.45         58.18        28.59 o                         
  14   6   0          5.47         -9.45        47.01 o                         
  15   6   0         35.44         45.63        30.44 o                         
   1   7   0         78.75         87.92        13.80 o                         
   2   7   0        183.14        209.08        23.60 o                         
   3   7   0         18.59         20.42        18.62 o                         
   4   7   0        158.13        161.37        21.89 o                         
   5   7   0        103.08         87.16        21.74 o                         
   6   7   0        629.96        632.21        47.09 o                         
   7   7   0        606.78        658.92        35.52 o                         
   8   7   0        538.88        533.59        44.39 o                         
   9   7   0        396.61        396.40        36.07 o                         
  10   7   0         54.94         80.38        28.43 o                         
  11   7   0          0.56         -8.84        27.29 o                         
  12   7   0         70.22         47.16        31.61 o                         
  13   7   0         63.23         27.24        45.36 o                         
  14   7   0          0.02         17.71        31.47 o                         
   0   8   0        159.77        232.60        35.69 o                         
   1   8   0        118.28        106.28        16.17 o                         
   2   8   0        271.54        334.91        33.59 o                         
   3   8   0         99.45        119.26        26.11 o                         
   4   8   0        294.74        333.43        33.63 o                         
   5   8   0         14.90          8.18        22.31 o                         
   6   8   0        328.45        356.39        38.09 o                         
   7   8   0         13.55         57.51        23.73 o                         
   8   8   0          1.71          2.88        27.98 o                         
   9   8   0        112.73        114.46        43.99 o                         
  10   8   0         60.01         39.50        31.37 o                         
  11   8   0          9.53         37.16        29.84 o                         
  12   8   0         79.64        134.84        33.54 o                         
   1   9   0         16.86         31.15        18.82 o                         
   2   9   0        172.21        159.19        22.42 o                         
   3   9   0        504.84        467.93        67.35 o                         
   4   9   0         40.63         38.90        24.63 o                         
   5   9   0         12.64         15.44        33.30 o                         
   6   9   0          3.25          7.55        24.91 o                         
   7   9   0          5.12        -15.36        23.98 o                         
   8   9   0         34.64        -11.48        26.52 o                         
   9   9   0         64.42         56.27        29.05 o                         
  10   9   0         10.97         70.54        41.71 o                         
   0  10   0          8.73         94.85        41.63 o                         
   1  10   0          0.87        -13.69        31.64 o                         
   2  10   0         47.90         80.94        29.46 o                         
   3  10   0         32.44          6.88        21.81 o                         
   4  10   0        218.60        244.01        29.94 o                         
   5  10   0        156.39        125.00        33.39 o                         
   6  10   0        142.26        156.67        29.95 o                         
   7  10   0          2.88         48.85        27.20 o                         
   8  10   0         88.95         95.46        53.35 o                         
   1  11   0          2.04         36.22        28.26 o                         
   2  11   0        160.58        223.73        33.44 o                         
 -18   1   1         53.16          8.18        84.85 o                         
 -17   1   1          4.82          6.98        42.03 o                         
 -16   1   1        143.31        171.37        45.31 o                         
 -15   1   1          3.92        -19.95        20.46 o                         
 -14   1   1        124.80        100.77        28.97 o                         
 -13   1   1          1.37        -13.11        29.76 o                         
 -12   1   1         17.35          5.89        12.99 o                         
 -11   1   1         22.22          6.23        11.89 o                         
 -10   1   1        105.79         83.40        13.03 o                         
  -9   1   1        139.98        126.96        13.03 o                         
  -8   1   1        146.62        130.24        12.38 o                         
  -7   1   1         73.38         76.62        10.20 o                         
  -6   1   1        110.48        132.91        16.33 o                         
  -5   1   1        930.93       1030.10        22.27 o                         
  -4   1   1       1761.43       1742.23        30.08 o                         
  -3   1   1        184.41        175.44         7.33 o                         
  -2   1   1       1049.04        849.77        12.72 o                         
  -1   1   1       3958.65       3730.80        43.44 o                         
   0   1   1        627.81        554.20        11.82 o                         
   1   1   1        265.00        324.91        10.28 o                         
   2   1   1        384.37        410.33        14.31 o                         
   3   1   1        623.77        577.58        17.49 o                         
   4   1   1        519.60        537.71        18.29 o                         
   5   1   1        259.22        254.09        14.97 o                         
   6   1   1       1168.42       1171.23        28.20 o                         
   7   1   1        522.61        516.59        28.94 o                         
   8   1   1        290.71        279.64        22.13 o                         
   9   1   1        656.37        619.53        34.75 o                         
  10   1   1        284.96        285.06        19.55 o                         
  11   1   1          2.75        -13.65        13.65 o                         
  12   1   1        182.41        172.11        19.60 o                         
  13   1   1          4.14         50.52        24.29 o                         
  14   1   1         11.30        -19.57        23.75 o                         
  15   1   1        603.60        678.30        56.48 o                         
  16   1   1        163.00        222.30        47.12 o                         
  17   1   1        131.68        165.41        46.68 o                         
  18   1   1          0.79         51.48        57.05 o                         
 -18   2   1         32.06        -11.57        91.92 o                         
 -17   2   1        198.88        174.08        54.58 o                         
 -16   2   1          0.14        -21.73        24.15 o                         
 -15   2   1        542.71        499.71        37.87 o                         
 -14   2   1       1758.47       1855.15        61.46 o                         
 -13   2   1          2.25          3.61        21.00 o                         
 -12   2   1        237.96        184.82        23.98 o                         
 -11   2   1        391.62        393.77        30.55 o                         
 -10   2   1        271.82        299.01        16.55 o                         
  -9   2   1        359.97        363.55        21.15 o                         
  -8   2   1          0.22         -0.91         8.31 o                         
  -7   2   1        158.41        128.20        12.40 o                         
  -6   2   1       1749.05       1787.15        33.20 o                         
  -5   2   1        661.47        665.50        11.65 o                         
  -4   2   1       6588.12       6168.47       104.79 o                         
  -3   2   1      29599.09      29268.03       392.68 o                         
  -2   2   1       4958.98       4785.95        62.47 o                         
  -1   2   1         64.12         76.08         8.27 o                         
   0   2   1        237.07        318.10        12.63 o                         
   1   2   1       3984.65       3985.99        48.50 o                         
   2   2   1       2105.12       1988.06        31.26 o                         
   3   2   1       1593.47       1735.53        29.03 o                         
   4   2   1          3.52         18.39        12.78 o                         
   5   2   1        270.92        263.21        14.25 o                         
   6   2   1        383.99        392.39        18.36 o                         
   7   2   1         27.73         27.01        11.54 o                         
   8   2   1         31.70         28.83        12.49 o                         
   9   2   1         71.82         78.44        14.07 o                         
  10   2   1        426.89        484.34        27.82 o                         
  11   2   1         60.46         22.64        32.54 o                         
  12   2   1        298.78        310.95        29.11 o                         
  13   2   1        469.23        432.49        33.69 o                         
  14   2   1        129.01        103.68        26.54 o                         
  15   2   1        359.09        360.31        38.10 o                         
  16   2   1         10.03        -32.29        32.29 o                         
  17   2   1          7.80         14.13        28.78 o                         
 -17   3   1          7.87         44.90        29.70 o                         
 -16   3   1         24.43         12.42        26.34 o                         
 -15   3   1        134.20        161.66        29.77 o                         
 -14   3   1        451.17        425.31        42.32 o                         
 -13   3   1         44.36         41.99        23.84 o                         
 -12   3   1         14.93          2.68        22.52 o                         
 -11   3   1         33.29         29.84        20.09 o                         
 -10   3   1          3.76         14.79        18.79 o                         
  -9   3   1        212.77        208.34        22.50 o                         
  -8   3   1        390.12        403.53        14.61 o                         
  -7   3   1        422.97        407.46        24.43 o                         
  -6   3   1         86.34        101.79        16.94 o                         
  -5   3   1         36.14         42.13        14.91 o                         
  -4   3   1        443.49        518.74        21.42 o                         
  -3   3   1        316.10        351.22        12.20 o                         
  -2   3   1          3.01          4.02         7.47 o                         
  -1   3   1         27.00         11.72         8.32 o                         
   0   3   1       1139.88       1109.47        21.85 o                         
   1   3   1        536.94        544.91        14.61 o                         
   2   3   1          3.99         -2.67         7.18 o                         
   3   3   1         14.27          6.93        15.54 o                         
   4   3   1        201.46        219.54        12.73 o                         
   5   3   1        407.63        419.39        29.27 o                         
   6   3   1        145.71        123.12        12.78 o                         
   7   3   1        528.66        530.08        21.32 o                         
   8   3   1        266.53        241.09        16.09 o                         
   9   3   1         35.18         17.51        19.58 o                         
  10   3   1        376.80        355.61        28.76 o                         
  11   3   1         50.17         26.27        22.61 o                         
  12   3   1        823.41        780.61        41.18 o                         
  13   3   1        347.09        330.77        33.04 o                         
  14   3   1        153.14        143.07        52.18 o                         
  15   3   1        319.13        342.94        36.20 o                         
  16   3   1         64.16         51.65        30.07 o                         
  17   3   1         14.90        -18.75        30.64 o                         
 -17   4   1          0.09         23.93        28.09 o                         
 -16   4   1         10.83        -13.87        53.80 o                         
 -15   4   1          3.37         -7.67        26.46 o                         
 -14   4   1        223.84        160.09        30.74 o                         
 -13   4   1         28.06         13.88        25.01 o                         
 -12   4   1       1208.70       1220.48        49.51 o                         
 -11   4   1        270.17        210.78        26.55 o                         
 -10   4   1          0.42         12.92        23.27 o                         
  -9   4   1          0.09        -17.62        19.38 o                         
  -8   4   1        339.90        331.18        26.34 o                         
  -7   4   1        667.46        641.72        31.17 o                         
  -6   4   1       9691.95       9800.51       168.10 o                         
  -5   4   1       3104.50       3208.97        70.23 o                         
  -4   4   1       2113.48       2191.55        34.55 o                         
  -3   4   1        500.38        556.30        16.95 o                         
  -2   4   1         39.64         29.26         8.93 o                         
  -1   4   1        256.50        241.78        12.56 o                         
   0   4   1        580.65        600.49        18.03 o                         
   1   4   1        453.63        399.65        14.11 o                         
   2   4   1        213.82        189.12        10.91 o                         
   3   4   1       1011.07        968.16        20.66 o                         
   4   4   1        912.30        908.70        23.67 o                         
   5   4   1       1117.97       1040.27        25.35 o                         
   6   4   1         39.70         31.33        10.29 o                         
   7   4   1          9.66          1.68        17.42 o                         
   8   4   1         46.74         66.32        20.56 o                         
   9   4   1        385.43        394.29        29.00 o                         
  10   4   1        677.89        623.74        46.68 o                         
  11   4   1       1554.87       1514.34        53.38 o                         
  12   4   1       1836.25       1841.54        60.53 o                         
  13   4   1        126.57         76.03        29.32 o                         
  14   4   1        313.68        344.46        40.82 o                         
  15   4   1          5.61        -13.10        27.48 o                         
  16   4   1          2.31        -31.18        31.18 o                         
 -16   5   1          1.91          7.71        31.67 o                         
 -15   5   1          7.06        -14.02        37.45 o                         
 -14   5   1          0.03        -25.57        25.57 o                         
 -13   5   1          4.68         12.76        24.71 o                         
 -12   5   1        253.02        190.48        29.25 o                         
 -11   5   1        238.76        229.88        29.07 o                         
 -10   5   1        333.78        376.30        32.86 o                         
  -9   5   1        224.45        194.85        38.58 o                         
  -8   5   1        102.35         65.06        20.90 o                         
  -7   5   1        437.85        367.89        27.48 o                         
  -6   5   1        349.02        276.29        21.16 o                         
  -5   5   1         64.37         76.00        16.63 o                         
  -4   5   1         41.00         44.54         8.14 o                         
  -3   5   1        734.41        748.13        23.34 o                         
  -2   5   1         48.07         56.29        10.92 o                         
  -1   5   1        143.37        144.81        12.34 o                         
   0   5   1         51.64         53.48         9.88 o                         
   1   5   1        509.50        528.02        18.28 o                         
   2   5   1        389.94        396.37        18.49 o                         
   3   5   1         13.90         11.32         8.83 o                         
   4   5   1        242.03        229.33        15.16 o                         
   5   5   1          1.16        -10.52        10.52 o                         
   6   5   1        486.54        487.53        26.34 o                         
   7   5   1        100.85         65.10        17.73 o                         
   8   5   1          0.33          6.00        19.54 o                         
   9   5   1        550.85        575.70        35.45 o                         
  10   5   1        450.54        429.54        34.21 o                         
  11   5   1         20.01         16.75        25.42 o                         
  12   5   1        142.13        104.45        29.54 o                         
  13   5   1          8.44         24.50        28.07 o                         
  14   5   1         11.28        -12.24        38.72 o                         
  15   5   1         44.24         63.71        31.06 o                         
  16   5   1          4.59          4.05        33.15 o                         
 -15   6   1          1.67        -29.61        34.91 o                         
 -14   6   1         33.79         88.53        30.98 o                         
 -13   6   1          0.30        -22.84        27.56 o                         
 -12   6   1         75.08         42.61        27.26 o                         
 -11   6   1          1.17        -18.09        24.38 o                         
 -10   6   1         26.23         30.92        35.29 o                         
  -9   6   1         21.69         27.85        23.95 o                         
  -8   6   1        529.27        531.22        72.19 o                         
  -7   6   1        111.25        103.24        25.39 o                         
  -6   6   1          6.44         10.33        17.11 o                         
  -5   6   1          3.86         -6.74        15.94 o                         
  -4   6   1          0.37         -3.32        12.32 o                         
  -3   6   1        180.53        191.50        16.06 o                         
  -2   6   1        236.58        279.20        27.22 o                         
  -1   6   1        518.06        496.95        20.45 o                         
   0   6   1        248.63        261.53        14.61 o                         
   1   6   1         11.33         22.45        10.22 o                         
   2   6   1         94.95        134.81        12.46 o                         
   3   6   1         25.22         29.38        10.41 o                         
   4   6   1         41.68         45.87        11.35 o                         
   5   6   1          2.76         -4.55        20.68 o                         
   6   6   1        117.62         79.63        30.01 o                         
   7   6   1        223.13        218.07        23.97 o                         
   8   6   1       3702.58       3585.09        74.12 o                         
   9   6   1       1408.97       1278.17        52.51 o                         
  10   6   1          0.09        -19.17        23.44 o                         
  11   6   1         76.57         93.04        28.26 o                         
  12   6   1        119.50        108.97        30.44 o                         
  13   6   1          0.13        -12.04        27.38 o                         
  14   6   1         66.86         75.79        39.26 o                         
  15   6   1         69.16         39.41        32.39 o                         
 -14   7   1        232.96        256.68        37.39 o                         
 -13   7   1         33.94         33.72        30.20 o                         
 -12   7   1          0.36         -9.53        27.77 o                         
 -11   7   1         62.35         83.01        28.70 o                         
 -10   7   1          2.17         10.82        26.35 o                         
  -9   7   1        159.16        196.96        30.37 o                         
  -8   7   1        265.54        274.96        27.55 o                         
  -7   7   1         13.75         -9.83        31.18 o                         
  -6   7   1         40.80         54.13        21.02 o                         
  -5   7   1          1.89         -9.19        18.30 o                         
  -4   7   1         86.97         68.44        20.13 o                         
  -3   7   1         20.16         37.32        20.22 o                         
  -2   7   1          0.03         -0.81        11.95 o                         
  -1   7   1        127.85        101.35        16.07 o                         
   0   7   1         96.90        152.50        15.98 o                         
   1   7   1         12.81         23.77        11.87 o                         
   2   7   1          8.14         22.69        11.90 o                         
   3   7   1         55.12         38.23        18.69 o                         
   4   7   1          2.76         24.00        19.34 o                         
   5   7   1        158.64        157.10        23.36 o                         
   6   7   1        303.72        348.92        28.99 o                         
   7   7   1        465.86        468.79        33.02 o                         
   8   7   1          7.32        -21.79        21.79 o                         
   9   7   1          2.88         30.22        27.07 o                         
  10   7   1         14.78         17.76        28.20 o                         
  11   7   1          2.74        -16.56        29.96 o                         
  12   7   1         47.09        -17.56        29.16 o                         
  13   7   1          8.06         36.43        28.95 o                         
  14   7   1         32.86         69.10        48.85 o                         
 -12   8   1         10.53         -8.70        30.22 o                         
 -11   8   1         10.61         59.97        29.77 o                         
 -10   8   1          5.29         36.28        28.32 o                         
  -9   8   1         44.02         27.17        34.51 o                         
  -8   8   1         28.52         71.17        26.71 o                         
  -7   8   1        367.18        353.67        31.35 o                         
  -6   8   1          0.15         -1.41        21.42 o                         
  -5   8   1         18.86         17.17        21.23 o                         
  -4   8   1         82.42         91.79        22.51 o                         
  -3   8   1         42.91         29.39        19.66 o                         
  -2   8   1        408.66        464.64        32.54 o                         
  -1   8   1         99.62         68.34        18.72 o                         
   0   8   1        262.59        265.47        19.36 o                         
   1   8   1          6.18         26.85        13.68 o                         
   2   8   1        659.78        660.20        43.91 o                         
   3   8   1          7.93         -9.12        19.92 o                         
   4   8   1        120.37        118.51        35.60 o                         
   5   8   1          5.02        -14.13        21.78 o                         
   6   8   1       1657.65       1630.63        52.22 o                         
   7   8   1          0.01         22.06        23.31 o                         
   8   8   1         39.09         21.79        25.18 o                         
   9   8   1        386.40        381.79        43.10 o                         
  10   8   1        118.29        138.60        34.30 o                         
  11   8   1        287.17        336.82        41.44 o                         
  12   8   1         33.44         57.28        31.95 o                         
 -10   9   1         36.27         64.50        32.63 o                         
  -9   9   1          3.09         -8.22        46.85 o                         
  -8   9   1         35.81         55.13        26.82 o                         
  -7   9   1        310.53        344.12        33.46 o                         
  -6   9   1         32.23         83.90        26.18 o                         
  -5   9   1        182.84        159.90        28.55 o                         
  -4   9   1         92.23         98.26        26.95 o                         
  -3   9   1         18.82         33.11        18.90 o                         
  -2   9   1         19.79         41.51        18.86 o                         
  -1   9   1         10.64         19.05        20.27 o                         
   0   9   1        125.53        148.43        27.40 o                         
   1   9   1         31.09         31.36        18.55 o                         
   2   9   1         55.07         89.46        21.96 o                         
   3   9   1          1.10        -21.63        21.63 o                         
   4   9   1          8.46         33.77        24.26 o                         
   5   9   1         73.70        117.71        27.09 o                         
   6   9   1         65.93         58.06        25.34 o                         
   7   9   1          0.59         50.87        27.63 o                         
   8   9   1          0.09         55.02        27.44 o                         
   9   9   1         28.93         32.71        28.63 o                         
  10   9   1         11.88         -9.94        30.16 o                         
  -8  10   1          1.56          2.66        36.28 o                         
  -7  10   1         25.56        -13.88        28.65 o                         
  -6  10   1         28.65        -31.36        31.36 o                         
  -5  10   1         31.89         14.35        22.43 o                         
  -4  10   1         19.43         37.14        22.30 o                         
  -3  10   1          6.65          8.80        22.52 o                         
  -2  10   1          7.27         -5.32        25.86 o                         
  -1  10   1        122.47        102.21        30.23 o                         
   0  10   1         37.77         35.60        26.78 o                         
   1  10   1          5.19         11.09        25.03 o                         
   2  10   1          2.61          7.03        37.62 o                         
   3  10   1         72.55         38.70        27.27 o                         
   4  10   1        132.70        109.40        35.01 o                         
   5  10   1         14.83         87.95        27.32 o                         
   6  10   1          4.83         19.91        27.87 o                         
   7  10   1         12.64        -19.74        25.86 o                         
  -1  11   1         76.12        133.08        32.59 o                         
   0  11   1         87.98         88.05        35.30 o                         
   1  11   1          9.21         44.26        40.04 o                         
 -18   0   2       1565.98       1826.04       143.35 o                         
 -17   0   2       2736.30       3127.28       161.31 o                         
 -16   0   2        743.94        685.49        84.53 o                         
 -15   0   2        456.11        446.08        71.03 o                         
 -14   0   2        139.60        155.56        54.32 o                         
 -13   0   2        453.84        501.49        35.43 o                         
 -12   0   2        512.00        510.58        34.46 o                         
 -11   0   2        397.04        371.38        27.74 o                         
 -10   0   2        366.61        299.29        33.59 o                         
  -9   0   2       1474.69       1572.87        48.69 o                         
  -8   0   2        850.25        864.16        51.75 o                         
  -7   0   2        272.60        367.81        23.19 o                         
  -6   0   2        607.34        605.86        35.52 o                         
  -5   0   2        274.37        283.18        14.83 o                         
  -4   0   2        884.88        962.31        26.56 o                         
  -3   0   2       3456.81       3438.12        59.44 o                         
  -2   0   2      29011.14      26836.32       412.16 o                         
  -1   0   2       7887.94       7271.67       141.54 o                         
   0   0   2      16896.44      15125.71       233.02 o                         
   1   0   2       5780.51       5710.74        91.07 o                         
   2   0   2      11023.13      12133.46       233.22 o                         
   3   0   2       1783.74       1735.24        44.89 o                         
   4   0   2        334.42        292.82        20.13 o                         
   5   0   2        300.43        273.84        21.13 o                         
   6   0   2       2153.55       2096.99        57.93 o                         
   7   0   2       1811.82       2151.87        68.76 o                         
   8   0   2       6471.27       6919.89       149.96 o                         
   9   0   2        240.33        278.12        27.30 o                         
  10   0   2        141.14        140.14        33.57 o                         
  11   0   2        371.13        395.66        34.96 o                         
  12   0   2          1.19        -13.44        31.66 o                         
  13   0   2        272.75        310.00        35.97 o                         
  14   0   2        167.40        187.53        34.36 o                         
  15   0   2        618.84        705.74        83.89 o                         
  16   0   2         23.73         29.89        55.92 o                         
  17   0   2         56.86        111.85        69.75 o                         
 -18   1   2         59.28        132.94        55.91 o                         
 -17   1   2        538.80        518.55        59.84 o                         
 -16   1   2        131.37         40.95        57.53 o                         
 -15   1   2        143.54        124.32        26.59 o                         
 -14   1   2        649.85        654.10        38.11 o                         
 -13   1   2        355.86        360.94        29.48 o                         
 -12   1   2          2.13         -0.87        14.66 o                         
 -11   1   2         87.25         81.82        18.37 o                         
 -10   1   2         13.23         14.72        10.99 o                         
  -9   1   2          2.66        -12.57        12.57 o                         
  -8   1   2         14.29         13.72        11.01 o                         
  -7   1   2        172.82        193.22        10.91 o                         
  -6   1   2        214.59        220.92        10.41 o                         
  -5   1   2       1214.46       1300.16        23.10 o                         
  -4   1   2        329.47        298.36        10.06 o                         
  -3   1   2       2494.70       2412.08        35.19 o                         
  -2   1   2       7007.53       6931.57        86.75 o                         
  -1   1   2       5567.12       5414.61        68.39 o                         
   0   1   2         53.83         61.73         4.99 o                         
   1   1   2       2817.01       2835.36        34.88 o                         
   2   1   2       3103.43       3106.82        43.08 o                         
   3   1   2        940.24        916.23        28.57 o                         
   4   1   2       1817.65       1912.22        37.96 o                         
   5   1   2       1231.64       1202.72        28.02 o                         
   6   1   2        407.06        382.38        18.48 o                         
   7   1   2        965.58       1092.14        30.47 o                         
   8   1   2        126.58        148.71        16.83 o                         
   9   1   2        513.44        637.79        34.24 o                         
  10   1   2          8.62        -14.05        14.05 o                         
  11   1   2         20.98         20.85        24.59 o                         
  12   1   2        110.00         96.86        19.55 o                         
  13   1   2         14.27         18.54        23.77 o                         
  14   1   2        109.05         92.20        28.80 o                         
  15   1   2         14.85         19.23        27.48 o                         
  16   1   2         44.07         -3.43        48.53 o                         
  17   1   2          1.05        -25.27        83.57 o                         
 -18   2   2         33.90         79.44        51.47 o                         
 -17   2   2        127.86         67.08        44.65 o                         
 -16   2   2        358.45        381.31        36.14 o                         
 -15   2   2        247.86        292.54        40.93 o                         
 -14   2   2        590.46        591.09        39.07 o                         
 -13   2   2         87.89         78.16        22.74 o                         
 -12   2   2        816.69        792.37        37.59 o                         
 -11   2   2        280.70        218.51        33.71 o                         
 -10   2   2         64.10         62.25        15.10 o                         
  -9   2   2         11.53         38.27        12.34 o                         
  -8   2   2          9.80         11.02         7.25 o                         
  -7   2   2       1306.58       1391.64        25.09 o                         
  -6   2   2       3159.83       3131.32        44.62 o                         
  -5   2   2       1531.29       1496.83        29.34 o                         
  -4   2   2       6115.42       5857.97        85.41 o                         
  -3   2   2      15560.27      15027.71       183.56 o                         
  -2   2   2       7784.42       7548.00        87.10 o                         
  -1   2   2       3888.63       4042.12        49.59 o                         
   0   2   2        161.94        173.99         9.89 o                         
   1   2   2       1535.63       1540.89        24.03 o                         
   2   2   2       1267.75       1379.51        25.32 o                         
   3   2   2         46.18         26.20         9.32 o                         
   4   2   2        101.27        106.98        11.17 o                         
   5   2   2       4833.54       5048.85        77.96 o                         
   6   2   2        386.81        350.58        18.09 o                         
   7   2   2          0.08         15.89        12.65 o                         
   8   2   2         39.51         30.83        13.87 o                         
   9   2   2         12.66         28.32        14.43 o                         
  10   2   2       1902.52       1964.84        45.07 o                         
  11   2   2        179.74        229.70        27.07 o                         
  12   2   2         45.39         83.18        39.14 o                         
  13   2   2         46.17         51.32        25.94 o                         
  14   2   2        130.76        109.59        28.77 o                         
  15   2   2          2.99         -2.45        26.43 o                         
  16   2   2          4.00        -27.37        27.37 o                         
  17   2   2         12.47        -32.78        32.78 o                         
 -18   3   2          0.13        -35.03        36.96 o                         
 -17   3   2          0.01        -11.54        25.02 o                         
 -16   3   2          8.35        -23.98        23.98 o                         
 -15   3   2        322.89        347.55        57.76 o                         
 -14   3   2          4.13          1.94        24.01 o                         
 -13   3   2         14.77         -7.31        35.51 o                         
 -12   3   2         16.94         18.23        20.10 o                         
 -11   3   2        113.73        116.93        21.75 o                         
 -10   3   2        319.64        346.95        34.36 o                         
  -9   3   2         27.50         40.53        17.18 o                         
  -8   3   2        151.83        136.72        12.51 o                         
  -7   3   2         13.49         20.36        15.48 o                         
  -6   3   2         80.26         69.38        28.63 o                         
  -5   3   2        753.24        805.99        29.84 o                         
  -4   3   2        695.86        640.38        17.05 o                         
  -3   3   2        107.10        105.55         9.27 o                         
  -2   3   2       3524.32       3680.10        47.74 o                         
  -1   3   2       2740.04       2789.80        38.14 o                         
   0   3   2        243.42        209.04        10.61 o                         
   1   3   2        183.81        269.75        12.86 o                         
   2   3   2         57.91         35.08        10.19 o                         
   3   3   2        928.89        900.82        22.30 o                         
   4   3   2        298.28        310.77        15.31 o                         
   5   3   2        347.79        433.38        18.58 o                         
   6   3   2          5.21         11.83        11.38 o                         
   7   3   2        155.86        149.73        15.62 o                         
   8   3   2        330.84        334.53        25.14 o                         
   9   3   2        387.21        414.49        37.39 o                         
  10   3   2          0.00         -4.07        20.23 o                         
  11   3   2         13.77         21.93        22.62 o                         
  12   3   2        467.70        440.98        35.31 o                         
  13   3   2        120.57        109.33        57.78 o                         
  14   3   2         38.74         66.34        28.90 o                         
  15   3   2         30.31         85.41        36.56 o                         
  16   3   2          9.78         70.94        36.76 o                         
  17   3   2          1.67         13.51        31.38 o                         
 -17   4   2          9.67          3.29        29.55 o                         
 -16   4   2          1.76          8.62        27.89 o                         
 -15   4   2        219.55        219.15        39.47 o                         
 -14   4   2          1.05        -29.88        29.88 o                         
 -13   4   2         79.46        115.61        31.83 o                         
 -12   4   2         81.43         38.08        26.70 o                         
 -11   4   2        123.04        114.91        24.64 o                         
 -10   4   2         24.72         19.43        19.22 o                         
  -9   4   2        269.00        278.93        26.15 o                         
  -8   4   2        340.31        324.70        24.99 o                         
  -7   4   2       1911.82       1900.35        50.65 o                         
  -6   4   2       3453.50       3269.65        69.27 o                         
  -5   4   2       2545.81       2472.87        49.24 o                         
  -4   4   2       3016.01       3181.32        48.49 o                         
  -3   4   2       1415.20       1419.98        28.04 o                         
  -2   4   2        210.31        197.51        12.01 o                         
  -1   4   2         98.99         77.31         9.78 o                         
   0   4   2         28.19         21.35         8.85 o                         
   1   4   2        388.24        353.28        14.33 o                         
   2   4   2        480.67        472.48        16.02 o                         
   3   4   2         48.96         45.19        11.83 o                         
   4   4   2        113.79        114.22        12.85 o                         
   5   4   2       3671.54       3682.87        57.57 o                         
   6   4   2       1290.62       1309.42        30.65 o                         
   7   4   2       1046.60        960.56        27.80 o                         
   8   4   2         36.41         54.25        19.13 o                         
   9   4   2        424.43        462.57        31.31 o                         
  10   4   2        211.06        181.10        27.20 o                         
  11   4   2        430.62        447.98        33.61 o                         
  12   4   2          2.34        -30.84        30.84 o                         
  13   4   2         55.83         75.45        27.85 o                         
  14   4   2         86.63        124.11        32.42 o                         
  15   4   2         16.03         51.94        32.72 o                         
  16   4   2          6.94         15.09        72.65 o                         
 -16   5   2          3.19        -32.08        32.08 o                         
 -15   5   2         13.90         83.68        43.35 o                         
 -14   5   2        144.82        158.09        31.46 o                         
 -13   5   2        189.28        146.90        29.41 o                         
 -12   5   2         68.66         -0.21        54.82 o                         
 -11   5   2         55.93         66.06        25.38 o                         
 -10   5   2         40.67         -8.70        26.89 o                         
  -9   5   2         22.27         16.29        19.85 o                         
  -8   5   2          5.04         -8.10        20.14 o                         
  -7   5   2        362.67        391.64        28.66 o                         
  -6   5   2         52.21         76.44        17.88 o                         
  -5   5   2        228.29        260.38        12.41 o                         
  -4   5   2         24.94          6.48        10.87 o                         
  -3   5   2        478.79        483.49        29.12 o                         
  -2   5   2         28.37         19.74         9.68 o                         
  -1   5   2         20.75         13.14         9.74 o                         
   0   5   2          1.45          0.97         9.58 o                         
   1   5   2        452.95        415.44        19.64 o                         
   2   5   2        389.10        393.94        16.10 o                         
   3   5   2        416.85        393.21        16.08 o                         
   4   5   2         72.82         71.07        14.23 o                         
   5   5   2         14.19          5.53        11.78 o                         
   6   5   2        113.07        105.42        18.58 o                         
   7   5   2          0.11          2.33        16.99 o                         
   8   5   2        246.94        241.68        24.25 o                         
   9   5   2       1317.05       1281.91        78.79 o                         
  10   5   2         60.08         61.48        25.73 o                         
  11   5   2         10.75          6.05        24.39 o                         
  12   5   2         22.65         36.02        26.44 o                         
  13   5   2          0.64         -0.49        28.17 o                         
  14   5   2          0.06         24.58        28.27 o                         
  15   5   2          1.72          8.94        31.40 o                         
 -15   6   2          0.89        -13.79        40.75 o                         
 -14   6   2         24.93         31.96        28.29 o                         
 -13   6   2          0.08         -2.04        26.15 o                         
 -12   6   2         37.79         64.56        47.18 o                         
 -11   6   2          7.72        -23.85        23.85 o                         
 -10   6   2         74.36         63.99        24.93 o                         
  -9   6   2         50.46         13.08        21.94 o                         
  -8   6   2       3908.63       3903.51        88.36 o                         
  -7   6   2        260.07        299.19        24.93 o                         
  -6   6   2         22.71         10.03        16.71 o                         
  -5   6   2        274.96        304.03        27.28 o                         
  -4   6   2         68.10         38.93        16.22 o                         
  -3   6   2         27.66         15.55        10.08 o                         
  -2   6   2        356.56        376.69        26.74 o                         
  -1   6   2        368.58        402.48        24.32 o                         
   0   6   2        631.00        636.75        21.04 o                         
   1   6   2         19.67         24.17        11.05 o                         
   2   6   2         31.73         34.62        11.18 o                         
   3   6   2        207.88        217.32        17.15 o                         
   4   6   2        365.68        356.76        34.85 o                         
   5   6   2          0.02         25.40        18.40 o                         
   6   6   2         52.07         33.12        19.08 o                         
   7   6   2        248.04        299.73        36.20 o                         
   8   6   2        861.40        869.77        38.97 o                         
   9   6   2        599.19        621.75        39.90 o                         
  10   6   2          0.43         27.26        25.27 o                         
  11   6   2          0.13        -12.81        25.75 o                         
  12   6   2         35.74         14.11        31.37 o                         
  13   6   2         26.31        -28.00        28.00 o                         
  14   6   2          0.99        -28.26        28.26 o                         
 -14   7   2         27.19         18.01        31.73 o                         
 -13   7   2         80.53          5.78        28.38 o                         
 -12   7   2         40.43        -11.39        29.27 o                         
 -11   7   2         41.48        100.69        34.07 o                         
 -10   7   2        106.98        105.31        30.47 o                         
  -9   7   2        101.18         99.28        27.01 o                         
  -8   7   2         29.87          8.15        23.89 o                         
  -7   7   2          1.69         -4.27        20.06 o                         
  -6   7   2         23.14          7.50        19.42 o                         
  -5   7   2         29.49         47.69        20.14 o                         
  -4   7   2          8.86          2.92        16.26 o                         
  -3   7   2          0.91         17.75        15.77 o                         
  -2   7   2          0.13          2.16        12.22 o                         
  -1   7   2         45.01         54.26        12.86 o                         
   0   7   2        374.59        416.33        18.48 o                         
   1   7   2          0.83        -11.12        11.12 o                         
   2   7   2          8.57        -12.84        15.12 o                         
   3   7   2        111.02        126.04        18.22 o                         
   4   7   2         42.17         36.48        19.94 o                         
   5   7   2        298.23        295.78        31.45 o                         
   6   7   2        318.45        310.09        28.10 o                         
   7   7   2        797.16        817.24        39.38 o                         
   8   7   2          0.91        -20.98        20.98 o                         
   9   7   2        300.73        269.15        29.67 o                         
  10   7   2        150.42        153.66        31.72 o                         
  11   7   2          2.44        -30.06        30.06 o                         
  12   7   2          8.07         38.79        50.32 o                         
  13   7   2          3.39         40.76        32.85 o                         
 -12   8   2          4.25         29.20        31.28 o                         
 -11   8   2        449.71        379.01        49.27 o                         
 -10   8   2         33.94        -16.94        27.53 o                         
  -9   8   2        244.41        221.71        33.72 o                         
  -8   8   2         18.10         -5.83        23.89 o                         
  -7   8   2        284.69        224.26        27.72 o                         
  -6   8   2        134.16        140.14        25.24 o                         
  -5   8   2         96.81         70.29        21.09 o                         
  -4   8   2        526.56        639.83        45.73 o                         
  -3   8   2         46.99         76.09        20.80 o                         
  -2   8   2         27.03         25.19        17.10 o                         
  -1   8   2        173.91        132.74        19.13 o                         
   0   8   2        124.29         84.50        14.17 o                         
   1   8   2        337.14        338.77        20.46 o                         
   2   8   2         56.60         45.23        24.68 o                         
   3   8   2          4.04        -14.82        24.09 o                         
   4   8   2          0.13         -0.94        21.25 o                         
   5   8   2       1274.01       1247.30        47.86 o                         
   6   8   2        524.45        556.84        35.32 o                         
   7   8   2          5.23         -4.44        23.75 o                         
   8   8   2         32.59         27.00        44.02 o                         
   9   8   2        302.68        346.25        43.93 o                         
  10   8   2        187.71        164.46        33.73 o                         
  11   8   2          8.67         93.58        33.23 o                         
  12   8   2         23.82         25.72        39.05 o                         
 -10   9   2          1.37        -30.05        30.05 o                         
  -9   9   2         27.18         26.42        30.89 o                         
  -8   9   2          6.88        -26.45        26.45 o                         
  -7   9   2         24.06          5.26        22.48 o                         
  -6   9   2        184.54        156.80        28.08 o                         
  -5   9   2         77.30         83.53        22.30 o                         
  -4   9   2         95.11        111.76        23.03 o                         
  -3   9   2          0.87         17.97        18.46 o                         
  -2   9   2          3.53        -18.49        18.49 o                         
  -1   9   2         60.14         80.45        21.00 o                         
   0   9   2         33.51         22.53        24.46 o                         
   1   9   2          5.82         22.33        19.41 o                         
   2   9   2        113.73        136.57        33.38 o                         
   3   9   2        147.01        119.73        26.35 o                         
   4   9   2        197.04        258.81        29.26 o                         
   5   9   2         64.96         27.33        24.99 o                         
   6   9   2        263.28        270.28        31.33 o                         
   7   9   2        120.40         41.88        26.76 o                         
   8   9   2         28.61         39.88        33.36 o                         
   9   9   2          5.77        -22.45        26.77 o                         
  10   9   2          0.09         23.46        54.00 o                         
  -8  10   2         61.05        130.83        47.55 o                         
  -7  10   2         20.13        -12.98        23.16 o                         
  -6  10   2        124.92        171.78        26.17 o                         
  -5  10   2        178.36        186.80        27.25 o                         
  -4  10   2        839.25        807.35        46.56 o                         
  -3  10   2         12.14         37.61        24.87 o                         
  -2  10   2          6.56         49.16        29.34 o                         
  -1  10   2        166.78        204.99        33.52 o                         
   0  10   2        291.05        306.79        33.02 o                         
   1  10   2        112.99         95.26        28.52 o                         
   2  10   2        179.66        190.70        32.82 o                         
   3  10   2        773.33        744.48        43.85 o                         
   4  10   2          8.34        -20.60        20.60 o                         
   5  10   2          1.09        -23.30        25.95 o                         
   6  10   2         69.06         32.02        27.50 o                         
   7  10   2          6.83         -0.60        28.88 o                         
 -18   1   3        213.79        272.00        64.92 o                         
 -17   1   3         12.60        -13.09        41.18 o                         
 -16   1   3          3.86         23.28        39.06 o                         
 -15   1   3         67.20         85.07        23.77 o                         
 -14   1   3         20.10         32.02        21.43 o                         
 -13   1   3          7.61         -5.41        20.29 o                         
 -12   1   3         46.22         28.59        14.47 o                         
 -11   1   3         85.83        108.34        12.78 o                         
 -10   1   3         71.12         54.11        10.62 o                         
  -9   1   3         26.94         30.25         9.39 o                         
  -8   1   3        122.95        106.52        10.17 o                         
  -7   1   3         63.26         78.10         9.14 o                         
  -6   1   3         26.09         31.53         7.90 o                         
  -5   1   3        841.25        815.64        18.30 o                         
  -4   1   3       4203.20       4064.82        56.27 o                         
  -3   1   3        329.38        305.08        14.68 o                         
  -2   1   3       1244.28       1275.87        27.19 o                         
  -1   1   3        367.58        340.51        11.69 o                         
   0   1   3         89.71        122.06         5.25 o                         
   1   1   3        397.38        366.79        15.28 o                         
   2   1   3       3823.03       3771.11        51.41 o                         
   3   1   3       1398.84       1469.61        26.30 o                         
   4   1   3         13.77        -10.11        10.11 o                         
   5   1   3         11.28         37.12        11.94 o                         
   6   1   3         67.39         80.51        13.68 o                         
   7   1   3         12.38         26.51        19.25 o                         
   8   1   3         13.40         18.22        14.08 o                         
   9   1   3          0.95         18.54        14.95 o                         
  10   1   3         26.69         18.61        16.53 o                         
  11   1   3         51.02         59.47        18.77 o                         
  12   1   3        288.26        285.33        44.75 o                         
  13   1   3        285.15        277.01        31.10 o                         
  14   1   3         41.62         90.18        29.71 o                         
  15   1   3          0.65         -2.25        26.74 o                         
  16   1   3         25.44         23.75        43.95 o                         
  17   1   3          2.46         18.53        41.08 o                         
 -18   2   3         94.33        215.73        57.05 o                         
 -17   2   3         32.49          2.99        42.55 o                         
 -16   2   3        207.20        241.21        44.58 o                         
 -15   2   3          0.14        -22.58        40.78 o                         
 -14   2   3        144.69        152.87        25.31 o                         
 -13   2   3          3.80         17.31        21.03 o                         
 -12   2   3         20.17         21.08        23.45 o                         
 -11   2   3          3.64          6.57        18.07 o                         
 -10   2   3         27.67         20.96        11.61 o                         
  -9   2   3         96.39         76.00        12.16 o                         
  -8   2   3       1486.57       1572.57        32.95 o                         
  -7   2   3          1.86          0.77         9.82 o                         
  -6   2   3       3585.21       3599.11        53.24 o                         
  -5   2   3        556.50        525.62        17.06 o                         
  -4   2   3       5297.56       4831.30        66.10 o                         
  -3   2   3         52.28         52.34        12.19 o                         
  -2   2   3       3207.11       2911.01        42.48 o                         
  -1   2   3        324.82        321.55        11.29 o                         
   0   2   3        651.20        708.43        15.23 o                         
   1   2   3       9841.51       9812.89       123.36 o                         
   2   2   3        967.76       1038.57        23.47 o                         
   3   2   3          1.94         10.90         9.62 o                         
   4   2   3       2411.41       2337.89        38.63 o                         
   5   2   3        133.46        187.94        14.06 o                         
   6   2   3       1775.52       1817.07        39.12 o                         
   7   2   3         65.92         39.04        14.10 o                         
   8   2   3        140.54        185.22        18.12 o                         
   9   2   3        446.21        424.83        23.29 o                         
  10   2   3        135.75        152.27        19.27 o                         
  11   2   3          5.59         -5.38        17.80 o                         
  12   2   3         43.68         36.90        25.26 o                         
  13   2   3        440.27        542.42        38.62 o                         
  14   2   3         73.22        104.00        38.60 o                         
  15   2   3          1.94         32.42        30.22 o                         
  16   2   3         73.24        119.03        33.12 o                         
  17   2   3        135.03        185.07        38.59 o                         
 -17   3   3         19.64         52.67        32.94 o                         
 -16   3   3         65.77         28.48        35.42 o                         
 -15   3   3        210.42        181.64        30.38 o                         
 -14   3   3        154.87        129.95        35.70 o                         
 -13   3   3          0.84         13.64        20.99 o                         
 -12   3   3         14.51          5.47        22.21 o                         
 -11   3   3         76.64         78.35        21.13 o                         
 -10   3   3        219.26        211.84        23.01 o                         
  -9   3   3        524.96        501.05        29.24 o                         
  -8   3   3        722.06        730.25        26.91 o                         
  -7   3   3        855.61        844.43        22.19 o                         
  -6   3   3       1243.87       1305.09        27.29 o                         
  -5   3   3       1495.59       1592.97        29.91 o                         
  -4   3   3        889.80        866.76        21.73 o                         
  -3   3   3        289.40        322.78        13.22 o                         
  -2   3   3        279.95        286.19        12.46 o                         
  -1   3   3        843.53        875.84        19.26 o                         
   0   3   3         90.13        121.71         9.36 o                         
   1   3   3        132.06        149.03        10.67 o                         
   2   3   3        316.65        368.50        15.76 o                         
   3   3   3        951.97        919.82        25.19 o                         
   4   3   3          1.00         21.00        11.95 o                         
   5   3   3          1.52         28.75        11.64 o                         
   6   3   3          0.37          4.05        11.73 o                         
   7   3   3         65.11         54.32        14.86 o                         
   8   3   3        374.68        360.80        26.16 o                         
   9   3   3        112.12        117.40        17.66 o                         
  10   3   3        124.81        151.70        24.14 o                         
  11   3   3         99.33         68.89        23.98 o                         
  12   3   3         69.18        118.89        28.57 o                         
  13   3   3         11.58         47.64        31.65 o                         
  14   3   3        437.37        461.88        39.92 o                         
  15   3   3         21.00         39.77        31.92 o                         
  16   3   3        118.33         63.24        38.77 o                         
 -17   4   3          2.51        -12.50        26.21 o                         
 -16   4   3          4.49          5.93        27.23 o                         
 -15   4   3          2.66        -19.83        25.87 o                         
 -14   4   3         15.88        -24.28        26.86 o                         
 -13   4   3         18.32         -1.11        22.56 o                         
 -12   4   3        238.61        251.48        28.85 o                         
 -11   4   3         57.68         63.28        22.63 o                         
 -10   4   3          0.17         -0.56        18.47 o                         
  -9   4   3          0.03         16.23        18.70 o                         
  -8   4   3         84.94         93.04        19.21 o                         
  -7   4   3       2912.64       2710.45        62.93 o                         
  -6   4   3       3972.07       3910.26        58.38 o                         
  -5   4   3       4503.42       4374.14        63.69 o                         
  -4   4   3        449.00        430.17        17.15 o                         
  -3   4   3         71.87         72.51        10.41 o                         
  -2   4   3        447.88        491.98        17.10 o                         
  -1   4   3         31.66         58.71        10.25 o                         
   0   4   3         35.49         36.79         9.43 o                         
   1   4   3        322.87        302.83        14.98 o                         
   2   4   3       2154.84       2122.04        38.42 o                         
   3   4   3        464.56        453.59        19.12 o                         
   4   4   3       2209.42       2271.15        48.85 o                         
   5   4   3        289.73        301.07        17.57 o                         
   6   4   3        174.97        176.17        15.68 o                         
   7   4   3        262.27        262.21        19.92 o                         
   8   4   3         18.97          4.30        19.23 o                         
   9   4   3          0.24         20.48        21.11 o                         
  10   4   3        158.46        174.49        26.58 o                         
  11   4   3         10.12         36.62        24.95 o                         
  12   4   3        518.75        502.20        50.47 o                         
  13   4   3         46.32          7.39        26.89 o                         
  14   4   3         28.52         87.51        29.98 o                         
  15   4   3         40.79         45.85        58.82 o                         
  16   4   3          6.74         -6.92        62.67 o                         
 -16   5   3          0.54         14.31        51.25 o                         
 -15   5   3          1.21          0.05        26.45 o                         
 -14   5   3          1.48         64.61        29.42 o                         
 -13   5   3         51.90         67.91        27.81 o                         
 -12   5   3          4.52          0.00        35.07 o                         
 -11   5   3        797.69        768.72        79.00 o                         
 -10   5   3         63.61         77.01        23.38 o                         
  -9   5   3        736.05        683.23        56.14 o                         
  -8   5   3        504.78        504.31        31.70 o                         
  -7   5   3        170.49        168.44        19.35 o                         
  -6   5   3        384.70        354.00        22.64 o                         
  -5   5   3          0.28         -2.89         7.93 o                         
  -4   5   3         33.88         34.94         9.81 o                         
  -3   5   3         32.43         41.46        12.27 o                         
  -2   5   3        489.77        480.93        25.96 o                         
  -1   5   3        655.94        683.54        21.32 o                         
   0   5   3        362.52        397.07        16.35 o                         
   1   5   3         52.93         54.89        11.41 o                         
   2   5   3          0.19         -3.55        10.24 o                         
   3   5   3          2.27          3.39        12.88 o                         
   4   5   3         20.74         46.41        13.70 o                         
   5   5   3          6.24        -12.39        12.39 o                         
   6   5   3         80.69         64.51        19.72 o                         
   7   5   3         50.90         53.27        18.88 o                         
   8   5   3        473.02        439.77        29.09 o                         
   9   5   3        152.83        136.67        26.60 o                         
  10   5   3          8.68        -12.36        23.70 o                         
  11   5   3        149.78        142.17        29.69 o                         
  12   5   3         21.62         -9.15        25.76 o                         
  13   5   3         29.70         20.71        30.47 o                         
  14   5   3         15.12         19.90        66.37 o                         
  15   5   3         82.84         63.17        40.73 o                         
 -15   6   3          3.86        -36.35        36.35 o                         
 -14   6   3          0.25         -6.59        36.40 o                         
 -13   6   3          4.45        -25.68        25.68 o                         
 -12   6   3         41.97         32.06        27.33 o                         
 -11   6   3         17.21         19.15        24.99 o                         
 -10   6   3       2187.64       2068.54        65.81 o                         
  -9   6   3       2526.35       2581.15        70.40 o                         
  -8   6   3        623.82        623.94        36.77 o                         
  -7   6   3        373.41        351.96        25.66 o                         
  -6   6   3        586.89        553.24        38.90 o                         
  -5   6   3        165.11        153.34        17.41 o                         
  -4   6   3          3.52         -1.80        13.60 o                         
  -3   6   3          3.15          7.70        10.46 o                         
  -2   6   3        735.87        714.02        22.08 o                         
  -1   6   3         19.82         13.82        10.93 o                         
   0   6   3        143.53        129.35        13.48 o                         
   1   6   3          0.28        -10.15        10.15 o                         
   2   6   3         29.91         27.02        11.62 o                         
   3   6   3        235.51        292.96        19.81 o                         
   4   6   3        144.27        150.18        17.81 o                         
   5   6   3        100.39        102.17        20.72 o                         
   6   6   3       1235.37       1140.29        40.48 o                         
   7   6   3       1864.34       1842.55        61.23 o                         
   8   6   3        637.49        638.47        34.70 o                         
   9   6   3        245.48        253.77        31.75 o                         
  10   6   3         30.87         27.88        25.77 o                         
  11   6   3         18.62         38.47        27.58 o                         
  12   6   3          0.06        -32.40        32.40 o                         
  13   6   3          3.63        -34.76        34.76 o                         
  14   6   3          1.48         51.19        36.36 o                         
 -14   7   3          2.21        -31.54        31.54 o                         
 -13   7   3          2.86         -5.82        28.07 o                         
 -12   7   3         36.43        -14.89        33.38 o                         
 -11   7   3         22.68          7.58        26.01 o                         
 -10   7   3         23.01          9.93        29.23 o                         
  -9   7   3         27.63         24.41        21.48 o                         
  -8   7   3       1001.35        946.88        40.18 o                         
  -7   7   3          8.68         22.95        19.92 o                         
  -6   7   3          0.01         10.01        17.35 o                         
  -5   7   3          0.30          2.89        16.37 o                         
  -4   7   3         35.32         24.30        16.40 o                         
  -3   7   3        110.89        135.79        18.62 o                         
  -2   7   3        103.90         96.80        14.85 o                         
  -1   7   3        168.52        172.44        15.52 o                         
   0   7   3         34.17         34.05        12.43 o                         
   1   7   3          0.43         -3.22        11.98 o                         
   2   7   3          3.30         28.35        13.29 o                         
   3   7   3        275.36        301.37        20.83 o                         
   4   7   3         30.05         30.77        20.84 o                         
   5   7   3         95.22         90.89        24.77 o                         
   6   7   3        193.25        218.72        27.13 o                         
   7   7   3        632.69        725.02        37.94 o                         
   8   7   3        141.10        182.30        27.58 o                         
   9   7   3         12.30         49.56        25.19 o                         
  10   7   3          0.23          8.27        57.85 o                         
  11   7   3        103.03         70.38        63.96 o                         
  12   7   3         18.06        -35.05        35.05 o                         
  13   7   3         11.86        -33.51        33.51 o                         
 -12   8   3        263.45        210.03        70.09 o                         
 -11   8   3        712.93        648.12        68.99 o                         
 -10   8   3         54.38         25.21        23.51 o                         
  -9   8   3         34.56         36.80        23.57 o                         
  -8   8   3        228.95        181.09        29.09 o                         
  -7   8   3        579.49        611.06        60.73 o                         
  -6   8   3         18.90         52.54        20.83 o                         
  -5   8   3          3.66        -18.72        18.72 o                         
  -4   8   3         14.91         49.50        19.28 o                         
  -3   8   3         68.58         47.65        23.52 o                         
  -2   8   3         47.72         40.11        17.50 o                         
  -1   8   3        150.19        118.01        18.64 o                         
   0   8   3         20.86          5.60        13.26 o                         
   1   8   3        167.93        177.02        17.34 o                         
   2   8   3         12.67         29.56        17.81 o                         
   3   8   3          7.09          5.62        27.28 o                         
   4   8   3        281.18        341.92        30.17 o                         
   5   8   3       1509.83       1405.96        82.99 o                         
   6   8   3        207.06        212.58        28.80 o                         
   7   8   3        183.25        205.30        79.11 o                         
   8   8   3         47.79          4.02        28.93 o                         
   9   8   3        250.03        249.16        36.92 o                         
  10   8   3         31.72         19.55        37.71 o                         
  11   8   3         11.84          5.90        95.78 o                         
 -10   9   3         58.87          8.63        28.02 o                         
  -9   9   3         38.66         43.37        27.48 o                         
  -8   9   3         11.32         -4.28        26.61 o                         
  -7   9   3          8.60         27.24        23.86 o                         
  -6   9   3         26.85          4.12        21.68 o                         
  -5   9   3        160.62        127.11        25.28 o                         
  -4   9   3          0.37          9.00        19.57 o                         
  -3   9   3          8.69         25.01        20.38 o                         
  -2   9   3         30.18          2.30        19.74 o                         
  -1   9   3        111.26        109.62        21.65 o                         
   0   9   3          0.70          5.67        24.41 o                         
   1   9   3         30.64         38.67        24.69 o                         
   2   9   3         38.37          1.58        19.61 o                         
   3   9   3        215.16        220.56        24.43 o                         
   4   9   3        621.15        668.31        40.01 o                         
   5   9   3          2.40          3.25        23.36 o                         
   6   9   3        233.70        238.06        34.98 o                         
   7   9   3        204.04        206.09        36.79 o                         
   8   9   3          2.29        -10.47        30.36 o                         
   9   9   3          2.06        -14.29        31.85 o                         
  -7  10   3         12.21        -23.57        23.57 o                         
  -6  10   3          4.45        -23.79        28.60 o                         
  -5  10   3         66.16         57.30        35.15 o                         
  -4  10   3          9.99        -26.35        26.35 o                         
  -3  10   3         30.01         37.37        24.57 o                         
  -2  10   3        100.86        115.00        28.24 o                         
  -1  10   3         26.61        -12.93        26.03 o                         
   0  10   3          3.51        -13.99        27.12 o                         
   1  10   3          8.41         11.65        24.51 o                         
   2  10   3        443.41        462.58        58.37 o                         
   3  10   3          4.06        -31.72        31.72 o                         
   4  10   3          4.81        -26.49        26.49 o                         
   5  10   3        144.32        158.60        35.57 o                         
   6  10   3         29.45         60.97        35.40 o                         
 -18   0   4        322.19        303.37        77.46 o                         
 -17   0   4         25.01         43.71        62.35 o                         
 -16   0   4        451.57        275.41        69.42 o                         
 -15   0   4        366.50        379.55        70.07 o                         
 -14   0   4         17.96         21.86        39.85 o                         
 -13   0   4        601.42        600.31        32.08 o                         
 -12   0   4        391.93        413.22        25.90 o                         
 -11   0   4       1309.24       1405.05        48.55 o                         
 -10   0   4       2193.19       2308.23        54.25 o                         
  -9   0   4       3184.99       3186.60        65.97 o                         
  -8   0   4        602.14        605.70        30.81 o                         
  -7   0   4        859.26        951.34        36.95 o                         
  -6   0   4         30.99         13.07        11.67 o                         
  -5   0   4         87.26         90.49        13.06 o                         
  -4   0   4        313.15        311.10        17.31 o                         
  -3   0   4          3.20          9.85        18.96 o                         
  -2   0   4       7877.88       7873.79       158.92 o                         
  -1   0   4      13323.68      13719.14       266.10 o                         
   0   0   4         68.41         98.03        26.68 o                         
   1   0   4         31.56         24.64         9.27 o                         
   2   0   4        279.25        264.52        41.62 o                         
   3   0   4        307.53        386.84        29.41 o                         
   4   0   4          1.09         11.72        14.86 o                         
   5   0   4         17.32         35.03        16.93 o                         
   6   0   4       5613.61       6152.03       134.54 o                         
   7   0   4       1039.47       1044.74        77.92 o                         
   8   0   4        731.42        779.97        41.70 o                         
   9   0   4        259.23        237.60        56.25 o                         
  10   0   4        458.00        488.55        38.74 o                         
  11   0   4        732.24        742.36        67.00 o                         
  12   0   4        561.91        512.24        41.81 o                         
  13   0   4         41.54         72.90        41.46 o                         
  14   0   4        281.30        282.47        41.37 o                         
  15   0   4        818.76        910.45        92.24 o                         
  16   0   4        678.98        558.22        82.60 o                         
 -18   1   4        129.21        217.60        82.75 o                         
 -17   1   4         95.99        136.63        95.12 o                         
 -16   1   4         37.50        -25.24        45.32 o                         
 -15   1   4        376.02        379.75        29.13 o                         
 -14   1   4        148.93        135.50        21.48 o                         
 -13   1   4          2.34         -4.26        20.55 o                         
 -12   1   4        206.82        229.06        18.58 o                         
 -11   1   4         94.01        110.46        12.65 o                         
 -10   1   4        345.94        328.83        16.48 o                         
  -9   1   4         22.88         10.61         9.55 o                         
  -8   1   4        591.17        568.45        17.67 o                         
  -7   1   4        336.22        331.95        13.75 o                         
  -6   1   4        262.38        243.69        12.04 o                         
  -5   1   4        465.79        429.22        16.70 o                         
  -4   1   4        227.23        288.00        13.78 o                         
  -3   1   4        316.86        397.19        15.09 o                         
  -2   1   4         78.69         86.38         9.38 o                         
  -1   1   4         56.05         69.38         9.07 o                         
   0   1   4         60.19         39.48        12.67 o                         
   1   1   4        733.46        685.39        20.78 o                         
   2   1   4       1356.60       1353.20        28.21 o                         
   3   1   4        144.67        138.78        10.34 o                         
   4   1   4        460.82        378.41        27.83 o                         
   5   1   4         26.01         48.27        12.43 o                         
   6   1   4          0.10         10.94        12.66 o                         
   7   1   4        324.01        305.84        19.62 o                         
   8   1   4         38.88         21.66        17.91 o                         
   9   1   4        238.56        216.83        20.28 o                         
  10   1   4         51.05         27.21        17.44 o                         
  11   1   4         24.29         19.93        18.54 o                         
  12   1   4        367.47        319.55        27.31 o                         
  13   1   4        680.89        711.67        42.95 o                         
  14   1   4          4.74         21.68        29.16 o                         
  15   1   4          5.26          4.03        27.85 o                         
  16   1   4        183.82        253.88        66.53 o                         
 -18   2   4         52.35          2.32        49.59 o                         
 -17   2   4         74.41        109.26        36.05 o                         
 -16   2   4         68.64         50.73        22.80 o                         
 -15   2   4         38.62         78.00        23.15 o                         
 -14   2   4        181.92        186.50        24.17 o                         
 -13   2   4          0.48         23.37        19.18 o                         
 -12   2   4        759.75        774.00        41.01 o                         
 -11   2   4          1.12        -11.74        14.77 o                         
 -10   2   4        130.41        140.32        18.39 o                         
  -9   2   4         63.70         47.92         9.40 o                         
  -8   2   4       1064.49        970.96        26.55 o                         
  -7   2   4       1091.45       1123.55        26.93 o                         
  -6   2   4       1030.73       1019.40        28.28 o                         
  -5   2   4         53.42         54.29        10.71 o                         
  -4   2   4        330.49        315.29        16.10 o                         
  -3   2   4       1225.86       1230.96        25.02 o                         
  -2   2   4       1359.28       1352.51        26.01 o                         
  -1   2   4       1033.88        891.93        19.88 o                         
   0   2   4        339.66        380.38        24.21 o                         
   1   2   4       2438.62       2317.52        32.06 o                         
   2   2   4       1366.11       1366.40        26.14 o                         
   3   2   4        965.75       1006.76        27.15 o                         
   4   2   4       2129.05       2083.58        36.56 o                         
   5   2   4        411.40        397.07        17.37 o                         
   6   2   4        959.25        902.72        36.65 o                         
   7   2   4        595.16        659.21        26.65 o                         
   8   2   4        296.08        275.02        26.72 o                         
   9   2   4         10.41         -2.80        16.16 o                         
  10   2   4          1.01        -16.46        16.46 o                         
  11   2   4         50.09         60.24        19.96 o                         
  12   2   4         84.46        113.67        28.46 o                         
  13   2   4        709.26        674.83        42.50 o                         
  14   2   4          8.31         32.39        29.34 o                         
  15   2   4         37.55         20.61        35.18 o                         
  16   2   4         39.21         14.25        44.51 o                         
 -17   3   4          0.11         22.29        24.98 o                         
 -16   3   4         97.49         86.23        27.16 o                         
 -15   3   4          0.85          0.29        20.20 o                         
 -14   3   4        188.05        164.47        24.60 o                         
 -13   3   4         21.13         36.99        20.89 o                         
 -12   3   4         62.62         44.54        19.20 o                         
 -11   3   4          0.01          7.72        24.86 o                         
 -10   3   4         84.29         85.02        20.73 o                         
  -9   3   4        489.19        448.55        27.97 o                         
  -8   3   4        444.81        474.26        24.92 o                         
  -7   3   4         13.52         -4.38         9.89 o                         
  -6   3   4         97.69        128.83        12.44 o                         
  -5   3   4        847.24        796.98        28.18 o                         
  -4   3   4        806.30        734.39        31.69 o                         
  -3   3   4          5.39         13.21         9.72 o                         
  -2   3   4         29.30         31.76         9.78 o                         
  -1   3   4         95.19        122.05         9.89 o                         
   0   3   4         11.50          2.61         7.93 o                         
   1   3   4        236.00        219.53        11.35 o                         
   2   3   4        284.56        258.00        15.68 o                         
   3   3   4        738.56        698.02        25.07 o                         
   4   3   4        650.11        649.00        24.86 o                         
   5   3   4       1540.32       1575.88        33.61 o                         
   6   3   4         51.72         48.68        12.92 o                         
   7   3   4        188.17        191.08        18.06 o                         
   8   3   4        243.22        268.92        24.82 o                         
   9   3   4        113.63        120.47        19.40 o                         
  10   3   4        123.61        176.56        25.90 o                         
  11   3   4          3.28         -2.23        28.93 o                         
  12   3   4          6.03          9.46        26.54 o                         
  13   3   4         15.25          4.96        64.12 o                         
  14   3   4          2.80        -18.34        34.06 o                         
  15   3   4         14.62         15.69        45.48 o                         
  16   3   4         98.17         73.11        39.34 o                         
 -17   4   4          0.09         14.44        35.67 o                         
 -16   4   4        101.49        106.07        26.04 o                         
 -15   4   4         11.13         43.35        33.20 o                         
 -14   4   4         86.23        114.82        30.38 o                         
 -13   4   4        113.50        120.42        23.95 o                         
 -12   4   4         32.33          1.50        19.84 o                         
 -11   4   4         56.43         83.65        20.95 o                         
 -10   4   4          6.93          1.70        17.04 o                         
  -9   4   4        140.07        144.81        19.24 o                         
  -8   4   4        677.41        737.53        30.79 o                         
  -7   4   4       1842.63       1865.85        77.41 o                         
  -6   4   4          8.50         27.65        10.43 o                         
  -5   4   4         49.91         58.43        15.24 o                         
  -4   4   4        154.41        165.85        13.44 o                         
  -3   4   4       1864.86       1877.80        32.24 o                         
  -2   4   4       1349.21       1393.50        27.11 o                         
  -1   4   4          0.04         -6.15         9.42 o                         
   0   4   4        980.86        924.87        21.35 o                         
   1   4   4         38.04         43.92         9.49 o                         
   2   4   4       1622.38       1641.54        34.20 o                         
   3   4   4       2223.92       2300.11        48.78 o                         
   4   4   4        576.91        618.24        22.99 o                         
   5   4   4        276.50        264.87        17.28 o                         
   6   4   4        147.29        141.00        29.84 o                         
   7   4   4         28.69         52.44        14.58 o                         
   8   4   4        102.29         72.16        21.71 o                         
   9   4   4         61.88         46.45        21.52 o                         
  10   4   4        414.16        400.20        81.60 o                         
  11   4   4        131.63        130.37        31.84 o                         
  12   4   4        152.71        105.38        37.95 o                         
  13   4   4         30.18         30.29        36.82 o                         
  14   4   4         70.85         70.80        43.55 o                         
  15   4   4          5.13        -49.18        49.18 o                         
 -16   5   4          7.24         26.36        25.08 o                         
 -15   5   4          3.36         -9.60        25.52 o                         
 -14   5   4         51.91         93.17        26.75 o                         
 -13   5   4          3.20         54.69        38.83 o                         
 -12   5   4         63.77         85.26        23.92 o                         
 -11   5   4        122.78         82.54        22.18 o                         
 -10   5   4         98.48        125.57        21.16 o                         
  -9   5   4          6.41         21.44        17.12 o                         
  -8   5   4         52.47         69.65        17.16 o                         
  -7   5   4        180.57        161.69        19.46 o                         
  -6   5   4        204.61        199.90        19.44 o                         
  -5   5   4          0.68         -3.77        10.02 o                         
  -4   5   4        131.31        130.25        12.35 o                         
  -3   5   4          1.57         -2.48        11.03 o                         
  -2   5   4         12.68         24.33        10.72 o                         
  -1   5   4         27.29         29.99        10.86 o                         
   0   5   4        165.66        159.72        13.25 o                         
   1   5   4        254.79        276.01        14.44 o                         
   2   5   4        118.56        144.03        24.07 o                         
   3   5   4          6.24          7.21        12.88 o                         
   4   5   4        272.12        288.14        18.76 o                         
   5   5   4         24.69         29.60        14.34 o                         
   6   5   4          0.18         21.03        16.45 o                         
   7   5   4        224.84        244.59        24.57 o                         
   8   5   4        299.58        318.62        29.55 o                         
   9   5   4        166.27        149.72        29.10 o                         
  10   5   4         19.34         17.20        30.45 o                         
  11   5   4         47.96         -5.14        34.87 o                         
  12   5   4         20.92         44.31        36.93 o                         
  13   5   4         11.20          3.77        34.49 o                         
  14   5   4          0.14         32.90        37.11 o                         
 -15   6   4          2.93         30.49        27.17 o                         
 -14   6   4          2.72          8.96        25.04 o                         
 -13   6   4         60.98         29.22        24.80 o                         
 -12   6   4         12.28         26.01        23.02 o                         
 -11   6   4        157.60        225.84        27.09 o                         
 -10   6   4        747.77        781.67        37.99 o                         
  -9   6   4        162.72        156.85        24.40 o                         
  -8   6   4        697.70        626.74        32.58 o                         
  -7   6   4         98.48         98.79        19.72 o                         
  -6   6   4       1009.19       1011.58        37.52 o                         
  -5   6   4        564.87        570.81        26.36 o                         
  -4   6   4          7.64          7.26        14.19 o                         
  -3   6   4        132.81        133.39        13.90 o                         
  -2   6   4         36.64         28.89        12.13 o                         
  -1   6   4          4.46          7.86        11.27 o                         
   0   6   4        257.28        254.15        15.97 o                         
   1   6   4        286.37        312.08        15.92 o                         
   2   6   4        366.51        374.96        17.31 o                         
   3   6   4         32.27         34.71        15.86 o                         
   4   6   4         75.24         46.65        18.64 o                         
   5   6   4       1002.05        989.32        45.79 o                         
   6   6   4        375.19        340.49        27.14 o                         
   7   6   4        540.15        558.64        32.80 o                         
   8   6   4        128.05        198.38        65.77 o                         
   9   6   4        325.65        325.00        44.54 o                         
  10   6   4         14.32          1.89        91.12 o                         
  11   6   4         79.22         42.87        34.66 o                         
  12   6   4         43.47         48.08        37.61 o                         
  13   6   4        123.57        181.29        54.46 o                         
 -14   7   4          3.86         31.71        27.95 o                         
 -13   7   4         12.60         20.29        44.29 o                         
 -12   7   4        108.56        103.38        26.24 o                         
 -11   7   4         95.17         79.98        25.19 o                         
 -10   7   4        604.27        524.09        34.93 o                         
  -9   7   4         59.12         27.57        22.92 o                         
  -8   7   4          0.54        -19.34        19.34 o                         
  -7   7   4        103.89        106.57        25.18 o                         
  -6   7   4        172.35        165.09        28.69 o                         
  -5   7   4         12.42         23.59        17.93 o                         
  -4   7   4         60.26         46.44        18.25 o                         
  -3   7   4         17.93         -8.59        18.94 o                         
  -2   7   4         23.49         -1.09        12.81 o                         
  -1   7   4        189.05        188.15        16.59 o                         
   0   7   4          9.16         12.54        12.41 o                         
   1   7   4          3.99         14.20        17.26 o                         
   2   7   4         23.73         55.61        13.23 o                         
   3   7   4         68.67         94.44        22.59 o                         
   4   7   4        279.44        239.68        25.88 o                         
   5   7   4         48.37         18.71        21.70 o                         
   6   7   4        321.57        370.27        35.75 o                         
   7   7   4         14.74        -13.13        26.82 o                         
   8   7   4        113.90         55.09        30.96 o                         
   9   7   4         26.73          6.66        30.46 o                         
  10   7   4          6.97        -25.49        35.34 o                         
  11   7   4         27.19        -10.01        35.60 o                         
  12   7   4          0.17        -33.00        33.00 o                         
 -12   8   4        257.45        256.33        32.10 o                         
 -11   8   4        423.68        434.23        35.38 o                         
 -10   8   4        127.52        122.36        28.05 o                         
  -9   8   4        313.17        335.69        32.65 o                         
  -8   8   4         21.55         22.13        24.70 o                         
  -7   8   4        103.75         70.89        23.44 o                         
  -6   8   4         43.00         22.73        19.92 o                         
  -5   8   4        244.62        255.36        24.10 o                         
  -4   8   4         77.82         70.24        30.55 o                         
  -3   8   4         81.36         92.74        21.77 o                         
  -2   8   4        216.05        189.89        21.65 o                         
  -1   8   4         12.70         18.89        16.35 o                         
   0   8   4        183.72        188.94        26.91 o                         
   1   8   4        291.89        276.10        20.45 o                         
   2   8   4         16.01          0.34        21.28 o                         
   3   8   4        454.16        405.18        31.29 o                         
   4   8   4        243.02        306.87        39.71 o                         
   5   8   4         18.37         17.95        28.99 o                         
   6   8   4        725.30        783.03        68.89 o                         
   7   8   4          5.88          9.73        29.11 o                         
   8   8   4         86.27         74.36        47.16 o                         
   9   8   4          0.60        -31.37        31.37 o                         
  10   8   4          0.70         54.69        44.35 o                         
 -10   9   4         30.77         46.18        28.11 o                         
  -9   9   4          1.79         17.45        25.64 o                         
  -8   9   4         36.39         37.80        24.15 o                         
  -7   9   4        128.75         71.81        28.25 o                         
  -6   9   4         33.69         72.04        22.95 o                         
  -5   9   4        155.28        151.74        26.90 o                         
  -4   9   4         45.66         14.22        20.91 o                         
  -3   9   4         63.70         95.05        33.06 o                         
  -2   9   4        256.80        259.88        24.81 o                         
  -1   9   4          7.28         -3.59        17.78 o                         
   0   9   4          3.20         51.81        30.53 o                         
   1   9   4         71.91         78.88        33.64 o                         
   2   9   4        174.56        182.21        31.65 o                         
   3   9   4        107.24        143.25        31.69 o                         
   4   9   4        608.81        633.42        45.60 o                         
   5   9   4          7.76         23.52        29.41 o                         
   6   9   4          1.74         35.17        30.80 o                         
   7   9   4         47.56         15.08        47.66 o                         
   8   9   4         34.84         12.56        48.55 o                         
  -7  10   4          2.78         52.34        75.21 o                         
  -6  10   4         50.11         19.96        25.05 o                         
  -5  10   4         25.96         12.06        43.02 o                         
  -4  10   4          6.53         20.15        22.76 o                         
  -3  10   4         47.22         23.02        23.89 o                         
  -2  10   4        216.46        236.32        50.11 o                         
  -1  10   4        297.01        351.42        52.50 o                         
   0  10   4         22.16         74.38        40.91 o                         
   1  10   4        970.04       1175.20        81.70 o                         
   2  10   4        560.73        501.89        70.53 o                         
   3  10   4       1220.76       1421.97        88.91 o                         
   4  10   4        631.99        661.70        49.99 o                         
   5  10   4         36.26         22.47        33.00 o                         
 -18   1   5          0.24         44.21        53.19 o                         
 -17   1   5         27.60          5.01        41.27 o                         
 -16   1   5         61.20         20.54        83.89 o                         
 -15   1   5          0.09        -19.55        19.55 o                         
 -14   1   5          9.18         -9.71        34.25 o                         
 -13   1   5          3.17         10.04        21.11 o                         
 -12   1   5         16.09         13.48        15.17 o                         
 -11   1   5         15.46         15.26        11.34 o                         
 -10   1   5          3.19         -4.04        10.29 o                         
  -9   1   5        335.24        327.23        15.81 o                         
  -8   1   5         21.79         20.76         9.63 o                         
  -7   1   5          5.49          7.44        11.11 o                         
  -6   1   5         12.73         -3.25        11.02 o                         
  -5   1   5        287.50        282.46        15.10 o                         
  -4   1   5        431.09        373.94        25.57 o                         
  -3   1   5         38.64         32.17        11.21 o                         
  -2   1   5        275.68        303.76        15.13 o                         
  -1   1   5        108.74        109.33        10.20 o                         
   0   1   5         13.06         20.46        13.91 o                         
   1   1   5        458.55        504.55        19.30 o                         
   2   1   5        137.11        178.19        13.89 o                         
   3   1   5        117.54        104.12         9.68 o                         
   4   1   5        728.84        722.93        24.54 o                         
   5   1   5         34.63         10.24        12.07 o                         
   6   1   5          0.01         -9.68        12.12 o                         
   7   1   5         34.35         31.32        14.26 o                         
   8   1   5          0.03         14.27        15.11 o                         
   9   1   5          0.94        -15.30        15.96 o                         
  10   1   5        290.20        299.66        24.12 o                         
  11   1   5          7.09         -7.22        19.80 o                         
  12   1   5         25.51         26.79        30.94 o                         
  13   1   5         20.34         22.08        46.28 o                         
  14   1   5         53.32         19.44        33.60 o                         
  15   1   5         23.27        -31.18        49.82 o                         
 -18   2   5         56.47        104.99        48.10 o                         
 -17   2   5         14.23         90.83        37.94 o                         
 -16   2   5        313.85        325.17        30.26 o                         
 -15   2   5         42.37         36.04        21.69 o                         
 -14   2   5        164.81        169.00        24.04 o                         
 -13   2   5        495.32        442.08        51.73 o                         
 -12   2   5         80.14        113.22        20.53 o                         
 -11   2   5        174.10        174.80        21.74 o                         
 -10   2   5         94.17         93.08        18.56 o                         
  -9   2   5         24.88          9.04        12.87 o                         
  -8   2   5        442.15        438.46        19.78 o                         
  -7   2   5         97.67         98.94        13.16 o                         
  -6   2   5       1598.17       1701.72        35.15 o                         
  -5   2   5       3114.83       3146.38        49.98 o                         
  -4   2   5        503.31        521.33        19.25 o                         
  -3   2   5        348.02        376.32        23.78 o                         
  -2   2   5       2557.61       2582.75        41.09 o                         
  -1   2   5       3579.08       3532.62        69.77 o                         
   0   2   5        149.37        126.71        17.62 o                         
   1   2   5       6916.43       7342.91       110.57 o                         
   2   2   5          8.62         -0.39        12.21 o                         
   3   2   5       1805.36       1801.62        32.28 o                         
   4   2   5        706.14        728.96        21.37 o                         
   5   2   5        140.02        131.22        13.03 o                         
   6   2   5         13.53          5.50        16.20 o                         
   7   2   5         62.03         68.90        15.61 o                         
   8   2   5          1.74          2.04        15.78 o                         
   9   2   5        247.88        286.26        23.42 o                         
  10   2   5          0.26         -1.20        17.81 o                         
  11   2   5       1049.54       1062.21        48.55 o                         
  12   2   5          8.00        -13.82        30.06 o                         
  13   2   5        130.65        153.82        39.54 o                         
  14   2   5         41.55         71.03        37.20 o                         
  15   2   5          3.88          7.12        38.76 o                         
 -17   3   5          0.05          2.73        35.86 o                         
 -16   3   5         20.27         16.36        23.27 o                         
 -15   3   5         46.74         46.15        26.58 o                         
 -14   3   5          8.96        -10.02        20.93 o                         
 -13   3   5        226.75        209.81        24.35 o                         
 -12   3   5         95.18        119.85        32.55 o                         
 -11   3   5          0.30         20.43        31.55 o                         
 -10   3   5          0.66          4.99        16.48 o                         
  -9   3   5          3.09         24.09        15.02 o                         
  -8   3   5        247.53        235.43        15.94 o                         
  -7   3   5         25.36         14.23        11.50 o                         
  -6   3   5          1.82         10.08        11.50 o                         
  -5   3   5          6.06         11.82        11.09 o                         
  -4   3   5          0.39          8.23        10.72 o                         
  -3   3   5         39.44         32.81        10.63 o                         
  -2   3   5        193.20        186.34        12.96 o                         
  -1   3   5       1046.27        984.15        23.47 o                         
   0   3   5        368.54        304.55        13.28 o                         
   1   3   5        639.61        697.14        16.76 o                         
   2   3   5         83.79         89.66         9.82 o                         
   3   3   5        177.46        192.00        14.73 o                         
   4   3   5        187.22        198.60        15.07 o                         
   5   3   5          0.14         19.19        12.04 o                         
   6   3   5        471.88        487.87        31.59 o                         
   7   3   5        482.28        538.39        25.36 o                         
   8   3   5          5.46        -15.43        15.43 o                         
   9   3   5         42.68         -6.96        20.89 o                         
  10   3   5         32.47         30.93        29.45 o                         
  11   3   5         33.63         30.78        30.29 o                         
  12   3   5        242.62        249.30        49.01 o                         
  13   3   5         30.32         75.93        35.11 o                         
  14   3   5         79.99        132.65        39.68 o                         
  15   3   5         56.29          9.79        36.51 o                         
 -17   4   5         16.02         -2.09        36.25 o                         
 -16   4   5         52.15         58.29        31.90 o                         
 -15   4   5         14.82         -1.96        23.04 o                         
 -14   4   5          7.57         -4.59        40.68 o                         
 -13   4   5        758.93        664.09        35.68 o                         
 -12   4   5         17.89          3.09        19.12 o                         
 -11   4   5          2.97          0.16        21.57 o                         
 -10   4   5        214.53        216.13        26.86 o                         
  -9   4   5        137.27        120.34        18.74 o                         
  -8   4   5        174.65        186.02        19.87 o                         
  -7   4   5        432.39        385.39        22.21 o                         
  -6   4   5        135.99        139.97        13.76 o                         
  -5   4   5        241.55        241.46        15.70 o                         
  -4   4   5         59.43         57.47        11.99 o                         
  -3   4   5        170.20        154.04        13.72 o                         
  -2   4   5          8.88         10.93        14.95 o                         
  -1   4   5        948.15        947.95        23.77 o                         
   0   4   5       2386.88       2473.36        47.06 o                         
   1   4   5       1383.42       1386.59        27.35 o                         
   2   4   5          5.85          3.83         9.32 o                         
   3   4   5         20.25         26.37        12.29 o                         
   4   4   5        898.63        992.31        28.20 o                         
   5   4   5         28.88         31.78        13.79 o                         
   6   4   5        178.83        192.26        17.61 o                         
   7   4   5          4.93         10.63        16.72 o                         
   8   4   5          7.25         29.30        27.83 o                         
   9   4   5        341.79        268.71        35.37 o                         
  10   4   5        603.26        523.81        44.96 o                         
  11   4   5        218.83        132.26        34.64 o                         
  12   4   5        406.83        492.67        49.38 o                         
  13   4   5        224.29        214.94        42.04 o                         
  14   4   5         11.51        -16.51        45.64 o                         
 -16   5   5          5.64         10.80        27.33 o                         
 -15   5   5         12.98         19.20        25.05 o                         
 -14   5   5         10.14         11.96        24.98 o                         
 -13   5   5        331.02        345.01        31.79 o                         
 -12   5   5         53.30         45.24        22.44 o                         
 -11   5   5        307.98        259.07        27.19 o                         
 -10   5   5        563.56        504.89        38.96 o                         
  -9   5   5        629.63        500.69        30.01 o                         
  -8   5   5         65.10         57.72        18.90 o                         
  -7   5   5         27.46         57.35        16.78 o                         
  -6   5   5        213.27        227.74        20.48 o                         
  -5   5   5          1.40          1.95        11.75 o                         
  -4   5   5        148.67        154.91        14.75 o                         
  -3   5   5         50.03         56.17        12.02 o                         
  -2   5   5         97.53        125.48        13.08 o                         
  -1   5   5         55.13         35.27        11.65 o                         
   0   5   5        282.25        311.38        15.94 o                         
   1   5   5         57.21         82.28        12.26 o                         
   2   5   5         28.11         13.75        12.43 o                         
   3   5   5         30.23         37.31        14.25 o                         
   4   5   5        157.42        150.47        17.20 o                         
   5   5   5        250.17        253.31        26.30 o                         
   6   5   5        131.40        142.76        23.30 o                         
   7   5   5        281.62        260.32        31.70 o                         
   8   5   5        183.30        191.28        28.41 o                         
   9   5   5         96.54         79.55        43.87 o                         
  10   5   5        257.99        244.15        42.91 o                         
  11   5   5          4.46        -29.24        31.51 o                         
  12   5   5          0.96        -18.00        53.19 o                         
  13   5   5         53.47        -15.93        44.19 o                         
  14   5   5         18.66         -8.91        54.80 o                         
 -15   6   5         19.44         67.53        29.14 o                         
 -14   6   5         39.31         23.14        42.54 o                         
 -13   6   5          2.57        -22.64        28.39 o                         
 -12   6   5          0.90         -8.45        22.95 o                         
 -11   6   5        951.42        816.72        47.31 o                         
 -10   6   5       1142.05       1021.02        42.71 o                         
  -9   6   5        130.03        102.03        33.26 o                         
  -8   6   5          6.07          5.29        18.97 o                         
  -7   6   5          2.53         -3.44        17.68 o                         
  -6   6   5          9.94         17.19        20.41 o                         
  -5   6   5         13.56         30.33        22.13 o                         
  -4   6   5          3.82         23.51        16.24 o                         
  -3   6   5        811.94        803.16        30.28 o                         
  -2   6   5       1427.15       1380.66        36.31 o                         
  -1   6   5        773.91        772.44        41.13 o                         
   0   6   5        283.38        332.13        26.40 o                         
   1   6   5         27.65         33.83        12.07 o                         
   2   6   5        170.32        205.44        19.50 o                         
   3   6   5        189.93        213.15        22.23 o                         
   4   6   5          6.71        -18.27        18.27 o                         
   5   6   5         77.82         61.22        31.78 o                         
   6   6   5          2.45        -23.87        23.87 o                         
   7   6   5         22.25         25.45        40.47 o                         
   8   6   5          8.84         -9.06        27.32 o                         
   9   6   5          3.69        -32.04        32.04 o                         
  10   6   5          0.86         -8.36        36.00 o                         
  11   6   5         75.29        139.10        90.46 o                         
  12   6   5         34.35        -27.04        35.63 o                         
  13   6   5         45.38         96.74        55.92 o                         
 -13   7   5         15.26         23.48        25.01 o                         
 -12   7   5          0.09         19.32        39.06 o                         
 -11   7   5          4.59          9.13        23.52 o                         
 -10   7   5         31.39         60.35        23.72 o                         
  -9   7   5          1.08        -23.50        23.50 o                         
  -8   7   5        263.98        240.78        26.38 o                         
  -7   7   5          9.74         12.03        20.37 o                         
  -6   7   5        314.42        347.85        34.89 o                         
  -5   7   5        542.10        553.50        31.04 o                         
  -4   7   5         45.78         40.69        17.17 o                         
  -3   7   5        195.18        252.49        25.48 o                         
  -2   7   5        113.38        155.26        16.62 o                         
  -1   7   5         77.25         86.17        14.82 o                         
   0   7   5         48.40         64.13        17.73 o                         
   1   7   5         25.95          6.42        15.10 o                         
   2   7   5        481.38        458.85        39.31 o                         
   3   7   5        126.30        136.26        28.78 o                         
   4   7   5         37.79         86.36        27.78 o                         
   5   7   5        142.65        137.55        30.78 o                         
   6   7   5          0.09         -0.04        26.62 o                         
   7   7   5         26.03          5.98        27.69 o                         
   8   7   5          3.56         62.27        30.27 o                         
   9   7   5          9.27        -28.15        28.15 o                         
  10   7   5          6.48        -26.70        54.48 o                         
  11   7   5         39.08        100.93        63.62 o                         
 -12   8   5        525.52        561.22        41.76 o                         
 -11   8   5         38.88         20.34        40.08 o                         
 -10   8   5         40.33         70.95        47.64 o                         
  -9   8   5          5.45        -24.17        24.17 o                         
  -8   8   5          7.11          2.10        24.08 o                         
  -7   8   5        222.37        227.60        27.45 o                         
  -6   8   5         23.76         21.55        22.65 o                         
  -5   8   5        116.61         95.23        23.44 o                         
  -4   8   5         16.47         -2.67        18.58 o                         
  -3   8   5          5.31          4.39        18.54 o                         
  -2   8   5        284.34        311.24        34.10 o                         
  -1   8   5        161.85        198.99        27.85 o                         
   0   8   5        432.42        429.36        26.09 o                         
   1   8   5        822.50        841.09        61.81 o                         
   2   8   5        172.38        175.96        38.06 o                         
   3   8   5        154.09        105.38        31.45 o                         
   4   8   5         95.87        148.87        38.26 o                         
   5   8   5         21.89        -19.79        28.19 o                         
   6   8   5         86.96          8.24        31.39 o                         
   7   8   5          8.56         33.12        42.50 o                         
   8   8   5         37.44         58.88        32.69 o                         
   9   8   5          1.60          8.34        35.75 o                         
  -9   9   5          0.96          3.57        26.11 o                         
  -8   9   5         27.43        -14.41        23.61 o                         
  -7   9   5         47.14         63.00        25.47 o                         
  -6   9   5         63.24         52.73        24.90 o                         
  -5   9   5         79.33         77.60        27.92 o                         
  -4   9   5         27.91          5.74        24.03 o                         
  -3   9   5          4.90        -12.18        24.09 o                         
  -2   9   5          6.40        -22.72        22.72 o                         
  -1   9   5        108.31         96.64        26.42 o                         
   0   9   5         12.36         90.86        51.26 o                         
   1   9   5         54.60         68.22        41.36 o                         
   2   9   5        368.61        376.61        39.08 o                         
   3   9   5        437.83        436.37        46.87 o                         
   4   9   5        184.00        195.82        36.65 o                         
   5   9   5          1.25        -29.31        29.31 o                         
   6   9   5         63.54         96.68        36.46 o                         
   7   9   5         31.68         40.33        33.67 o                         
  -5  10   5          0.01        -14.70        27.78 o                         
  -4  10   5         13.35         84.90        44.70 o                         
  -3  10   5         30.61         33.82        31.21 o                         
  -2  10   5         19.43         57.61        41.19 o                         
  -1  10   5          3.16          6.56        41.22 o                         
   0  10   5        114.51        194.17       142.37 o                         
   1  10   5          0.39         -7.65        45.96 o                         
   2  10   5          4.06         68.89        43.75 o                         
   3  10   5         60.72         59.27        43.62 o                         
 -18   0   6         12.38        -65.57        65.57 o                         
 -17   0   6         88.35        124.06        66.21 o                         
 -16   0   6         57.82         96.42        60.75 o                         
 -15   0   6         46.13          6.43        57.85 o                         
 -14   0   6        265.00        272.33        48.60 o                         
 -13   0   6        578.85        625.46        59.48 o                         
 -12   0   6        699.95        749.52        35.77 o                         
 -11   0   6        273.09        282.49        24.46 o                         
 -10   0   6       1112.84       1147.89        40.03 o                         
  -9   0   6        213.37        211.83        27.28 o                         
  -8   0   6         29.23         29.15        14.35 o                         
  -7   0   6         22.81         27.77        24.35 o                         
  -6   0   6         13.94        166.46        37.60 o                         
  -5   0   6        153.92        168.47        23.03 o                         
  -4   0   6        109.92        162.95        24.89 o                         
  -3   0   6       7305.53       7682.04       160.98 o                         
  -2   0   6       4239.13       4616.08       103.28 o                         
  -1   0   6       3747.12       3976.71        91.26 o                         
   0   0   6        393.75        454.91        42.26 o                         
   1   0   6        329.33        398.97        28.06 o                         
   2   0   6        268.37        294.54        19.30 o                         
   3   0   6        235.95        254.09        32.30 o                         
   4   0   6        234.49        235.18        20.46 o                         
   5   0   6        175.06        174.47        21.32 o                         
   6   0   6        422.00        456.87        57.68 o                         
   7   0   6        771.67        752.67        39.83 o                         
   8   0   6        256.57        216.56        28.49 o                         
   9   0   6        131.09        126.57        28.26 o                         
  10   0   6        161.57         66.85        43.39 o                         
  11   0   6        202.28        163.56        54.96 o                         
  12   0   6         23.65          0.32        43.71 o                         
  13   0   6         21.03        -16.07        47.89 o                         
  14   0   6        163.48        245.20        60.10 o                         
 -17   1   6          0.02         25.55        44.09 o                         
 -16   1   6        119.54        160.05        44.98 o                         
 -15   1   6          6.30          9.19        29.70 o                         
 -14   1   6          9.63         18.35        21.05 o                         
 -13   1   6         42.33         56.40        20.28 o                         
 -12   1   6         65.14         80.06        16.97 o                         
 -11   1   6         26.85         53.23        12.92 o                         
 -10   1   6         22.39          9.27        11.39 o                         
  -9   1   6        103.63        110.22        14.90 o                         
  -8   1   6        248.90        298.05        18.69 o                         
  -7   1   6        186.65        191.61        15.61 o                         
  -6   1   6          4.53          4.86        11.66 o                         
  -5   1   6        584.88        599.31        21.42 o                         
  -4   1   6        531.40        529.01        22.30 o                         
  -3   1   6         16.03         12.68        11.72 o                         
  -2   1   6        796.97        841.51        23.89 o                         
  -1   1   6          5.88          0.96         9.09 o                         
   0   1   6       1025.04       1067.14        33.74 o                         
   1   1   6       1993.53       2056.29        43.24 o                         
   2   1   6        252.09        266.70        19.57 o                         
   3   1   6         94.65         88.58         8.45 o                         
   4   1   6        184.12        208.43        13.65 o                         
   5   1   6          1.08         -0.04        11.31 o                         
   6   1   6        100.25         84.94        14.58 o                         
   7   1   6          1.60         -8.28        13.92 o                         
   8   1   6        315.01        279.99        27.40 o                         
   9   1   6        120.30        102.84        36.37 o                         
  10   1   6        724.88        735.29        50.90 o                         
  11   1   6        148.92        127.85        28.33 o                         
  12   1   6          9.43        -26.56        26.56 o                         
  13   1   6         22.38        -42.75        42.75 o                         
  14   1   6        336.50        347.41        63.32 o                         
  15   1   6        208.82        299.84        64.92 o                         
 -17   2   6        202.02        179.28        47.34 o                         
 -16   2   6        163.57        172.38        27.23 o                         
 -15   2   6          9.57         13.28        21.97 o                         
 -14   2   6        603.28        629.09        36.23 o                         
 -13   2   6         14.53         -4.43        18.74 o                         
 -12   2   6        371.57        352.16        32.61 o                         
 -11   2   6         48.93         76.05        19.54 o                         
 -10   2   6        490.70        480.52        32.51 o                         
  -9   2   6         42.06         26.26        13.63 o                         
  -8   2   6         12.06          5.52        12.40 o                         
  -7   2   6          4.86         11.62        14.37 o                         
  -6   2   6        140.21        166.30        15.53 o                         
  -5   2   6       2299.80       2306.85        42.02 o                         
  -4   2   6        729.43        741.24        23.29 o                         
  -3   2   6         57.66         46.43        12.59 o                         
  -2   2   6        544.04        550.67        20.86 o                         
  -1   2   6        354.15        387.41        15.65 o                         
   0   2   6       1911.12       2082.23        71.04 o                         
   1   2   6         13.13         -0.19        14.00 o                         
   2   2   6       1144.61       1240.08        32.78 o                         
   3   2   6         79.87         89.02        15.08 o                         
   4   2   6          8.11         10.01         9.12 o                         
   5   2   6        162.16        150.85        15.21 o                         
   6   2   6          0.24         15.88        17.68 o                         
   7   2   6         54.96         72.17        21.30 o                         
   8   2   6        367.79        379.27        34.84 o                         
   9   2   6       1047.72        993.94        46.27 o                         
  10   2   6        241.04        255.61        29.90 o                         
  11   2   6        150.26        131.31        27.87 o                         
  12   2   6        245.18        206.29        38.23 o                         
  13   2   6        138.87         69.42        55.92 o                         
  14   2   6         24.11         57.21        57.53 o                         
  15   2   6         10.03         41.14        51.42 o                         
 -17   3   6         50.88         67.14        26.95 o                         
 -16   3   6         63.27         70.85        25.58 o                         
 -15   3   6         14.76         13.27        27.58 o                         
 -14   3   6        108.46        102.22        25.20 o                         
 -13   3   6        110.14         84.84        23.09 o                         
 -12   3   6        164.61        200.79        25.23 o                         
 -11   3   6         60.46         75.10        20.34 o                         
 -10   3   6          9.39        -17.06        17.06 o                         
  -9   3   6          1.27         11.76        20.09 o                         
  -8   3   6          7.86         22.96        13.12 o                         
  -7   3   6         10.63         -4.06        17.11 o                         
  -6   3   6        102.55        126.50        14.36 o                         
  -5   3   6        133.99        133.43        18.42 o                         
  -4   3   6       1379.12       1388.75        31.19 o                         
  -3   3   6        630.72        631.17        25.68 o                         
  -2   3   6          2.55         -9.26         9.26 o                         
  -1   3   6         14.98         -0.13         9.70 o                         
   0   3   6          0.44        -10.98        11.41 o                         
   1   3   6          3.71         -2.60        15.40 o                         
   2   3   6         37.53         26.49        14.14 o                         
   3   3   6          6.71          9.01        15.28 o                         
   4   3   6         49.96         54.36        17.44 o                         
   5   3   6          0.56         14.71        16.13 o                         
   6   3   6        130.43        162.86        19.84 o                         
   7   3   6        499.48        456.42        69.78 o                         
   8   3   6         40.18         37.00        28.70 o                         
   9   3   6         28.29         60.69        23.99 o                         
  10   3   6         82.83         90.62        32.67 o                         
  11   3   6        126.14         95.39        36.13 o                         
  12   3   6        296.65        309.47        44.65 o                         
  13   3   6         28.06          9.96        38.52 o                         
  14   3   6        121.49         96.74        55.60 o                         
 -16   4   6        161.42        116.85        32.37 o                         
 -15   4   6         88.97        105.59        28.20 o                         
 -14   4   6        384.55        309.22        30.61 o                         
 -13   4   6         69.23         43.60        23.98 o                         
 -12   4   6         86.42         74.03        22.66 o                         
 -11   4   6        221.34        265.12        26.42 o                         
 -10   4   6        193.28        181.03        23.12 o                         
  -9   4   6        142.63         99.69        19.56 o                         
  -8   4   6        181.01        213.41        21.36 o                         
  -7   4   6         89.09        100.56        15.72 o                         
  -6   4   6          3.64          4.98        12.21 o                         
  -5   4   6        632.87        592.24        22.58 o                         
  -4   4   6        371.83        384.85        19.25 o                         
  -3   4   6         41.71         35.57        11.94 o                         
  -2   4   6          8.09          0.34        10.83 o                         
  -1   4   6         15.10         -0.58        11.95 o                         
   0   4   6       1044.16        966.94        29.70 o                         
   1   4   6         97.04        136.27        14.11 o                         
   2   4   6        842.67        951.06        51.90 o                         
   3   4   6         92.72        117.97        19.30 o                         
   4   4   6         28.99         34.55        21.06 o                         
   5   4   6        258.07        259.08        28.21 o                         
   6   4   6        432.03        440.84        29.96 o                         
   7   4   6          1.09         -3.07        18.73 o                         
   8   4   6        843.39        708.80        40.75 o                         
   9   4   6         21.08        -16.12        29.11 o                         
  10   4   6          0.02         12.92        42.91 o                         
  11   4   6        382.91        402.01        45.64 o                         
  12   4   6        675.45        705.35       168.40 o                         
  13   4   6        106.16        148.48       117.94 o                         
  14   4   6          2.37         15.43        51.10 o                         
 -15   5   6         15.03         -5.00        23.61 o                         
 -14   5   6        252.47        236.49        31.08 o                         
 -13   5   6         27.60         23.90        23.76 o                         
 -12   5   6          0.08          8.71        22.41 o                         
 -11   5   6          0.05         -2.43        21.48 o                         
 -10   5   6         19.39         13.53        33.45 o                         
  -9   5   6         20.62         37.70        19.48 o                         
  -8   5   6        114.66        142.52        28.15 o                         
  -7   5   6        473.71        473.07        27.11 o                         
  -6   5   6         32.69         72.02        17.40 o                         
  -5   5   6        166.64        161.62        15.89 o                         
  -4   5   6          4.81         -2.94        12.09 o                         
  -3   5   6        350.79        297.31        27.07 o                         
  -2   5   6         17.84         14.07        15.39 o                         
  -1   5   6         44.69         63.61        14.41 o                         
   0   5   6        117.70        103.82        18.54 o                         
   1   5   6         57.37         45.22        33.57 o                         
   2   5   6          1.77          8.26        17.53 o                         
   3   5   6          6.44         13.32        28.58 o                         
   4   5   6        122.26        136.10        21.85 o                         
   5   5   6        125.08        168.68        22.18 o                         
   6   5   6          7.59          9.98        19.87 o                         
   7   5   6         54.15         77.18        26.31 o                         
   8   5   6        833.37        730.25        44.05 o                         
   9   5   6         34.08         27.98        32.69 o                         
  10   5   6        125.13        120.85        36.82 o                         
  11   5   6         14.67         45.64        36.13 o                         
  12   5   6          0.03        -25.50        32.69 o                         
  13   5   6          5.13         71.56        42.05 o                         
 -14   6   6          1.54          9.14        39.53 o                         
 -13   6   6         31.11          4.60        25.18 o                         
 -12   6   6          6.21         11.65        23.50 o                         
 -11   6   6          6.32         24.62        23.64 o                         
 -10   6   6          6.55        -20.72        20.72 o                         
  -9   6   6         14.94         67.57        22.90 o                         
  -8   6   6          0.24        -12.80        17.96 o                         
  -7   6   6        200.51        178.85        23.19 o                         
  -6   6   6        789.75        757.19        38.18 o                         
  -5   6   6        663.76        617.75        42.93 o                         
  -4   6   6        798.02        825.20        42.08 o                         
  -3   6   6          1.51          3.04        20.45 o                         
  -2   6   6         22.14          7.05        14.76 o                         
  -1   6   6          7.69        -17.50        17.50 o                         
   0   6   6        248.63        277.23        26.77 o                         
   1   6   6         74.41         70.67        20.37 o                         
   2   6   6        427.99        458.92        29.69 o                         
   3   6   6        475.78        577.78        45.51 o                         
   4   6   6        369.81        370.46        28.09 o                         
   5   6   6        265.26        281.94        33.18 o                         
   6   6   6        108.39         98.97        40.22 o                         
   7   6   6        136.60        159.87        31.71 o                         
   8   6   6         82.06         66.93        29.18 o                         
   9   6   6        124.92        144.87        37.98 o                         
  10   6   6         62.91         67.23        37.01 o                         
  11   6   6          0.13          7.33        38.18 o                         
  12   6   6         42.84         -4.50        51.26 o                         
 -13   7   6        164.83        180.60        45.64 o                         
 -12   7   6        105.71         96.60        37.29 o                         
 -11   7   6         40.90         61.47        51.95 o                         
 -10   7   6         33.08         32.94        31.22 o                         
  -9   7   6          0.35          6.79        21.93 o                         
  -8   7   6        128.01        159.28        25.58 o                         
  -7   7   6        196.28        219.97        27.02 o                         
  -6   7   6        106.11        114.60        24.03 o                         
  -5   7   6         15.18         10.21        25.57 o                         
  -4   7   6         18.59          1.31        23.02 o                         
  -3   7   6         75.35         85.90        25.73 o                         
  -2   7   6        345.80        352.01        28.28 o                         
  -1   7   6        424.07        491.02        29.62 o                         
   0   7   6          0.74         -8.75        16.67 o                         
   1   7   6        262.52        247.33        26.93 o                         
   2   7   6          2.55         10.16        20.80 o                         
   3   7   6         84.99        127.11        30.14 o                         
   4   7   6         87.72         82.80        34.06 o                         
   5   7   6        181.27        178.05        33.30 o                         
   6   7   6         20.87          5.79        48.63 o                         
   7   7   6          2.08         42.73        43.03 o                         
   8   7   6         47.77         22.27        31.18 o                         
   9   7   6          1.41         -0.96        29.10 o                         
  10   7   6          0.25         14.47        69.58 o                         
 -11   8   6         29.46         23.23        27.11 o                         
 -10   8   6         22.23        -10.38        24.23 o                         
  -9   8   6        130.84         98.67        26.69 o                         
  -8   8   6          5.12        -22.96        22.96 o                         
  -7   8   6         83.57         20.72        28.14 o                         
  -6   8   6         35.63         80.03        33.86 o                         
  -5   8   6         91.89         88.48        28.62 o                         
  -4   8   6        104.30        114.10        28.78 o                         
  -3   8   6        113.37        132.92        30.80 o                         
  -2   8   6        113.45        204.81        41.68 o                         
  -1   8   6        931.52       1034.21        89.16 o                         
   0   8   6        126.01        143.24        21.77 o                         
   1   8   6        419.19        439.97        34.30 o                         
   2   8   6        164.70        191.69        31.86 o                         
   3   8   6        316.52        277.05        51.80 o                         
   4   8   6          0.98        -14.49        27.70 o                         
   5   8   6          7.48         -3.50        41.88 o                         
   6   8   6         24.12         13.76        32.63 o                         
   7   8   6         44.74         83.75        36.32 o                         
   8   8   6         19.83         46.63        34.73 o                         
  -8   9   6          0.56        -29.61        29.61 o                         
  -7   9   6          1.63         19.41        40.27 o                         
  -6   9   6         20.33         49.27        31.45 o                         
  -5   9   6         33.32         57.45        31.33 o                         
  -4   9   6          9.18         24.56        29.26 o                         
  -3   9   6         19.47         41.61        27.17 o                         
  -2   9   6        124.05        118.27        29.31 o                         
  -1   9   6         27.07          1.52        22.08 o                         
   0   9   6        157.53        120.13        45.45 o                         
   1   9   6        224.42        269.41        48.91 o                         
   2   9   6          4.02         -2.42        33.52 o                         
   3   9   6         13.23         30.54        33.33 o                         
   4   9   6         12.47        -22.15        31.84 o                         
   5   9   6          1.28        -35.24        55.56 o                         
   6   9   6          7.41         -6.30        33.03 o                         
  -3  10   6         26.90         25.38        31.89 o                         
  -2  10   6          1.60        -12.99        47.57 o                         
  -1  10   6         15.68        -20.28        42.91 o                         
   0  10   6          6.95         39.39        42.23 o                         
 -17   1   7         92.46         85.65        44.31 o                         
 -16   1   7          2.63         -0.71        42.21 o                         
 -15   1   7          0.09         37.23        31.56 o                         
 -14   1   7        246.55        257.95        26.39 o                         
 -13   1   7         45.24         55.34        21.03 o                         
 -12   1   7          6.21         14.05        16.74 o                         
 -11   1   7         47.95         57.53        17.34 o                         
 -10   1   7         18.74        -15.43        15.43 o                         
  -9   1   7         42.84         38.02        14.76 o                         
  -8   1   7         50.74         55.23        14.68 o                         
  -7   1   7        211.38        226.54        18.45 o                         
  -6   1   7         29.49         45.72        15.78 o                         
  -5   1   7        785.17        836.37        29.83 o                         
  -4   1   7        876.47        850.72        32.22 o                         
  -3   1   7        186.51        230.12        21.85 o                         
  -2   1   7         55.78         63.65        13.36 o                         
  -1   1   7        118.32        116.74        11.32 o                         
   0   1   7        167.26        179.10        19.64 o                         
   1   1   7         27.39         23.74        11.22 o                         
   2   1   7        368.93        376.75        19.10 o                         
   3   1   7          0.28          0.53        11.41 o                         
   4   1   7         40.03         41.50        16.09 o                         
   5   1   7         55.59         42.71        17.59 o                         
   6   1   7        175.37        169.56        33.28 o                         
   7   1   7        154.64        128.90        26.40 o                         
   8   1   7         71.62         19.31        64.28 o                         
   9   1   7        294.53        273.76        39.84 o                         
  10   1   7         31.73         -2.89        55.44 o                         
  11   1   7         16.01        -14.22        33.85 o                         
  12   1   7          5.01          1.45        43.07 o                         
  13   1   7          0.39         53.35        59.14 o                         
  14   1   7          1.39         11.89        57.85 o                         
 -17   2   7        150.20        141.84        47.53 o                         
 -16   2   7         62.22         71.43        25.40 o                         
 -15   2   7          1.00        -21.27        21.27 o                         
 -14   2   7        117.32        112.54        24.94 o                         
 -13   2   7        524.65        557.10        37.25 o                         
 -12   2   7         56.78         89.71        21.86 o                         
 -11   2   7          7.73         15.11        18.51 o                         
 -10   2   7        294.63        240.07        20.15 o                         
  -9   2   7        216.97        243.01        23.54 o                         
  -8   2   7        172.17        145.97        17.00 o                         
  -7   2   7        328.43        327.68        19.51 o                         
  -6   2   7       1111.32       1176.73        31.61 o                         
  -5   2   7         54.89         41.54        13.02 o                         
  -4   2   7       1033.89       1088.08        42.09 o                         
  -3   2   7          7.53         19.93        12.13 o                         
  -2   2   7          1.35         -9.10        10.49 o                         
  -1   2   7        178.38        189.59        21.73 o                         
   0   2   7          3.15         33.05        17.46 o                         
   1   2   7         67.05         66.89        15.77 o                         
   2   2   7        291.27        314.22        20.04 o                         
   3   2   7         70.37        102.36        15.97 o                         
   4   2   7        332.53        343.45        21.77 o                         
   5   2   7         69.87         82.90        19.56 o                         
   6   2   7         22.64         14.00        19.53 o                         
   7   2   7       1642.01       1676.08        54.11 o                         
   8   2   7        206.74        205.84        30.94 o                         
   9   2   7        821.40        848.29        57.97 o                         
  10   2   7        326.26        260.76        41.23 o                         
  11   2   7          0.81         -3.91        31.89 o                         
  12   2   7          8.70        -28.61        54.64 o                         
  13   2   7         32.70         58.50        51.42 o                         
  14   2   7         21.46         13.82        51.10 o                         
 -16   3   7          0.42        -22.23        23.90 o                         
 -15   3   7         38.62         37.98        24.67 o                         
 -14   3   7         43.00         48.93        26.72 o                         
 -13   3   7        109.58        131.58        25.68 o                         
 -12   3   7          8.87         -2.71        19.04 o                         
 -11   3   7        107.86        116.65        25.98 o                         
 -10   3   7         86.39        100.30        36.60 o                         
  -9   3   7         77.71         81.69        19.35 o                         
  -8   3   7        512.34        487.54        23.24 o                         
  -7   3   7         52.81         41.26        14.84 o                         
  -6   3   7          5.35         11.68        13.15 o                         
  -5   3   7        383.24        384.13        19.76 o                         
  -4   3   7        718.86        715.89        24.25 o                         
  -3   3   7        388.34        439.35        33.02 o                         
  -2   3   7         96.89        133.10        22.88 o                         
  -1   3   7         21.27         52.61        19.93 o                         
   0   3   7        126.66         87.99        25.17 o                         
   1   3   7        425.04        486.37        34.69 o                         
   2   3   7        339.84        352.37        23.01 o                         
   3   3   7         77.39         53.89        25.56 o                         
   4   3   7        224.89        214.30        20.97 o                         
   5   3   7          3.27          3.94        17.07 o                         
   6   3   7         46.88         46.57        19.08 o                         
   7   3   7          1.53         17.32        22.23 o                         
   8   3   7        131.22         79.42        25.25 o                         
   9   3   7         33.34         48.62        32.22 o                         
  10   3   7         11.33         24.94        30.95 o                         
  11   3   7        153.69        176.10        58.82 o                         
  12   3   7          1.19         32.14        51.75 o                         
  13   3   7          9.09        124.71        57.85 o                         
 -16   4   7        315.23        337.40        42.87 o                         
 -15   4   7          6.50        -12.92        40.50 o                         
 -14   4   7         20.61          5.92        24.06 o                         
 -13   4   7         19.66         12.20        23.29 o                         
 -12   4   7         42.07         29.16        23.22 o                         
 -11   4   7        255.74        294.81        28.43 o                         
 -10   4   7         32.32         -3.57        19.74 o                         
  -9   4   7         90.13         72.19        20.40 o                         
  -8   4   7        616.76        577.65        49.86 o                         
  -7   4   7       2829.78       2729.21        53.98 o                         
  -6   4   7        684.59        612.04        28.24 o                         
  -5   4   7        536.54        508.21        27.46 o                         
  -4   4   7        479.54        403.31        24.39 o                         
  -3   4   7        142.07        114.78        18.32 o                         
  -2   4   7         39.64          1.19        23.31 o                         
  -1   4   7        235.67        266.04        46.88 o                         
   0   4   7         55.64         40.92        21.60 o                         
   1   4   7         22.24         14.01        17.32 o                         
   2   4   7        146.64        118.69        19.85 o                         
   3   4   7        341.01        387.20        33.00 o                         
   4   4   7        373.11        438.06        28.11 o                         
   5   4   7         87.05         98.88        21.25 o                         
   6   4   7         11.26         11.39        19.84 o                         
   7   4   7         91.09        117.71        22.85 o                         
   8   4   7          0.01         -8.40        23.66 o                         
   9   4   7        507.45        560.24       147.51 o                         
  10   4   7        745.50        731.55        85.96 o                         
  11   4   7        860.75        804.41        68.93 o                         
  12   4   7         48.55        -36.00        50.14 o                         
  13   4   7         13.02        118.60        60.42 o                         
 -15   5   7          8.85         36.46        26.20 o                         
 -14   5   7          2.23        -22.86        22.86 o                         
 -13   5   7          0.06          6.11        26.58 o                         
 -12   5   7         50.43         60.52        25.82 o                         
 -11   5   7         35.74        -10.25        38.55 o                         
 -10   5   7          0.51         39.77        21.47 o                         
  -9   5   7         25.38         20.55        24.58 o                         
  -8   5   7         24.61         63.66        19.12 o                         
  -7   5   7          7.74          2.20        17.06 o                         
  -6   5   7         18.31         26.27        25.75 o                         
  -5   5   7        392.96        378.52        25.74 o                         
  -4   5   7        368.87        378.37        25.39 o                         
  -3   5   7         22.77         44.77        18.57 o                         
  -2   5   7        137.05        151.96        20.27 o                         
  -1   5   7        188.07        231.76        30.21 o                         
   0   5   7        182.01        176.86        36.75 o                         
   1   5   7         93.88        102.19        21.59 o                         
   2   5   7        164.88        182.67        23.07 o                         
   3   5   7         12.82         12.10        27.43 o                         
   4   5   7          1.28         28.67        20.35 o                         
   5   5   7          0.66        -20.11        20.11 o                         
   6   5   7          8.34         15.61        20.82 o                         
   7   5   7          7.35        -13.99        35.56 o                         
   8   5   7        287.41        292.39        41.23 o                         
   9   5   7         39.47         57.29        36.13 o                         
  10   5   7        163.66        230.51        46.28 o                         
  11   5   7         24.94        -15.02        36.20 o                         
  12   5   7          8.70          2.17        38.49 o                         
 -14   6   7         58.61          9.68        28.86 o                         
 -13   6   7          0.79         -8.07        31.08 o                         
 -12   6   7         49.33         17.67        24.92 o                         
 -11   6   7         57.49         83.03        28.44 o                         
 -10   6   7         63.54         65.07        41.94 o                         
  -9   6   7         55.87         63.18        23.56 o                         
  -8   6   7          4.37         10.52        19.48 o                         
  -7   6   7          9.00         -6.90        22.81 o                         
  -6   6   7          1.48        -21.36        21.36 o                         
  -5   6   7         43.37         50.95        23.56 o                         
  -4   6   7       1266.24       1266.52        50.22 o                         
  -3   6   7       1836.66       1826.62        49.80 o                         
  -2   6   7       1500.33       1586.33        46.53 o                         
  -1   6   7        806.28        749.32        41.01 o                         
   0   6   7        540.26        527.97        33.00 o                         
   1   6   7         52.63         44.49        21.90 o                         
   2   6   7         90.15         94.59        22.60 o                         
   3   6   7        433.42        381.33        29.56 o                         
   4   6   7        250.79        313.73        29.26 o                         
   5   6   7         21.22          9.15        27.34 o                         
   6   6   7        239.20        208.38        31.95 o                         
   7   6   7         99.58        132.11        31.89 o                         
   8   6   7          0.59         26.34        29.74 o                         
   9   6   7         12.59         67.79        37.04 o                         
  10   6   7         38.97         68.40        38.47 o                         
  11   6   7          0.21        -33.35        33.35 o                         
 -12   7   7          0.49        -11.17        24.49 o                         
 -11   7   7         26.85        -22.19        33.82 o                         
 -10   7   7         25.23         11.26        41.36 o                         
  -9   7   7          1.02         24.11        41.59 o                         
  -8   7   7         14.88         32.14        26.99 o                         
  -7   7   7          0.69          5.34        24.58 o                         
  -6   7   7         10.62         71.68        28.50 o                         
  -5   7   7         15.87         21.88        24.44 o                         
  -4   7   7        263.76        288.59        32.51 o                         
  -3   7   7         65.76         66.82        27.26 o                         
  -2   7   7        284.84        305.84        31.85 o                         
  -1   7   7         75.17         80.13        22.67 o                         
   0   7   7         14.40         52.68        23.88 o                         
   1   7   7          8.75         -4.70        22.99 o                         
   2   7   7         96.18         67.64        23.94 o                         
   3   7   7         39.41        -25.84        25.84 o                         
   4   7   7          0.08          6.81        29.28 o                         
   5   7   7        138.71         97.92        32.51 o                         
   6   7   7         18.65         45.28        30.76 o                         
   7   7   7          3.26        -18.12        28.94 o                         
   8   7   7          2.40          5.98        32.19 o                         
   9   7   7          2.64         -6.39        30.87 o                         
 -10   8   7         17.39         73.99        31.00 o                         
  -9   8   7         15.97        -26.54        27.75 o                         
  -8   8   7         14.03         -5.14        36.06 o                         
  -7   8   7         75.06          7.17        27.69 o                         
  -6   8   7        293.69        367.71        75.23 o                         
  -5   8   7        256.96        297.16        40.25 o                         
  -4   8   7        145.41        104.85        28.90 o                         
  -3   8   7         23.71         34.76        29.27 o                         
  -2   8   7         27.30         34.49        27.80 o                         
  -1   8   7        742.24        793.13        41.28 o                         
   0   8   7        108.14        129.59        29.91 o                         
   1   8   7        285.37        347.64        33.84 o                         
   2   8   7          3.52        -26.56        26.56 o                         
   3   8   7         89.79        116.67        32.50 o                         
   4   8   7        152.24         58.37        32.05 o                         
   5   8   7          0.09          0.98        32.72 o                         
   6   8   7          8.44         -7.61        34.72 o                         
   7   8   7         19.04          5.28        37.23 o                         
  -7   9   7         71.27          7.60        33.82 o                         
  -6   9   7         11.53        -15.70        32.79 o                         
  -5   9   7          1.67        -13.30        29.42 o                         
  -4   9   7         10.66         19.44        30.77 o                         
  -3   9   7         12.95         -2.11        39.06 o                         
  -2   9   7          0.29         12.03        29.48 o                         
  -1   9   7         58.85         77.82        26.56 o                         
   0   9   7         38.38         57.85        43.01 o                         
   1   9   7        273.64        305.58        65.41 o                         
   2   9   7         82.20        198.39        60.73 o                         
   3   9   7         30.09         31.66        54.05 o                         
   4   9   7          5.91         60.14        44.99 o                         
 -16   0   8         16.30         54.00        59.46 o                         
 -15   0   8          0.00        -40.50        52.07 o                         
 -14   0   8         57.51         30.85        51.42 o                         
 -13   0   8        702.39        633.81        43.81 o                         
 -12   0   8        921.70        856.15        64.69 o                         
 -11   0   8        297.21        306.23        74.57 o                         
 -10   0   8        436.12        356.22        45.80 o                         
  -9   0   8         20.74         36.98        37.12 o                         
  -8   0   8        572.28        658.80        58.82 o                         
  -7   0   8         11.77        -15.35        40.82 o                         
  -6   0   8       1218.13       1266.73        87.58 o                         
  -5   0   8        897.83        963.29        47.38 o                         
  -4   0   8         21.57         16.44        27.32 o                         
  -3   0   8       1283.92       1535.50        60.10 o                         
  -2   0   8         32.73         47.80        18.10 o                         
  -1   0   8          9.29         31.18        34.07 o                         
   0   0   8          3.80          9.96        33.10 o                         
   1   0   8        422.22        333.91        49.18 o                         
   2   0   8        728.05        688.71        63.64 o                         
   3   0   8          3.36         30.85        37.28 o                         
   4   0   8       2379.49       2103.38       109.92 o                         
   5   0   8       7433.58       7434.02       252.27 o                         
   6   0   8       1966.24       1866.21       108.64 o                         
   7   0   8       2041.11       2041.38       120.85 o                         
   8   0   8        301.45        324.91        60.10 o                         
   9   0   8        107.51        -40.18        48.53 o                         
  10   0   8        245.45        120.85        54.96 o                         
  11   0   8         98.80        125.67        60.75 o                         
  12   0   8        220.12        290.84        67.17 o                         
  13   0   8          3.54         30.53        53.35 o                         
 -16   1   8          7.12         19.65       126.46 o                         
 -15   1   8        213.88        184.04        38.71 o                         
 -14   1   8        110.63         91.04        23.37 o                         
 -13   1   8          4.01         -1.40        20.46 o                         
 -12   1   8         50.14         75.65        22.37 o                         
 -11   1   8        509.23        533.61        27.41 o                         
 -10   1   8         57.48         50.21        17.93 o                         
  -9   1   8        327.26        279.92        21.57 o                         
  -8   1   8         15.57         13.29        19.41 o                         
  -7   1   8        456.95        428.99        32.13 o                         
  -6   1   8        135.09        135.45        19.02 o                         
  -5   1   8         23.86         36.01        17.12 o                         
  -4   1   8          7.32         15.91        14.04 o                         
  -3   1   8          1.35         -1.11        16.02 o                         
  -2   1   8          0.36        -12.91        16.63 o                         
  -1   1   8        105.87         95.35        18.40 o                         
   0   1   8        135.22        147.88        19.69 o                         
   1   1   8          4.72         -4.25        13.53 o                         
   2   1   8        554.70        493.14        26.87 o                         
   3   1   8        194.13        205.62        33.12 o                         
   4   1   8         89.05         64.36        30.23 o                         
   5   1   8        303.05        275.16        37.82 o                         
   6   1   8         40.35         68.68        33.13 o                         
   7   1   8          7.75         -8.29        30.74 o                         
   8   1   8        100.57         28.54        34.44 o                         
   9   1   8         11.11         -1.71        32.36 o                         
  10   1   8          1.47          0.16        54.48 o                         
  11   1   8          3.68         23.92        39.77 o                         
  12   1   8         36.65         23.64        38.58 o                         
  13   1   8         49.44        118.92        64.60 o                         
 -16   2   8          9.99         -8.87        46.44 o                         
 -15   2   8         27.80          1.49        29.91 o                         
 -14   2   8          1.86        -23.62        23.94 o                         
 -13   2   8         15.06          9.72        22.87 o                         
 -12   2   8          7.58         14.33        30.66 o                         
 -11   2   8         23.33         45.45        20.84 o                         
 -10   2   8        562.00        587.84        39.59 o                         
  -9   2   8       1526.80       1532.21        42.56 o                         
  -8   2   8        269.01        285.04        20.95 o                         
  -7   2   8        126.46        143.60        17.78 o                         
  -6   2   8        942.05        923.57        34.02 o                         
  -5   2   8        732.41        749.01        31.68 o                         
  -4   2   8        176.82        213.70        61.04 o                         
  -3   2   8         11.20         -0.71        23.92 o                         
  -2   2   8         49.61         21.20        20.99 o                         
  -1   2   8          9.04         34.32        19.23 o                         
   0   2   8        517.99        543.77        31.58 o                         
   1   2   8        499.00        463.26        33.81 o                         
   2   2   8        700.46        681.80        27.92 o                         
   3   2   8        554.59        540.89        31.27 o                         
   4   2   8        564.88        546.47        37.23 o                         
   5   2   8         35.97         58.16        31.96 o                         
   6   2   8         46.05         55.91        33.12 o                         
   7   2   8       1176.15       1208.61       130.96 o                         
   8   2   8       1306.63       1268.01        71.70 o                         
   9   2   8        206.97        253.03        43.40 o                         
  10   2   8         94.62        137.29        40.91 o                         
  11   2   8        135.56         29.39        38.34 o                         
  12   2   8          3.66        -43.07        58.50 o                         
  13   2   8         15.68        -57.21        57.21 o                         
 -16   3   8          0.10         -7.03        24.25 o                         
 -15   3   8          3.22         23.52        38.35 o                         
 -14   3   8         25.91         29.11        22.55 o                         
 -13   3   8         19.65         -9.81        20.98 o                         
 -12   3   8        127.03        168.56        24.93 o                         
 -11   3   8        224.34        227.78        26.04 o                         
 -10   3   8        146.03        118.45        24.72 o                         
  -9   3   8         43.22         40.56        19.38 o                         
  -8   3   8        246.66        242.55        20.18 o                         
  -7   3   8        369.20        400.39        22.45 o                         
  -6   3   8          3.36        -10.24        15.64 o                         
  -5   3   8         62.07         25.64        16.86 o                         
  -4   3   8        134.99        122.73        23.32 o                         
  -3   3   8        120.98        132.41        23.57 o                         
  -2   3   8         94.70         78.16        28.65 o                         
  -1   3   8        500.75        454.00        31.33 o                         
   0   3   8        250.96        288.16        27.23 o                         
   1   3   8        113.29         73.45        18.15 o                         
   2   3   8          5.58         12.76        18.56 o                         
   3   3   8          0.03         -0.30        16.77 o                         
   4   3   8        103.83        112.06        22.08 o                         
   5   3   8          0.00          9.34        22.50 o                         
   6   3   8         86.44         83.91        25.50 o                         
   7   3   8        491.90        541.65        48.99 o                         
   8   3   8          6.66         -5.88        32.40 o                         
   9   3   8        208.60        294.24        64.44 o                         
  10   3   8         60.57        115.38        59.14 o                         
  11   3   8          2.88        -23.46        50.46 o                         
  12   3   8         22.24        -49.82        49.82 o                         
 -15   4   8         11.25         25.12        26.05 o                         
 -14   4   8          0.11          5.03        23.26 o                         
 -13   4   8         49.90         79.91        27.97 o                         
 -12   4   8        161.69        148.38        26.58 o                         
 -11   4   8          9.61         68.32        33.91 o                         
 -10   4   8         11.96         18.35        27.19 o                         
  -9   4   8        288.19        307.58        31.37 o                         
  -8   4   8        452.72        381.06        54.72 o                         
  -7   4   8       1347.33       1260.06        48.66 o                         
  -6   4   8        285.83        221.48        29.10 o                         
  -5   4   8       1319.30       1266.78        40.55 o                         
  -4   4   8        103.89         84.47        19.30 o                         
  -3   4   8        522.07        449.40        33.16 o                         
  -2   4   8          9.88        -15.56        22.75 o                         
  -1   4   8        264.82        352.09        30.78 o                         
   0   4   8          0.11         26.76        23.09 o                         
   1   4   8         33.99         56.99        20.08 o                         
   2   4   8        181.35        203.48        23.78 o                         
   3   4   8        151.39        145.58        26.29 o                         
   4   4   8          0.15        -14.80        21.90 o                         
   5   4   8          8.63        -18.93        18.93 o                         
   6   4   8         38.65         74.65        21.96 o                         
   7   4   8         71.26         33.57        24.59 o                         
   8   4   8         89.58         42.39        32.05 o                         
   9   4   8          0.21        -46.28        46.28 o                         
  10   4   8        144.82        366.69        77.78 o                         
  11   4   8        283.20        270.91        67.17 o                         
 -14   5   8         58.00         67.91        26.80 o                         
 -13   5   8          0.52         27.31        32.01 o                         
 -12   5   8         11.09          6.98        24.93 o                         
 -11   5   8         31.17         11.03        22.83 o                         
 -10   5   8         61.95         88.09        28.78 o                         
  -9   5   8         40.47         78.17        36.83 o                         
  -8   5   8         41.69         41.13        25.20 o                         
  -7   5   8        246.72        304.69        36.60 o                         
  -6   5   8         45.20         19.33        24.23 o                         
  -5   5   8       1327.75       1224.45        42.66 o                         
  -4   5   8         52.16         35.48        19.91 o                         
  -3   5   8          0.10        -22.79        22.79 o                         
  -2   5   8         11.42         25.50        24.04 o                         
  -1   5   8          0.52        -15.13        24.01 o                         
   0   5   8         10.78         -8.05        20.35 o                         
   1   5   8          1.02         10.45        20.30 o                         
   2   5   8         18.03         44.92        27.81 o                         
   3   5   8         82.36        155.01        24.40 o                         
   4   5   8        107.60        128.71        25.42 o                         
   5   5   8         20.40         -9.18        32.38 o                         
   6   5   8        344.49        334.99        31.06 o                         
   7   5   8         61.51         78.44        29.39 o                         
   8   5   8        125.17         74.32        35.42 o                         
   9   5   8         58.18         73.17        80.98 o                         
  10   5   8        128.97        129.53        64.60 o                         
  11   5   8         35.30        141.10        66.53 o                         
 -13   6   8         10.67          0.14        28.87 o                         
 -12   6   8          9.79        -30.27        30.27 o                         
 -11   6   8        415.14        439.58        40.72 o                         
 -10   6   8         56.96         21.58        43.95 o                         
  -9   6   8          0.21          9.90        29.45 o                         
  -8   6   8          1.01         15.90        26.34 o                         
  -7   6   8         56.87         61.05        30.22 o                         
  -6   6   8         11.08          7.06        23.53 o                         
  -5   6   8         32.68         48.52        48.18 o                         
  -4   6   8        834.00        753.31        43.39 o                         
  -3   6   8        219.63        174.20        24.10 o                         
  -2   6   8          0.80         26.34        25.16 o                         
  -1   6   8          6.96          6.34        26.45 o                         
   0   6   8         13.60         11.68        28.02 o                         
   1   6   8         97.02        115.24        25.46 o                         
   2   6   8         57.76        101.66        24.56 o                         
   3   6   8          0.00        -18.02        22.15 o                         
   4   6   8        138.60        153.90        26.91 o                         
   5   6   8        149.28        148.13        32.34 o                         
   6   6   8        336.39        337.20        39.88 o                         
   7   6   8         88.07         78.45        31.28 o                         
   8   6   8         50.65         72.49        31.07 o                         
   9   6   8        100.91         66.52        40.82 o                         
 -11   7   8        106.02        118.69        31.83 o                         
 -10   7   8          0.20          8.22        27.72 o                         
  -9   7   8          2.65        -24.79        27.67 o                         
  -8   7   8         94.01         60.45        35.07 o                         
  -7   7   8         49.18         22.98        32.92 o                         
  -6   7   8         27.78        -14.22        34.83 o                         
  -5   7   8         34.99          9.42        28.49 o                         
  -4   7   8         16.18         30.62        26.07 o                         
  -3   7   8        207.94        181.15        31.39 o                         
  -2   7   8        119.53        145.86        42.25 o                         
  -1   7   8          0.43         -9.38        35.09 o                         
   0   7   8        104.52        139.49        28.54 o                         
   1   7   8         53.87         91.36        26.66 o                         
   2   7   8        146.67        154.22        27.63 o                         
   3   7   8         25.72         36.56        30.07 o                         
   4   7   8        104.82         73.71        32.07 o                         
   5   7   8         15.76          0.56        28.89 o                         
   6   7   8          4.43         16.86        30.59 o                         
   7   7   8        135.46        111.34        44.58 o                         
   8   7   8         96.57         54.82        47.00 o                         
  -9   8   8          0.23         34.54        32.48 o                         
  -8   8   8          2.05         25.48        49.45 o                         
  -7   8   8         14.00         10.23        40.14 o                         
  -6   8   8         37.36         23.48        29.00 o                         
  -5   8   8        191.45        215.37        35.07 o                         
  -4   8   8         84.84         45.58        31.60 o                         
  -3   8   8         32.06         30.79        28.99 o                         
  -2   8   8         11.61         -9.47        25.56 o                         
  -1   8   8        354.85        426.93        44.65 o                         
   0   8   8        128.02        134.78        34.65 o                         
   1   8   8         80.47         77.93        52.04 o                         
   2   8   8         15.99        -13.44        29.54 o                         
   3   8   8        199.03        246.10        39.03 o                         
   4   8   8         62.43         30.44        33.86 o                         
   5   8   8         36.50          1.34        35.44 o                         
  -5   9   8          4.27         48.21        65.57 o                         
  -4   9   8         10.95        -28.49        28.49 o                         
  -3   9   8         47.53         42.36        31.76 o                         
  -2   9   8          0.38          9.95        25.00 o                         
  -1   9   8         16.20          3.30        30.81 o                         
   0   9   8         32.56        -33.72        48.21 o                         
   1   9   8          1.64         -4.25        41.70 o                         
 -16   1   9         19.89         22.70        40.00 o                         
 -15   1   9          0.19        -12.83        37.16 o                         
 -14   1   9         17.14         29.02        24.19 o                         
 -13   1   9         98.67        108.21        24.15 o                         
 -12   1   9        155.91        136.44        36.59 o                         
 -11   1   9        278.37        277.47        26.54 o                         
 -10   1   9        160.09        150.66        26.28 o                         
  -9   1   9          7.43         -1.77        22.29 o                         
  -8   1   9        161.66        148.76        23.95 o                         
  -7   1   9        227.59        282.01        44.21 o                         
  -6   1   9         25.79         21.99        23.18 o                         
  -5   1   9          6.72         -7.41        20.30 o                         
  -4   1   9          5.98        -19.05        19.05 o                         
  -3   1   9          0.02         14.15        27.27 o                         
  -2   1   9          8.35         14.32        26.93 o                         
  -1   1   9          0.77         19.12        26.69 o                         
   0   1   9         77.34         77.23        42.10 o                         
   1   1   9        105.26        137.67        63.78 o                         
   2   1   9        387.95        379.80        43.55 o                         
   3   1   9         75.70        138.91        57.68 o                         
   4   1   9         13.61          5.94        32.50 o                         
   5   1   9          0.64         -3.47        32.18 o                         
   6   1   9         95.95         30.34        34.31 o                         
   7   1   9          9.39         21.08        36.00 o                         
   8   1   9         16.41        -51.04        72.48 o                         
   9   1   9         13.37         66.37        38.95 o                         
  10   1   9         25.38        -18.61        37.26 o                         
  11   1   9          0.21        -25.45        63.32 o                         
  12   1   9          1.73          6.84        53.84 o                         
 -15   2   9        114.30        135.82        28.60 o                         
 -14   2   9         48.84         54.18        24.55 o                         
 -13   2   9         12.17         20.19        23.41 o                         
 -12   2   9         34.84         -1.52        21.75 o                         
 -11   2   9        250.75        264.32        38.22 o                         
 -10   2   9        704.11        727.15        31.66 o                         
  -9   2   9        568.36        644.98        33.68 o                         
  -8   2   9        587.11        638.77        39.41 o                         
  -7   2   9        218.77        288.96        30.83 o                         
  -6   2   9         40.63         35.04        26.13 o                         
  -5   2   9         85.21        106.29        24.82 o                         
  -4   2   9          1.89          9.11        21.16 o                         
  -3   2   9          7.55         29.22        20.73 o                         
  -2   2   9         25.96         17.00        21.28 o                         
  -1   2   9          7.46        -28.94        38.09 o                         
   0   2   9        158.31        243.20        35.59 o                         
   1   2   9       1071.38       1032.85        60.04 o                         
   2   2   9       1459.88       1516.13        72.30 o                         
   3   2   9        401.95        414.76        44.13 o                         
   4   2   9        807.35        755.33        55.09 o                         
   5   2   9        167.90        183.11        40.11 o                         
   6   2   9          8.81        -30.81        30.81 o                         
   7   2   9        401.61        349.73        45.44 o                         
   8   2   9        761.16        702.03        82.28 o                         
   9   2   9        111.28         89.56        39.55 o                         
  10   2   9         19.36         11.30        66.85 o                         
  11   2   9          0.05         25.58        42.51 o                         
 -15   3   9         72.43         75.21        27.77 o                         
 -14   3   9          4.82        -23.11        23.11 o                         
 -13   3   9          0.38         13.29        23.94 o                         
 -12   3   9         28.12         14.25        22.50 o                         
 -11   3   9          2.28        -32.89        32.89 o                         
 -10   3   9          2.08        -24.20        24.20 o                         
  -9   3   9        174.25        203.89        28.68 o                         
  -8   3   9        118.74         98.60        20.87 o                         
  -7   3   9        376.84        380.40        27.51 o                         
  -6   3   9        164.71        123.09        27.49 o                         
  -5   3   9          4.87          0.50        22.02 o                         
  -4   3   9         41.37         51.99        24.59 o                         
  -3   3   9        103.62        112.45        38.92 o                         
  -2   3   9         22.84        -20.60        20.60 o                         
  -1   3   9        107.57        118.06        25.34 o                         
   0   3   9         31.05         41.88        18.62 o                         
   1   3   9        137.95        159.45        40.30 o                         
   2   3   9        280.65        265.79        31.67 o                         
   3   3   9        104.75        118.07        34.78 o                         
   4   3   9          1.45         -5.51        30.50 o                         
   5   3   9         27.68         21.41        36.59 o                         
   6   3   9          0.38         -3.65        35.45 o                         
   7   3   9         16.47        -45.98        66.05 o                         
   8   3   9         24.26        -10.04        34.48 o                         
   9   3   9          0.23          5.78        35.54 o                         
  10   3   9          0.10        -49.18        49.18 o                         
  11   3   9         17.99        -52.39        52.39 o                         
 -14   4   9          4.76        -30.29        30.29 o                         
 -13   4   9         61.66         46.33        28.95 o                         
 -12   4   9         39.48         -9.21        30.50 o                         
 -11   4   9          2.63          0.20        30.10 o                         
 -10   4   9         46.20         72.41        27.58 o                         
  -9   4   9        272.40        288.74        33.81 o                         
  -8   4   9        195.37        166.31        28.55 o                         
  -7   4   9       1363.75       1285.30        50.87 o                         
  -6   4   9        928.99        861.62        69.25 o                         
  -5   4   9         12.94         30.22        24.18 o                         
  -4   4   9         16.99         19.00        25.04 o                         
  -3   4   9          1.43          4.42        24.10 o                         
  -2   4   9          3.58         -0.01        41.14 o                         
  -1   4   9       1254.07       1379.32        68.09 o                         
   0   4   9         55.93          6.98        19.60 o                         
   1   4   9       1085.16       1068.06        48.65 o                         
   2   4   9          4.61        -19.69        19.69 o                         
   3   4   9         65.88         42.46        26.19 o                         
   4   4   9        396.73        357.51        46.70 o                         
   5   4   9        117.65        115.76        37.88 o                         
   6   4   9         84.87         63.42        52.23 o                         
   7   4   9         28.48        102.18        39.51 o                         
   8   4   9          7.99         -6.70        38.96 o                         
   9   4   9         27.81        -48.53        48.53 o                         
  10   4   9        180.59         29.57        62.67 o                         
 -13   5   9          0.46         41.47        29.24 o                         
 -12   5   9        115.22        114.77        37.56 o                         
 -11   5   9          0.43        -30.39        30.39 o                         
 -10   5   9          0.10          0.05        25.49 o                         
  -9   5   9         33.97        -24.66        24.66 o                         
  -8   5   9          5.06        -25.05        25.05 o                         
  -7   5   9         49.60         83.60        26.22 o                         
  -6   5   9          8.62        -36.66        36.66 o                         
  -5   5   9         90.47         53.65        22.53 o                         
  -4   5   9        135.45        166.49        45.45 o                         
  -3   5   9         71.03         65.72        30.26 o                         
  -2   5   9         24.04         38.75        32.69 o                         
  -1   5   9          0.04        -26.99        26.99 o                         
   0   5   9          2.24        -19.77        21.38 o                         
   1   5   9        332.18        400.72        32.83 o                         
   2   5   9        205.28        193.37        44.85 o                         
   3   5   9          0.31         -1.57        21.72 o                         
   4   5   9          0.00          8.50        25.40 o                         
   5   5   9         22.48         51.73        28.55 o                         
   6   5   9          0.00        -40.86        48.53 o                         
   7   5   9         45.05        -18.96        52.71 o                         
   8   5   9         28.09        -24.75        56.89 o                         
   9   5   9         21.30        145.28        63.00 o                         
 -12   6   9        274.27        235.73        37.70 o                         
 -11   6   9         84.05         84.54        31.75 o                         
 -10   6   9         43.87         31.09        56.33 o                         
  -9   6   9        105.10        125.46        32.62 o                         
  -8   6   9         80.30         65.71        27.81 o                         
  -7   6   9          0.63         11.25        26.46 o                         
  -6   6   9         11.60        -12.84        25.27 o                         
  -5   6   9          7.23         39.00        25.62 o                         
  -4   6   9        206.99        206.50        43.75 o                         
  -3   6   9         47.40         56.39        40.41 o                         
  -2   6   9         78.23         48.44        29.35 o                         
  -1   6   9         35.39         48.10        31.07 o                         
   0   6   9         93.59        114.91        26.30 o                         
   1   6   9         30.61          0.26        23.88 o                         
   2   6   9         12.02         56.22        24.41 o                         
   3   6   9         42.61         77.92        25.77 o                         
   4   6   9         52.62         54.27        37.95 o                         
   5   6   9          0.23        -13.77        30.65 o                         
   6   6   9          2.86         -0.58        34.88 o                         
   7   6   9          6.21        -37.28        60.75 o                         
   8   6   9          1.89         55.28        58.17 o                         
 -10   7   9         24.53        -44.51        44.51 o                         
  -9   7   9          3.03         -1.48        35.71 o                         
  -8   7   9         18.36         23.31        30.79 o                         
  -7   7   9         37.72          3.49        38.19 o                         
  -6   7   9          0.12          7.07        27.12 o                         
  -5   7   9         17.51         -8.21        38.06 o                         
  -4   7   9          5.66        -29.25        29.85 o                         
  -3   7   9          0.62        -35.45        35.45 o                         
  -2   7   9         66.75        134.59        41.88 o                         
  -1   7   9          5.84         10.61        23.98 o                         
   0   7   9         36.00         89.57        36.83 o                         
   1   7   9         80.57         60.55        26.20 o                         
   2   7   9          0.96        -24.20        24.20 o                         
   3   7   9          1.23          4.95        30.61 o                         
   4   7   9         24.10        -28.85        28.85 o                         
   5   7   9         58.34         24.83        30.94 o                         
   6   7   9          1.45         48.37        35.37 o                         
  -7   8   9          3.08          6.29        29.04 o                         
  -6   8   9         18.15         61.38        30.50 o                         
  -5   8   9        203.82        189.96        35.10 o                         
  -4   8   9         26.54         63.97        29.44 o                         
  -3   8   9         13.49         35.87        41.00 o                         
  -2   8   9          4.22          2.56        83.57 o                         
  -1   8   9         65.16         51.79        31.65 o                         
   0   8   9        138.31        163.53        36.58 o                         
   1   8   9          6.27         12.59        28.68 o                         
   2   8   9        221.00        246.39        38.69 o                         
   3   8   9         62.70         68.50        34.08 o                         
 -15   0  10          1.12        -50.14        53.03 o                         
 -14   0  10         77.22         30.85        56.25 o                         
 -13   0  10       1826.78       2091.48       139.81 o                         
 -12   0  10       3671.44       4257.57       178.67 o                         
 -11   0  10       1151.07       1295.51        71.89 o                         
 -10   0  10          0.00         15.89        36.22 o                         
  -9   0  10        254.75        223.99        56.89 o                         
  -8   0  10        105.90        176.42        55.28 o                         
  -7   0  10        117.61        255.49        64.28 o                         
  -6   0  10        344.69        408.80        64.28 o                         
  -5   0  10        233.86        211.13        58.50 o                         
  -4   0  10         14.35        -18.64        47.25 o                         
  -3   0  10        321.58        355.12        58.50 o                         
  -2   0  10        707.40        676.49        73.92 o                         
  -1   0  10        620.60        589.39        73.28 o                         
   0   0  10        155.73        171.28        49.50 o                         
   1   0  10         19.47         20.89        42.10 o                         
   2   0  10          0.97         44.68        45.96 o                         
   3   0  10         85.01        117.31        54.32 o                         
   4   0  10       2525.82       2624.34       136.60 o                         
   5   0  10       3438.17       3385.01       160.06 o                         
   6   0  10          8.30         69.75        59.78 o                         
   7   0  10         82.97         30.53        59.78 o                         
   8   0  10        189.70        106.39        59.14 o                         
   9   0  10         92.19         92.56        60.10 o                         
  10   0  10         39.95         -9.00        52.07 o                         
 -15   1  10          8.73         49.81        45.54 o                         
 -14   1  10         18.25        -20.03        33.08 o                         
 -13   1  10        407.30        421.23        41.03 o                         
 -12   1  10          0.30         22.37        33.48 o                         
 -11   1  10         93.17        128.57        34.13 o                         
 -10   1  10        368.00        365.55        37.57 o                         
  -9   1  10         79.66         56.88        27.53 o                         
  -8   1  10          5.64         32.87        29.31 o                         
  -7   1  10        111.68        167.95        43.70 o                         
  -6   1  10        135.69        224.07        38.96 o                         
  -5   1  10         77.84        104.09        42.91 o                         
  -4   1  10         26.11        -13.32        54.64 o                         
  -3   1  10         45.67         47.41        32.01 o                         
  -2   1  10         59.51         10.05        31.13 o                         
  -1   1  10         47.26         25.97        33.06 o                         
   0   1  10         38.08        -14.29        28.69 o                         
   1   1  10          1.19         30.67        31.76 o                         
   2   1  10        186.04        145.81        36.78 o                         
   3   1  10          0.71        -23.77        32.27 o                         
   4   1  10          0.57         31.76        38.25 o                         
   5   1  10        106.81         90.14        40.28 o                         
   6   1  10          1.18        -24.18        39.20 o                         
   7   1  10         12.75        -36.64        36.64 o                         
   8   1  10         27.74         72.63        44.38 o                         
   9   1  10         31.61         -2.32        80.03 o                         
  10   1  10          7.61        -20.85        98.99 o                         
 -14   2  10         99.29        103.54        30.82 o                         
 -13   2  10         25.31        -15.03        26.25 o                         
 -12   2  10         20.98        -21.31        47.70 o                         
 -11   2  10         13.14         24.25        40.86 o                         
 -10   2  10        837.70        908.42        65.41 o                         
  -9   2  10       1267.66       1262.62        54.92 o                         
  -8   2  10         22.68         -5.76        26.44 o                         
  -7   2  10        225.13        244.08        32.16 o                         
  -6   2  10        115.21        102.91        28.61 o                         
  -5   2  10         99.13         46.77        34.79 o                         
  -4   2  10          4.39         47.16        31.48 o                         
  -3   2  10         56.71         35.58        30.06 o                         
  -2   2  10        304.10        213.95        40.13 o                         
  -1   2  10         10.74          0.66        30.76 o                         
   0   2  10          0.44         33.98        37.12 o                         
   1   2  10        396.21        351.32        44.63 o                         
   2   2  10       2126.86       2251.34        88.82 o                         
   3   2  10        351.75        355.08        47.34 o                         
   4   2  10          3.41        -25.55        34.43 o                         
   5   2  10          5.43        -12.54        36.00 o                         
   6   2  10          1.52         -5.68        35.38 o                         
   7   2  10        139.63        220.93        48.08 o                         
   8   2  10         53.87          5.21        37.24 o                         
   9   2  10         25.07         13.41        39.08 o                         
  10   2  10          1.21          7.92        67.01 o                         
 -14   3  10          7.86         -1.68        31.00 o                         
 -13   3  10         17.61         -8.07        29.88 o                         
 -12   3  10          2.78        -26.77        27.19 o                         
 -11   3  10          3.66         23.82        26.45 o                         
 -10   3  10         39.33         71.93        27.97 o                         
  -9   3  10          9.15        -36.55        36.55 o                         
  -8   3  10        433.82        460.53        39.59 o                         
  -7   3  10          2.86         28.82        27.63 o                         
  -6   3  10         62.15         73.37        27.36 o                         
  -5   3  10         60.05         44.43        25.66 o                         
  -4   3  10         66.05        -31.64        32.58 o                         
  -3   3  10          0.12         19.61        31.80 o                         
  -2   3  10        281.61        225.41        39.65 o                         
  -1   3  10        289.60        267.81        88.39 o                         
   0   3  10         18.88        -10.55        34.39 o                         
   1   3  10          1.17         11.78        34.05 o                         
   2   3  10         78.36         86.39        38.13 o                         
   3   3  10         18.89         89.82        49.82 o                         
   4   3  10          1.06        -13.80        34.44 o                         
   5   3  10          1.84        -25.84        39.53 o                         
   6   3  10         22.87         22.40        38.92 o                         
   7   3  10         19.46         13.50        65.08 o                         
   8   3  10         62.63         62.81        41.70 o                         
   9   3  10          7.24         19.03        41.54 o                         
 -13   4  10          0.17         -4.53        32.05 o                         
 -12   4  10        122.84        129.88        33.06 o                         
 -11   4  10         19.87         37.17        28.97 o                         
 -10   4  10        119.77        100.80        29.97 o                         
  -9   4  10          0.00         22.93        33.16 o                         
  -8   4  10         46.86         56.02        26.69 o                         
  -7   4  10        603.51        613.19        52.30 o                         
  -6   4  10        285.17        250.95        32.95 o                         
  -5   4  10         34.08        -12.52        24.17 o                         
  -4   4  10          2.21          2.91        26.00 o                         
  -3   4  10          2.21         21.89        26.27 o                         
  -2   4  10        310.66        329.25        44.56 o                         
  -1   4  10        689.86        689.41       158.44 o                         
   0   4  10        797.48        822.42        60.88 o                         
   1   4  10         86.97         31.44        35.83 o                         
   2   4  10        115.99         16.99        37.98 o                         
   3   4  10         56.83         58.59        81.96 o                         
   4   4  10          2.79        -36.67        76.66 o                         
   5   4  10          2.64          4.31        35.54 o                         
   6   4  10         41.21         67.18        40.44 o                         
   7   4  10          0.35        -27.80        61.23 o                         
   8   4  10        103.04        124.09        53.34 o                         
   9   4  10          0.13        113.46        72.64 o                         
 -12   5  10          1.09        -39.86        69.76 o                         
 -11   5  10          3.80        -38.61        55.06 o                         
 -10   5  10         11.14        -22.79        26.15 o                         
  -9   5  10         63.37         69.99        40.93 o                         
  -8   5  10         15.43         18.50        27.61 o                         
  -7   5  10          3.14         24.05        26.43 o                         
  -6   5  10          2.12         37.51        33.42 o                         
  -5   5  10        246.24        227.29        42.26 o                         
  -4   5  10        261.11        276.46        34.84 o                         
  -3   5  10          1.73         -5.70        27.19 o                         
  -2   5  10          0.40         20.41        27.33 o                         
  -1   5  10         47.07         -6.95        28.64 o                         
   0   5  10          2.60         -5.74        44.53 o                         
   1   5  10          5.93         19.14        49.96 o                         
   2   5  10          0.86         20.96        37.84 o                         
   3   5  10        107.60         37.65        78.91 o                         
   4   5  10          1.09         37.89        53.51 o                         
   5   5  10          0.11        -41.14        41.14 o                         
   6   5  10         90.44        104.87        44.82 o                         
   7   5  10         33.87        -53.03        61.39 o                         
   8   5  10          0.70        -49.50        63.64 o                         
 -10   6  10         50.37         20.41        48.82 o                         
  -9   6  10         38.48          7.14        31.12 o                         
  -8   6  10          4.40         -1.54        29.23 o                         
  -7   6  10         12.09         27.05        29.25 o                         
  -6   6  10        220.50        179.27        46.00 o                         
  -5   6  10         44.20         57.72        52.07 o                         
  -4   6  10        545.85        449.66        50.67 o                         
  -3   6  10        189.66        231.23        59.44 o                         
  -2   6  10         18.15         38.45        30.05 o                         
  -1   6  10         30.34         46.42        26.37 o                         
   0   6  10          1.04        -24.14        24.52 o                         
   1   6  10          1.02         -3.04        27.54 o                         
   2   6  10          0.00        -30.76        30.76 o                         
   3   6  10         79.35         84.09        44.96 o                         
   4   6  10        167.40        120.61        45.06 o                         
   5   6  10        142.05        151.70        74.89 o                         
   6   6  10         30.15        -59.14        59.78 o                         
  -8   7  10         19.78         52.86        30.98 o                         
  -7   7  10          6.24         53.28        33.06 o                         
  -6   7  10         49.15          4.52        34.25 o                         
  -5   7  10         14.81        -19.81        41.92 o                         
  -4   7  10         13.35        -11.54        37.36 o                         
  -3   7  10         52.08         95.31        49.18 o                         
  -2   7  10         58.06         11.79        40.03 o                         
  -1   7  10         68.27         69.36        28.64 o                         
   0   7  10          3.00        -24.26        24.26 o                         
   1   7  10          8.91         42.93        28.48 o                         
   2   7  10          0.07        -26.53        26.53 o                         
   3   7  10         32.51         52.18        46.76 o                         
 -14   1  11         20.67         -8.04        67.50 o                         
 -13   1  11         11.85        107.99        71.67 o                         
 -12   1  11         37.82        -40.50        61.71 o                         
 -11   1  11        114.52        139.06        45.31 o                         
 -10   1  11         25.90        -40.36        40.36 o                         
  -9   1  11         12.77        -28.80        42.59 o                         
  -8   1  11         13.87          8.78        38.52 o                         
  -7   1  11         54.04        -14.03        38.41 o                         
  -6   1  11         50.76         45.45        39.79 o                         
  -5   1  11          6.53         15.06        72.32 o                         
  -4   1  11          1.69        -14.52        66.69 o                         
  -3   1  11         76.97         62.07        36.12 o                         
  -2   1  11          0.33         10.02        34.43 o                         
  -1   1  11          9.81          4.04        34.26 o                         
   0   1  11         57.68          7.04        49.34 o                         
   1   1  11         55.47          1.97        42.75 o                         
   2   1  11         18.11         38.70        36.13 o                         
   3   1  11          1.50         26.87        37.10 o                         
   4   1  11          1.91        -35.92        78.58 o                         
   5   1  11         22.85         33.43        48.53 o                         
   6   1  11         33.93         37.30        41.12 o                         
   7   1  11        287.86        354.86        56.69 o                         
   8   1  11         34.85         49.53        44.62 o                         
   9   1  11          0.14         -5.44        85.82 o                         
 -13   2  11         55.98         91.22        47.85 o                         
 -12   2  11         11.24          9.80        38.90 o                         
 -11   2  11         82.31         70.07        64.28 o                         
 -10   2  11        226.17        307.55        79.07 o                         
  -9   2  11        231.22        276.20        59.62 o                         
  -8   2  11          0.08          9.61        35.88 o                         
  -7   2  11         14.85        -29.67        34.42 o                         
  -6   2  11         46.94         74.56        56.89 o                         
  -5   2  11         10.28         47.83        38.50 o                         
  -4   2  11         22.55         60.62        37.27 o                         
  -3   2  11         16.94         -4.96        34.27 o                         
  -2   2  11         15.97         39.67        65.25 o                         
  -1   2  11        349.41        277.48        48.05 o                         
   0   2  11         21.73        -33.62        33.62 o                         
   1   2  11        746.55        798.87        62.60 o                         
   2   2  11        959.67        857.30        62.45 o                         
   3   2  11          3.94        -35.70        35.70 o                         
   4   2  11          2.52        -60.91        60.91 o                         
   5   2  11         76.67         35.03        43.06 o                         
   6   2  11          4.32        -33.24        36.51 o                         
   7   2  11          6.37        -35.73        38.07 o                         
   8   2  11         65.69         55.65        46.48 o                         
 -13   3  11         84.10         95.94        35.76 o                         
 -12   3  11          4.35        -40.51        40.51 o                         
 -11   3  11         58.16        107.41        42.86 o                         
 -10   3  11          4.85        -50.62        50.62 o                         
  -9   3  11         73.54        -56.25        56.25 o                         
  -8   3  11         11.38        -42.46        42.46 o                         
  -7   3  11          0.10         -7.83        36.45 o                         
  -6   3  11          0.29         22.97        45.96 o                         
  -5   3  11         26.92        -20.07        56.09 o                         
  -4   3  11          3.86        -13.83        36.36 o                         
  -3   3  11         27.69        -23.73        38.25 o                         
  -2   3  11          6.09          3.88        34.40 o                         
  -1   3  11          0.35        -31.38        43.23 o                         
   0   3  11         21.61         17.43        47.25 o                         
   1   3  11         68.73        113.96        42.16 o                         
   2   3  11        143.77        119.31        78.25 o                         
   3   3  11          7.63        -34.57        34.57 o                         
   4   3  11          1.89         47.16        56.41 o                         
   5   3  11          1.54        -37.60        37.60 o                         
   6   3  11          3.57          0.20        39.03 o                         
   7   3  11         19.15        -45.80        45.80 o                         
   8   3  11        217.47        252.97        82.28 o                         
 -12   4  11          7.01         20.55        31.67 o                         
 -11   4  11         41.59         55.76        28.29 o                         
 -10   4  11          1.50        -40.76        40.76 o                         
  -9   4  11         66.22        135.91        42.92 o                         
  -8   4  11         40.51        -32.26        35.92 o                         
  -7   4  11          0.01        -42.75        55.28 o                         
  -6   4  11          3.45         19.92        56.09 o                         
  -5   4  11         21.33         13.89        43.55 o                         
  -4   4  11         45.86         74.30        55.44 o                         
  -3   4  11          7.87          9.78        58.34 o                         
  -2   4  11        437.32        485.80        53.52 o                         
  -1   4  11       1608.40       1717.52        85.76 o                         
   0   4  11       1023.15       1164.38       109.74 o                         
   1   4  11         32.52         37.73        67.50 o                         
   2   4  11        351.63        351.46        51.88 o                         
   3   4  11          3.01        -27.79        69.58 o                         
   4   4  11          1.02          2.80        39.07 o                         
   5   4  11          5.10        -12.23        40.49 o                         
   6   4  11          3.52         27.30        41.57 o                         
   7   4  11          0.63        -62.19        62.19 o                         
 -10   5  11          1.21         -6.65        58.16 o                         
  -9   5  11          0.39         36.62        43.55 o                         
  -8   5  11          1.32         14.32        38.65 o                         
  -7   5  11         37.50         10.16        38.52 o                         
  -6   5  11        122.99        102.48       106.37 o                         
  -5   5  11         14.94         30.21        52.39 o                         
  -4   5  11          3.83         44.84        39.27 o                         
  -3   5  11        124.08        165.41        43.49 o                         
  -2   5  11         22.11         25.54        37.84 o                         
  -1   5  11         62.85        119.82        54.46 o                         
   0   5  11         56.52        141.47        44.92 o                         
   1   5  11         82.07         62.75        43.70 o                         
   2   5  11          0.01        -45.72        98.67 o                         
   3   5  11          8.46        -61.07        61.07 o                         
   4   5  11          0.02          5.86        42.60 o                         
   5   5  11          6.61          9.84        42.36 o                         
  -8   6  11          4.59         33.77        40.51 o                         
  -7   6  11         13.83        -43.39        43.39 o                         
  -6   6  11         59.09        110.91        46.00 o                         
  -5   6  11        255.06        328.50        69.91 o                         
  -4   6  11        990.92       1186.81       168.24 o                         
  -3   6  11        906.67       1045.76       107.67 o                         
  -2   6  11         24.14         82.10        42.72 o                         
  -1   6  11         38.25         85.84        43.90 o                         
   0   6  11          6.29         40.87        42.24 o                         
   1   6  11          5.94          3.56        40.82 o                         
   2   6  11         54.99         45.23        44.92 o                         
   3   6  11        116.90         73.85        43.24 o                         
  -4   7  11         60.62         -1.29        57.53 o                         
  -3   7  11         12.51        -24.00        41.23 o                         
  -2   7  11          0.21         14.37        68.78 o                         
  -1   7  11          6.54         38.88        48.95 o                         
 -12   0  12        963.58       1023.90       100.60 o                         
 -11   0  12          4.58         21.86        67.50 o                         
 -10   0  12        150.89        203.74        65.89 o                         
  -9   0  12        118.29        136.28        72.64 o                         
  -8   0  12          4.52         87.10        69.10 o                         
  -7   0  12         74.01         12.86        64.60 o                         
  -6   0  12         36.52        194.10        70.07 o                         
  -5   0  12        348.81        497.47        83.24 o                         
  -4   0  12        913.54        794.45        88.39 o                         
  -3   0  12          4.25         27.64        62.67 o                         
  -2   0  12          6.79        -36.32        53.35 o                         
  -1   0  12          7.08         30.85        61.07 o                         
   0   0  12         15.09         54.96        57.85 o                         
   1   0  12          0.20         91.28        57.53 o                         
   2   0  12        139.03         94.49        59.78 o                         
   3   0  12         24.33         78.10        57.53 o                         
   4   0  12         20.27        -52.71        64.92 o                         
   5   0  12        242.09        251.63        75.53 o                         
   6   0  12          1.93         85.49        64.60 o                         
   7   0  12          4.82        -55.60        55.60 o                         
 -12   1  12          1.61         77.78        72.64 o                         
 -11   1  12          6.21         20.25        61.71 o                         
 -10   1  12         12.92        -33.77        45.02 o                         
  -9   1  12         41.24         38.92        70.87 o                         
  -8   1  12         25.58         54.32        44.40 o                         
  -7   1  12          4.64        -21.21        41.63 o                         
  -6   1  12         27.28        -38.60        41.13 o                         
  -5   1  12        128.34        138.74        44.13 o                         
  -4   1  12        162.20        173.75        47.45 o                         
  -3   1  12        190.46        260.30        68.78 o                         
  -2   1  12          9.47         90.18        73.59 o                         
  -1   1  12          1.11         26.09        47.09 o                         
   0   1  12         26.77         -1.61        36.32 o                         
   1   1  12        142.77        159.76        45.70 o                         
   2   1  12        201.79        102.45        67.32 o                         
   3   1  12          8.54          4.17        38.33 o                         
   4   1  12        106.84         62.50        44.16 o                         
   5   1  12         58.49          6.68        41.93 o                         
   6   1  12          0.32          7.58        94.81 o                         
   7   1  12         61.62        102.29       121.96 o                         
 -12   2  12          2.09         33.43        66.85 o                         
 -11   2  12         15.70        -66.85        66.85 o                         
 -10   2  12          1.75        -69.10        69.10 o                         
  -9   2  12          1.20         15.08        40.98 o                         
  -8   2  12         26.98        110.01        76.00 o                         
  -7   2  12         80.02         61.96        43.94 o                         
  -6   2  12          6.89        -37.52        54.80 o                         
  -5   2  12          0.26        -40.11        40.44 o                         
  -4   2  12         49.86         42.92        42.33 o                         
  -3   2  12        117.83         50.46        40.79 o                         
  -2   2  12        185.80        156.89        62.50 o                         
  -1   2  12        307.66        325.32        86.78 o                         
   0   2  12          4.67         26.16        70.23 o                         
   1   2  12        259.39        273.93        47.59 o                         
   2   2  12          4.48          2.37        37.71 o                         
   3   2  12         29.07         18.17        58.50 o                         
   4   2  12         50.40         15.57        58.01 o                         
   5   2  12         15.28        -24.90        72.48 o                         
   6   2  12         65.72         45.19        43.16 o                         
 -11   3  12          7.22         70.39        67.82 o                         
 -10   3  12         76.18        163.88        78.74 o                         
  -9   3  12         91.67        203.42        73.92 o                         
  -8   3  12         48.68        109.28        69.10 o                         
  -7   3  12         43.05         52.19        40.27 o                         
  -6   3  12          3.75         22.61        42.39 o                         
  -5   3  12          5.46         12.20        42.84 o                         
  -4   3  12          3.39        -38.94        38.94 o                         
  -3   3  12          3.14         48.07        42.22 o                         
  -2   3  12          0.00         52.06        44.61 o                         
  -1   3  12          6.90         -1.88        96.58 o                         
   0   3  12        159.77        120.11        43.23 o                         
   1   3  12         24.99         59.88        41.37 o                         
   2   3  12          9.49         19.02        41.77 o                         
   3   3  12          0.96        -36.64        36.64 o                         
   4   3  12          5.05          7.04        43.00 o                         
   5   3  12          0.22         42.86       117.47 o                         
   6   3  12        103.93         96.18        46.00 o                         
 -10   4  12         84.13         17.68        64.60 o                         
  -9   4  12         54.29         11.89        62.03 o                         
  -8   4  12         14.35        -69.42        69.42 o                         
  -7   4  12         35.80          9.00        63.00 o                         
  -6   4  12         49.67         33.10        59.78 o                         
  -5   4  12          8.35        -40.37        65.57 o                         
  -4   4  12          4.95          4.78        56.89 o                         
  -3   4  12         18.45          8.63        38.13 o                         
  -2   4  12        634.98        498.65        60.89 o                         
  -1   4  12        170.18        227.99        76.80 o                         
   0   4  12          0.67        -11.74        40.41 o                         
   1   4  12        223.61        146.35        47.48 o                         
   2   4  12         81.20        -13.04        43.92 o                         
   3   4  12         48.05        -58.50        58.50 o                         
   4   4  12         26.21         38.20        57.53 o                         
  -8   5  12         24.99        -11.57        69.10 o                         
  -7   5  12         17.84        -56.89        56.89 o                         
  -6   5  12        242.18        244.88        69.75 o                         
  -5   5  12         95.39         80.35        58.82 o                         
  -4   5  12          5.10        -49.66        49.66 o                         
  -3   5  12         52.95         21.69        41.99 o                         
  -2   5  12          1.21        -39.71        39.71 o                         
  -1   5  12          0.09        -29.72        53.03 o                         
   0   5  12          4.92        -67.21        77.14 o                         
   1   5  12         10.22        -39.47        39.99 o                         
   2   5  12          0.02         38.84        41.64 o                         
  -3   6  12        270.27        210.17        69.10 o                         
  -2   6  12          1.66        -35.32        62.51 o                         
 -10   1  13          2.92        -42.87        42.87 o                         
  -9   1  13         14.62         47.74        46.64 o                         
  -8   1  13          9.04        -78.74        78.74 o                         
  -7   1  13          8.68        -38.36        44.31 o                         
  -6   1  13         49.92         81.54        46.05 o                         
  -5   1  13         10.26        -40.36        40.36 o                         
  -4   1  13          8.12        -17.65        86.46 o                         
  -3   1  13         11.63        -40.85        43.70 o                         
  -2   1  13          0.26         -0.19        44.94 o                         
  -1   1  13         26.54        -14.68        42.18 o                         
   0   1  13          6.96         12.76        40.08 o                         
   1   1  13          3.16        -14.12        56.57 o                         
   2   1  13         24.93        -49.18        49.18 o                         
   3   1  13         16.57         -5.29        41.68 o                         
   4   1  13        106.15         92.59        44.97 o                         
  -9   2  13          5.54         51.75        55.95 o                         
  -8   2  13        175.69        200.86        49.01 o                         
  -7   2  13         33.94        -22.28        47.55 o                         
  -6   2  13         88.46        192.37        85.48 o                         
  -5   2  13         17.92         41.59        60.58 o                         
  -4   2  13          1.43         35.66        60.26 o                         
  -3   2  13        141.12        194.56        51.80 o                         
  -2   2  13         87.88         72.92        62.83 o                         
  -1   2  13         13.67        -25.29        40.03 o                         
   0   2  13          0.25         15.91        43.26 o                         
   1   2  13         36.60        -42.47        42.47 o                         
   2   2  13         12.28         -8.71        81.64 o                         
   3   2  13          5.74        -40.00        40.00 o                         
   4   2  13         28.60         -7.77        77.94 o                         
  -8   3  13          2.14         10.61        63.96 o                         
  -7   3  13          0.71        -25.31        71.83 o                         
  -6   3  13          0.04         43.32        49.18 o                         
  -5   3  13          0.06         59.33        46.43 o                         
  -4   3  13         39.48          2.52        42.50 o                         
  -3   3  13         14.10          0.32        42.59 o                         
  -2   3  13          8.68        -15.06        62.83 o                         
  -1   3  13          0.21        -42.02        45.48 o                         
   0   3  13         19.68         -8.70        40.71 o                         
   1   3  13         38.81         -2.96        61.07 o                         
   2   3  13         18.39        -60.26        60.26 o                         
  -6   4  13          6.27        -47.25        61.07 o                         
  -5   4  13          0.05        -61.55        61.55 o                         
  -4   4  13          6.83         33.22        66.21 o                         
  -3   4  13         17.06        -18.51        46.03 o                         
  -2   4  13        105.77         51.28        44.56 o                         
  -1   4  13         60.58         37.56        45.79 o                         
   0   4  13         25.77        -40.72        40.72 o                         
  -6   0  14        286.94        243.59        74.57 o                         
  -5   0  14        429.79        501.65        85.82 o                         
  -4   0  14        169.79         86.14        74.24 o                         
  -3   0  14          2.59        -60.75        60.75 o                         
  -2   0  14          0.25         53.35        67.50 o                         
  -1   0  14         82.52        217.24        81.32 o                         
   0   0  14         83.36         41.14        65.89 o                         
  -6   1  14          5.72        -61.05        61.05 o                         
  -5   1  14         10.86         19.82        49.65 o                         
  -4   1  14          3.35        -29.84        47.30 o                         
  -3   1  14          3.51        -29.15        47.31 o                         
  -2   1  14          0.17        -49.09        49.09 o                         
  -1   1  14          4.63         98.89        52.15 o                         
   0   1  14          0.15        -29.93        43.78 o                         
  -4   2  14         13.85          5.15        47.03 o                         
  -3   2  14          5.94        -44.15        44.15 o                         
  -2   2  14         51.09         86.96        47.66 o                         
                                                                                
